# Supplementary material for: A conserved Lsm8–exosome module maintains RNA splicing fidelity to control fungal stress adaptation and virulence
Source: Stress Biol. 2026 Feb 10;6(1):14. doi: 10.1007/s44154-026-00285-6 (PMC12886710; doi:10.1007/s44154-026-00285-6)
Supplement: Supplementary file 6 — Supplementary Material 6: Table S1. List of primers used in this study. [file 44154_2026_285_MOESM6_ESM.xlsx]

## Sheet: Sheet1
Table S1. List of primers used in this study
Primers	Sequence(5'>3')	Application
hph-F	GGAGGTCAACACATCAATGCCTATT	Fragment of HPH
hph-R	CTCGTCCGAGGGCAAAGGAATAGAGTAG
g418-F	GGAGGTCAACACATCAATGCT	Fragment of G418
g418-R	TCAGAAGAACTCGTCAAGAAGG
Lsm8-up-hph-F	GTGACGCGAACTACATGTGC	ΔLsm8 mutant(HphR)
Lsm8-up-hph-R	CAAAATAGGCATTGATGTGTTGACCTCCGTCGGGCTCTTCTTGTGGAA
Lsm8-down-hph-F	CTCGTCCGAGGGCAAAGGAATAGAGTAGTGAAAGGGTCACAAGGCGTT
Lsm8-down-hph-R	AAGGAGCTCGTTGTCATGGG
Id-Lsm8-F	AGGATTAGCGCCAATATACA
Id-Lsm8-R	CCCTGTACTCAAACGCCTTG
Lsm8-GFP-F	TTTCGTAGGAACCCAATCTTCAAAATGGCTACTCTGGGCGGATATCT	Lsm8-GFP (with RP27 promoter, G418R)
Lsm8-GFP-R	CACCACCCCGGTGAACAGCTCCTCGCCCTTGCTCACATGTTTTATACCGCCAA
Res1-RT-F	TCAAGGGAGTCATCGATGGT	Primers for RT-qPCR
Res1-RT-R	AAAATGCAGATCGTGTACGG
Prp1-RT-F	CGCATGGGCTTGGTACTACA	Primers for RT-qPCR
Prp1-RT-R	TTCCAGCTCTTCAGCAACCA
Cdc28-RT-F	GGCTATCGATCCGCCAGAGA	Primers for RT-qPCR
Cdc28-RT-R	GATCGCTGTTTTGGCATTTT
Prp4-RT-F	TTCTCGGCCGATGACTGGAC	Primers for RT-qPCR
Prp4-RT-R	TCCCTCGCCATCGTTTCGTC
Prp5-RT-F	GAGGTGCCCGCTGGAGCCGA	Primers for RT-qPCR
Prp5-RT-R	ATTGTGTATCGTCCACTGGC
Rrp6-RT-F	ATCAGTGGTCAATACGAAGA	Primers for RT-qPCR
Rrp6-RT-R	TTCTTGAAAGTCGCGCTTCG
Xrn2-RT-F	CCAAACAGCTACCACAATCA	Primers for RT-qPCR
Xrn2-RT-R	CTCGATAACGGCCTCGGGAA
Prp41-RT-F	TGCAAGTCAGCAGATTGGAG	Primers for RT-qPCR
Prp41-RT-R	ATCCAAATCCATCACCGCGT
Dob1-RT-F	CGTCCATTTGTCGAGATTTG	Primers for RT-qPCR
Dob-RT-R	CGGCAACGATATCTCTGCGG
Csl4-RT-F	GCCTGGTGATATTGTACGAG	Primers for RT-qPCR
Csl4-RT-R	GAGGCTCACTGATGCCTGTT
Acs1-RT-F	AAGGCCGTATACATTGTGCC	Primers for RT-qPCR
Acs1-RT-R	CTTGGCATCATGAACAGCCT
Fba1-RT-F	ATCCGAGACTACATGGTCAA	Primers for RT-qPCR
Fba1-RT-R	GGTTGGCGGTGTTGAAGTCC
Pgi1-RT-F	TTGGCCCTGCCGAGTTGGGT	Primers for RT-qPCR
Pgi1-RT-R	ACTTCTTAAAGGCACCAATG
Eno1-RT-F	GCCGACATTGCTGTCGGTCTC	Primers for RT-qPCR
Eno1-RT-R	ACAGACTTGCGGAAGTCCTT
Ldh1-RT-F	GTTACTTCCAAGAGGAACAT	Primers for RT-qPCR
Ldh1-RT-R	ACCACCAGTCTCTCTGAATT
Actin-F	GATCTCTACGGAAACATTGT	Primers for RT-qPCR
Actin-R	ACCTTCATGGAAGAAGGAGC
TRI1-F-RT	AGCAAGTCAAGATTGTCATG	Primers for RT-qPCR
TRI1-R-RT	GTCATCCTGTACCAATTCCA
TRI4-R-RT	TGGAATTGCCTTGGGGTA	Primers for RT-qPCR
TRI4-F-RT	GATTGGAGGAGAACACTTGC
TRI5-F-RT	CTCGATACCGCCTCCATGAG	Primers for RT-qPCR
TRI5-R-RT	CTCCACTAGCTCAATTGAAC
TRI6-F-RT	AATGCCCTCAGTCAGCTCAA	Primers for RT-qPCR
TRI6-R-RT	ATCCGCCTATAGTGATCTCGC
TRI10-F-RT	GAGCGTTACTTGGCCTCTAG	Primers for RT-qPCR
TRI10-R-RT	TACCAAAGTAGCACTGGAAG
TRI101-F-RT	GAGTTCTTGGGCCAAGGTG	Primers for RT-qPCR
TRI101-R-RT	AACCAACGTACTGCGCATAC
Tri1-1-F1	TAACGATTCGGCCTTCCACA	Primers for splicing ratio of Intron 1
Tri1-1-F2	TAAATGACTGGTCCATATAG
Tri1-1-R2	TCAGAGTTTTCTTTAATTGA
Tri1-2-F1	AAAACTCTGAACAAAATGAC	Primers for splicing ratio of Intron 2
Tri1-2-F2	ACCCCGTCCAGATTATAACA
Tri1-2-R2	CCTTGTTAGCACCGAGGTAGTG
Tri1-3-F1	GCTAACAAGGAATGGCACAA	Primers for splicing ratio of Intron 3
Tri1-3-F2	CCATCGCGACACGTTGTTGAC
Tri1-3-R2	TATTCCGAAGTGATGCTAAT
Tri1-4-F1	ATTCAAGTTGCTTCAATGGT	Primers for splicing ratio of Intron 4
Tri1-4-F2	GTTGGACAATTATCGCTTTTG
Tri1-4-R2	GGTTCTCGTAGATCCTTCCA
Tri4-1-F1	CGATAAATACGGCCCCATCGT	Primers for splicing ratio of Intron 1
Tri4-1-F2	AAGATGTGCAGAGATCCAAC
Tri4-1-R2	GACAGTGGCGGGGTCCTTGT
Tri4-2-F1	CCCTAAAGGAACTCCCATTT	Primers for splicing ratio of Intron 2
Tri4-2-F2	GGTTTATTTTCTATCTCTCT
Tri4-2-R2	GGTGATGTACTTCTTGAGAG
Tri4-3-F1	TCGGATACACTATGGCCTTT	Primers for splicing ratio of Intron 3
Tri4-3-F2	GTCGATTCCCTTTTGCCTAT
Tri4-3-R2	CCTTGGGGTAGCCAACAATA
Tri5-RT1-F1	ACTATGGACTTTTTTGAGGG	Primers for splicing ratio of Intron 1
Tri5-RT1-F2	GTAAGATACCGATTCTATTA
Tri5-RT1-R2	GGGCCATAGAGAAGCCCCAA
HOG1-RT1-F1	TTACCTCGAGATACTCCGAT	Primers for splicing ratio of Intron 1
HOG1-RT1-F2	TAAATATGACATATTTTTAAT
HOG1-RT1-R	CATACGAGACCAAAAGCTCC
HOG1-RT2-F1	GTCTCGTATGCTCTGCTCGA	Primers for splicing ratio of Intron 2
HOG1-RT2-F2	GTATGTCCACCCAGCCTTGG
HOG1-RT2-R	GCTTGAGCTCACGGTATGTG
HOG1-RT3-F1	GCACGAAAACGTTATTTCTC	Primers for splicing ratio of Intron 3
HOG1-RT3-F2	GTGAGCGCCATCCCCGCCAT
HOG1-RT3-R	ATATCTTCCAAGGGTGAGAT
HOG1-RT4-F1	TGGAAGATATTTATTTCGTCA	Primers for splicing ratio of Intron 4
HOG1-RT4-F2	GTGCGTTACCCAGATACGGC
HOG1-RT4-R	CATGATCTGGTAGAGGAAAT
HOG1-RT5-F1	ACCAGATCATGCGTGGACTCA	Primers for splicing ratio of Intron 5
HOG1-RT5-F2	GTATGCTCTCACCACGCCTA
HOG1-RT5-R	CAGATCTTCAAATCGCAGT
HOG1-RT6-F1	CAGTGAGAACACTCTTCGGT	Primers for splicing ratio of Intron 6
HOG1-RT6-F2	GTTAGTTATACGATGCCCAC
HOG1-RT6-R	CTGAGTCGTCTGCGTTCTTG
HOG1-RT7-F1	AGACGACTCAGCCATTGACCT	Primers for splicing ratio of Intron 7
HOG1-RT7-F2	GTACGATTGCAGTCATTGAG
HOG1-RT7-R	CCTCAGCCACAGGCTCGTCT
HOG1-RT8-F1	AGATCATGATGTACTCGGAA	Primers for splicing ratio of Intron 8
HOG1-RT8-F2	GTAAGTTGAGAGCAAGTCTC
HOG1-RT8-R	TTGTCCATTAAACTGCTCTTC
GPA1-RT1-F1	CTGCTGCTCGGTGCCGGTGA	Primers for splicing ratio of Intron 1
GPA1-RT1-F2	CCACGGACGCCTTCTGACAC
GPA1-RT1-R	TCATCGCGCGAGTAGCCACC
GPA1-RT2-F1	GTGCCGGTGAACTACTTTGAC	Primers for splicing ratio of Intron 2
GPA1-RT2-F2	GGCCCAACTAACCATCCCTA
GPA1-RT2-R	TTGGCCACCAACGTCGAACA
GPA1-RT3-F1	GCTGTCAACGATATCATTAT	Primers for splicing ratio of Intron 3
GPA1-RT3-F2	TTCGCATGATGGTAAACAGA
GPA1-RT3-R	TAAGACCACAGAGACGAAGG
STE12-RT1-F1	ATCTTAAGCGACACGTTCGA	Primers for splicing ratio of Intron 1
STE12-RT1-F2	GTAAGAATTCATTCCAGTCA
STE12-RT1-R	TGTGCCAAATTGTCAGATC
STE12-RT2-F1	ATTTGGCACAACACAAGCGC	Primers for splicing ratio of Intron 2
STE12-RT2-F2	ATACCCACTAACAACGCTTCC
STE12-RT2-R	AGCGTTCAGGGAGCCGGTC
Csl4-Up-F	AACAGGCACAAAACGTCTGC	ΔCsl4 mutant(G418R)
Csl4-Up-R	CAAAATAAGCATTGATGTGTTGACCTCCCGGGCGGATGAGAATATGGT
Csl4-Down-F	CTATCGCCTTCTTGACGAGTTCTTCTGAGCGACCCTAGCTGTTTCACA
Csl4-Down-R	TCGAGCAGTTGAACTTGGCT
Id-Csl4-F	ATGACATGGTCCCCATCAGC
Id-Csl4-R	GGTCTTCGATACGGGCTTGT
Xrn1-Up-F	TGGATCTTGACAACAAATCG	ΔXrn1 mutant(G418R)
Xrn1-Up-R	CAAAATAAGCATTGATGTGTTGACCTCCGAAAGACAGTGGACAATTTC
Xrn1-Down-F	CTATCGCCTTCTTGACGAGTTCTTCTGATGTCCAGTCGCTCCGTCGTGG
Xrn1-Down-R	ATAGCTCCTCGTGCCCCCGA
Id-Xrn1-F	CGCTAGTCTTGACCAACCCCG
Id-Xrn1-R	CACGACGCGACATCACCAAC
