# Supplementary material for: A conserved Lsm8–exosome module maintains RNA splicing fidelity to control fungal stress adaptation and virulence
Source: Stress Biol. 2026 Feb 10;6(1):14. doi: 10.1007/s44154-026-00285-6 (PMC12886710; doi:10.1007/s44154-026-00285-6)
Supplement: Supplementary file 7 — Supplementary Material 7: Table S2. Identification of proteins interacting with Lsm8 via affinity purification-mass spectrometry. [file 44154_2026_285_MOESM7_ESM.xlsx]

## Sheet: Proteins
Table S2. Identification of proteins interacting with Lsm8 via affinity purification-mass spectrometry
Accession	Gene_ID	Description	Coverage [%]	# Peptides	# PSMs	# Unique Peptides	# AAs	MW [kDa]	calc. pI	Abundances (Grouped): F1
FGRAMPH1_01G01199-p1	FGRAMPH1_01G01199	U6 snRNA-associated Sm LSm8	70	5	19	5	118	12.8	4.84	3.92431e+09
FGRAMPH1_01T10877-p1	FGRAMPH1_01G10877	elongation factor 1-alpha	34	15	26	15	460	49.8	9.16	3.20373e+09
FGRAMPH1_01T09071-p1	FGRAMPH1_01G09071	2og-fe oxygenase family	45	15	44	15	332	37.7	6.04	3.11814e+09
FGRAMPH1_01T01181-p1	FGRAMPH1_01G01181	U6 snRNA-associated sm LSm6	83	6	11	6	82	8.9	5.01	2.48108e+09
FGRAMPH1_01T00951-p1	FGRAMPH1_01G00951	U6 snRNA-associated Sm LSm2	58	6	15	6	83	9.6	8.43	2.20771e+09
FGRAMPH1_01T13107-p1	FGRAMPH1_01G13107	trichodiene oxygenase	44	24	50	24	520	59.2	8.68	1.98072e+09
FGRAMPH1_01T17613-p1	FGRAMPH1_01G17613	U6 snRNA-associated Sm LSm4	61	6	9	6	124	13.4	10.1	1.88974e+09
FGRAMPH1_01T00143-p1	FGRAMPH1_01G00143	nonribosomal peptide synthetase	19	126	155	126	7839	863.2	5.74	1.85828e+09
FGRAMPH1_01T11217-p1	FGRAMPH1_01G11217	U6 snRNA-associated Sm LSm7	55	7	22	7	131	14	6.34	1.31107e+09
FGRAMPH1_01T02695-p1	FGRAMPH1_01G02695	atp synthase subunit mitochondrial	39	23	33	23	552	59.7	9.13	1.30692e+09
FGRAMPH1_01T09075-p1	FGRAMPH1_01G09075	glutamate decarboxylase	35	16	41	16	520	56.2	6.77	1.29019e+09
FGRAMPH1_01T19345-p1	FGRAMPH1_01G19345	atp-citrate synthase subunit 1	44	27	46	27	763	83.5	8.91	1.26792e+09
FGRAMPH1_01T09063-p1	FGRAMPH1_01G09063	nadh-dependent flavin oxidoreductase	77	24	35	24	413	44.8	6.8	1.09053e+09
FGRAMPH1_01T19307-p1	FGRAMPH1_01G19307	ADP,ATP carrier protein	31	10	23	10	311	33.7	9.86	1.06488e+09
FGRAMPH1_01T26169-p1	FGRAMPH1_01G26169	pyruvate decarboxylase	42	20	36	20	570	63	5.92	9.98318e+08
FGRAMPH1_01T24551-p1	FGRAMPH1_01G24551	actin	34	10	24	10	375	41.6	5.69	9.11114e+08
FGRAMPH1_01T05485-p1	FGRAMPH1_01G05485	aldehyde dehydrogenase	30	14	19	13	521	56.3	5.8	8.80553e+08
FGRAMPH1_01T01953-p1	FGRAMPH1_01G01953	Peptidyl-prolyl cis-trans mitochondrial	42	9	13	9	224	24.4	9.16	8.7681e+08
FGRAMPH1_01T19883-p1	FGRAMPH1_01G19883	glyceraldehyde 3-phosphate dehydrogenase	43	16	25	16	436	47.2	8.13	7.34461e+08
FGRAMPH1_01T04861-p1	FGRAMPH1_01G04861	heat shock protein 90	36	28	34	28	700	79.3	4.92	7.08669e+08
FGRAMPH1_01T11479-p1	FGRAMPH1_01G11479	related to oxidoreductase	31	13	22	13	446	50.4	6.11	7.00689e+08
FGRAMPH1_01T05381-p1	FGRAMPH1_01G05381	importin subunit beta-4	6	6	7	6	1101	120.8	4.67	6.85099e+08
FGRAMPH1_01T19343-p1	FGRAMPH1_01G19343	ATP-citrate synthase subunit 2	39	16	22	16	489	53.2	5.74	6.68167e+08
FGRAMPH1_01T17903-p1	FGRAMPH1_01G17903	40S ribosomal protein S3	60	15	20	15	260	28.6	8.95	6.56104e+08
FGRAMPH1_01T00867-p1	FGRAMPH1_01G00867	acetyl-coenzyme A synthetase	30	20	24	20	721	79.7	6.48	6.09971e+08
FGRAMPH1_01T23309-p1	FGRAMPH1_01G23309	ATP-dependent RNA helicase eIF4A	34	14	22	13	396	44.6	5.12	592498972
FGRAMPH1_01T26761-p1	FGRAMPH1_01G26761	elongation factor 2	25	22	23	22	844	93	6.79	5.58978e+08
FGRAMPH1_01T16403-p1	FGRAMPH1_01G16403	L-xylulose reductase	28	8	10	8	266	28.4	5.9	540494768
FGRAMPH1_01T26029-p1	FGRAMPH1_01G26029	26S proteasome regulatory subunit N12	37	8	9	8	270	30.4	5.27	5.26241e+08
FGRAMPH1_01T06569-p1	FGRAMPH1_01G06569	U6 snRNA-associated Sm LSm3	51	5	9	5	96	10.8	4.64	5.14842e+08
FGRAMPH1_01T09073-p1	FGRAMPH1_01G09073	gnat family n-	32	5	10	5	177	19.9	5.85	5.09739e+08
FGRAMPH1_01T02095-p1	FGRAMPH1_01G02095	heat shock protein 70	37	20	29	19	653	71.1	5.1	5.00281e+08
FGRAMPH1_01T02865-p1	FGRAMPH1_01G02865	60S ribosomal L9-B	35	8	16	8	250	28.2	9.54	4.98979e+08
FGRAMPH1_01T13111-p1	FGRAMPH1_01G13111	trichodiene synthase	20	8	12	8	375	43.9	5.34	4.80008e+08
FGRAMPH1_01T00223-p1	FGRAMPH1_01G00223	Calonectrin oxygenase	26	12	14	12	512	59.2	7.52	4.76188e+08
FGRAMPH1_01T14705-p1	FGRAMPH1_01G14705	aldehyde dehydrogenase	45	18	22	17	500	54.4	5.78	4.65034e+08
FGRAMPH1_01T09067-p1	FGRAMPH1_01G09067	benzoate 4-monooxygenase	36	17	24	16	509	57.6	8.7	4.6319e+08
FGRAMPH1_01T06863-p1	FGRAMPH1_01G06863	outer mitochondrial membrane porin	29	9	21	9	352	37.1	9.51	4.3285e+08
FGRAMPH1_01T07031-p1	FGRAMPH1_01G07031	transketolase 1	28	17	22	17	682	74.5	5.85	4.27969e+08
FGRAMPH1_01T14675-p1	FGRAMPH1_01G14675	elongation factor 3	29	27	35	27	1055	117	5.9	4.14522e+08
FGRAMPH1_01T03885-p1	FGRAMPH1_01G03885	mitochondrial phosphate carrier	24	8	10	8	369	39	9.51	4.14339e+08
FGRAMPH1_01T06647-p1	FGRAMPH1_01G06647	fructose-bisphosphate aldolase	38	12	15	12	360	39.5	5.58	414221802
FGRAMPH1_01T24441-p1	FGRAMPH1_01G24441	40S ribosomal protein S22	29	4	7	4	130	14.8	10.11	4.13937e+08
FGRAMPH1_01T23259-p1	FGRAMPH1_01G23259	U6 snRNA-associated Sm LSm5	48	3	9	3	83	9	4.56	4.06858e+08
FGRAMPH1_01T20639-p1	FGRAMPH1_01G20639	alcohol dehydrogenase 1	40	10	13	10	353	37.4	7.33	4.04358e+08
FGRAMPH1_01T10065-p1	FGRAMPH1_01G10065	60S ribosomal protein L8	37	10	14	10	262	29.3	10.24	3.9722e+08
FGRAMPH1_01T23825-p1	FGRAMPH1_01G23825	40S ribosomal protein S13-1	56	8	12	8	151	16.8	10.55	3.96288e+08
FGRAMPH1_01T23507-p1	FGRAMPH1_01G23507	60S ribosomal protein L10a	31	6	11	6	217	24.1	9.89	393352769
FGRAMPH1_01T07071-p1	FGRAMPH1_01G07071	60S ribosomal protein L5	39	12	15	12	301	34.7	7.96	388718588
FGRAMPH1_01T00127-p1	FGRAMPH1_01G00127	fatty acid synthase alpha partial	28	38	45	38	1598	176.6	6.11	3.84399e+08
FGRAMPH1_01T03069-p1	FGRAMPH1_01G03069	tyrosine 3-monooxygenase tryptophan 5-monooxygenase activation	47	11	18	10	273	30.3	5	3.84049e+08
FGRAMPH1_01T20853-p1	FGRAMPH1_01G20853	probable ubiquitin ribosomal S27a fusion	40	7	12	7	154	17.7	9.79	3.8376e+08
FGRAMPH1_01T12947-p1	FGRAMPH1_01G12947	voltage-gated potassium channel subunit beta	31	14	16	14	355	40.2	6.21	3.82522e+08
FGRAMPH1_01T26065-p1	FGRAMPH1_01G26065	aconitate hydratase	38	24	28	24	788	85.6	6.93	3.69139e+08
FGRAMPH1_01T10265-p1	FGRAMPH1_01G10265	60S ribosomal protein L14-B	39	6	9	6	147	16.7	10.3	368751728
FGRAMPH1_01T18635-p1	FGRAMPH1_01G18635	isocitrate dehydrogenase subunit 1	37	14	17	14	378	41.1	8.75	3.64555e+08
FGRAMPH1_01T11113-p1	FGRAMPH1_01G11113	40S ribosomal protein S9	38	9	11	9	191	21.9	10.54	358954401
FGRAMPH1_01T25041-p1	FGRAMPH1_01G25041	peroxiredoxin PRX1	44	11	13	11	264	29.6	6.8	355456306
FGRAMPH1_01T11111-p1	FGRAMPH1_01G11111	50S ribosomal L21e	16	3	4	3	160	18.1	10.46	351901916
FGRAMPH1_01T24179-p1	FGRAMPH1_01G24179	60S ribosomal protein L4-A	42	12	13	12	352	37.6	10.84	345850185
FGRAMPH1_01T02743-p1	FGRAMPH1_01G02743	GTP-binding nuclear protein GSP1/Ran	23	5	10	5	216	24.5	7.39	3.3851e+08
FGRAMPH1_01T06101-p1	FGRAMPH1_01G06101	40S ribosomal protein S14	45	6	6	6	151	16	10.87	3.26224e+08
FGRAMPH1_01T10547-p1	FGRAMPH1_01G10547	probable peroxisomal membrane	50	6	12	6	166	17.8	5.76	3.25895e+08
FGRAMPH1_01T14983-p1	FGRAMPH1_01G14983	atp synthase subunit mitochondrial	40	15	31	15	513	54.9	5.58	3.21661e+08
FGRAMPH1_01T03709-p1	FGRAMPH1_01G03709	60S ribosomal protein L20	45	8	12	8	148	17.5	10.33	3.19222e+08
FGRAMPH1_01T10261-p1	FGRAMPH1_01G10261	atp synthase subunit mitochondrial	35	9	10	9	229	26.3	9.48	3.17308e+08
FGRAMPH1_01T06721-p1	FGRAMPH1_01G06721	guanine nucleotide-binding subunit beta	38	10	16	10	316	35	7.03	3.16386e+08
FGRAMPH1_01T03077-p1	FGRAMPH1_01G03077	cytochrome c peroxidase	42	14	21	14	358	40	8.63	3.1394e+08
FGRAMPH1_01T03695-p1	FGRAMPH1_01G03695	40S ribosomal protein S2	50	11	15	11	257	28	10.37	3.09292e+08
FGRAMPH1_01T00155-p1	FGRAMPH1_01G00155	Oxoglutarate iron-dependent oxygenase	36	12	22	12	381	42.4	6.02	3.01538e+08
FGRAMPH1_01T06963-p1	FGRAMPH1_01G06963	60S ribosomal L22	48	6	7	6	124	14.2	9.23	294320508
FGRAMPH1_01T26749-p1	FGRAMPH1_01G26749	isocitrate dehydrogenase subunit 2	24	8	11	8	381	41	8.46	2.85062e+08
FGRAMPH1_01T00985-p1	FGRAMPH1_01G00985	ATP synthase subunit 4	37	10	12	10	242	26.3	9.32	2.83494e+08
FGRAMPH1_01T23439-p1	FGRAMPH1_01G23439	40S ribosomal S18	53	9	10	9	156	17.9	10.55	2.7711e+08
FGRAMPH1_01T00131-p1	FGRAMPH1_01G00131	fatty acid synthase beta subunit	15	27	34	27	2060	228.5	6.49	2.75317e+08
FGRAMPH1_01T19911-p1	FGRAMPH1_01G19911	40s ribosomal s10-b	21	4	4	4	165	18.7	9.89	265365618
FGRAMPH1_01T19191-p1	FGRAMPH1_01G19191	nucleoside diphosphate kinase	26	6	9	6	238	26	8.98	2.64954e+08
FGRAMPH1_01T00151-p1	FGRAMPH1_01G00151	hypothetical protein	18	25	28	25	1445	159.7	7.36	2.63753e+08
FGRAMPH1_01T14577-p1	FGRAMPH1_01G14577	40S ribosomal protein S16	35	5	6	5	143	15.9	10.26	2.60946e+08
FGRAMPH1_01T14655-p1	FGRAMPH1_01G14655	dihydrolipoamide acetyltransferase component pyruvate dehydrogenase complex	32	11	13	11	456	48.4	6.68	2.60235e+08
FGRAMPH1_01T05061-p1	FGRAMPH1_01G05061	60S ribosomal protein L16	30	7	10	7	202	22.8	10.49	252741214
FGRAMPH1_01T05589-p1	FGRAMPH1_01G05589	major facilitator superfamily transporter	9	5	9	5	544	58.4	6.24	2.4901e+08
FGRAMPH1_01T20565-p1	FGRAMPH1_01G20565	5-methyltetrahydropteroyltriglutamate- homocysteine methyltransferase	25	18	21	18	766	86.5	6.25	2.43952e+08
FGRAMPH1_01T24913-p1	FGRAMPH1_01G24913	40S ribosomal protein S3aE	44	10	12	10	256	29.1	10.07	2.40428e+08
FGRAMPH1_01T23899-p1	FGRAMPH1_01G23899	pyruvate carboxylase	33	22	27	22	770	85.3	6.86	2.37508e+08
FGRAMPH1_01T04629-p1	FGRAMPH1_01G04629	60S ribosomal protein L12	30	4	4	4	165	17.7	9.25	2.36762e+08
FGRAMPH1_01T02549-p1	FGRAMPH1_01G02549	50s ribosomal l6e	33	6	12	6	200	22.2	10.02	2.30405e+08
FGRAMPH1_01T05985-p1	FGRAMPH1_01G05985	60S ribosomal L25	30	4	9	4	151	16.7	10.18	226200252
FGRAMPH1_01T07679-p1	FGRAMPH1_01G07679	glutamine synthetase	12	4	4	4	354	39.6	5.4	2.23612e+08
FGRAMPH1_01T18899-p1	FGRAMPH1_01G18899	glucose-6-phosphate isomerase	33	15	19	15	553	61	5.92	2.22389e+08
FGRAMPH1_01T06009-p1	FGRAMPH1_01G06009	ribosomal l28e	44	8	9	8	159	17.1	10.14	220492125
FGRAMPH1_01T14985-p1	FGRAMPH1_01G14985	1,4-alpha-glucan branching enzyme	28	17	21	17	707	80	6.38	2.15061e+08
FGRAMPH1_01T07999-p1	FGRAMPH1_01G07999	longiborneol synthase	20	7	10	7	339	38.4	5.77	2.11469e+08
FGRAMPH1_01T07331-p1	FGRAMPH1_01G07331	ketol-acid reductoisomerase	31	11	14	11	405	44.9	8.73	2.11376e+08
FGRAMPH1_01T03683-p1	FGRAMPH1_01G03683	60S ribosomal protein L31	21	3	3	3	123	14	10.2	209721266
FGRAMPH1_01T25923-p1	FGRAMPH1_01G25923	trichothecene 3-O-acetyltransferase	30	10	11	10	451	49.4	5.24	2.09665e+08
FGRAMPH1_01T02561-p1	FGRAMPH1_01G02561	60S ribosomal L35	17	3	4	3	124	14.4	11.25	209096812
FGRAMPH1_01T26277-p1	FGRAMPH1_01G26277	NADPH-cytochrome P450 reductase	40	23	26	23	692	77	5.2	2.08767e+08
FGRAMPH1_01T11979-p1	FGRAMPH1_01G11979	dihydrodipicolinate synthetase family	37	12	16	12	343	36.6	7.5	2.07951e+08
FGRAMPH1_01T25953-p1	FGRAMPH1_01G25953	CDP-alcohol phosphatidyltransferase class-I family	23	9	12	9	492	54.3	5.5	2.04513e+08
FGRAMPH1_01T20767-p1	FGRAMPH1_01G20767	40S ribosomal protein S0	15	4	5	4	294	31.7	4.86	204027193
FGRAMPH1_01T15193-p1	FGRAMPH1_01G15193	gtp-binding rhoa	36	7	9	7	195	22.1	6.67	2.00881e+08
FGRAMPH1_01T27519-p1	FGRAMPH1_01G27519	hydroxymethylglutaryl-CoA synthase	27	10	16	10	456	50.3	6.02	2.00089e+08
FGRAMPH1_01T04531-p1	FGRAMPH1_01G04531	60S ribosomal protein L17	26	5	6	5	185	20.7	10.61	195201226
FGRAMPH1_01T10643-p1	FGRAMPH1_01G10643	40S ribosomal protein S4	34	9	15	9	261	29.6	10.18	1.91997e+08
FGRAMPH1_01T11393-p1	FGRAMPH1_01G11393	unnamed protein product	21	7	8	7	383	41.8	5.68	1.90674e+08
FGRAMPH1_01T02697-p1	FGRAMPH1_01G02697	60S ribosomal protein L11	20	4	5	4	173	19.9	10.21	1.89772e+08
FGRAMPH1_01T23387-p1	FGRAMPH1_01G23387	f-type h+-transporting atpase subunit gamma	24	7	10	7	301	32.8	7.24	1.79766e+08
FGRAMPH1_01T03505-p1	FGRAMPH1_01G03505	plasma membrane ATPase	24	18	20	18	922	99.5	5.06	1.77712e+08
FGRAMPH1_01T02317-p1	FGRAMPH1_01G02317	heat shock ssb1	30	15	18	15	614	66.8	5.35	176708657
FGRAMPH1_01T14559-p1	FGRAMPH1_01G14559	external NADH-ubiquinone oxidoreductase 1	24	14	17	14	575	64.1	9.23	1.75647e+08
FGRAMPH1_01T06611-p1	FGRAMPH1_01G06611	alcohol dehydrogenase	28	9	11	9	342	38.2	6.47	1.73889e+08
FGRAMPH1_01T06103-p1	FGRAMPH1_01G06103	60s ribosomal l7	26	6	9	6	258	29.5	10.04	1.70773e+08
FGRAMPH1_01T00167-p1	FGRAMPH1_01G00167	aryl-alcohol dehydrogenase	18	8	9	8	381	42.2	6.67	1.70025e+08
FGRAMPH1_01T26669-p1	FGRAMPH1_01G26669	glycogen phosphorylase	32	23	27	23	885	100.6	6.13	1.6973e+08
FGRAMPH1_01T23279-p1	FGRAMPH1_01G23279	60s acidic ribosomal p0	19	4	5	4	311	33.4	5.15	1.68473e+08
FGRAMPH1_01T06713-p1	FGRAMPH1_01G06713	50s ribosomal l18e	31	5	5	5	157	17.5	11.78	1.65619e+08
FGRAMPH1_01T01603-p1	FGRAMPH1_01G01603	40S ribosomal protein S6-B	31	6	11	6	239	27.3	10.58	165548091
FGRAMPH1_01T01013-p1	FGRAMPH1_01G01013	phosphoglucomutase	31	14	16	14	553	59.9	5.85	1.61146e+08
FGRAMPH1_01T20613-p1	FGRAMPH1_01G20613	60s ribosomal l26	32	6	7	6	173	19.7	11.09	156525803
FGRAMPH1_01T05905-p1	FGRAMPH1_01G05905	malate dehydrogenase	42	12	15	12	336	35.2	9.03	1.55914e+08
FGRAMPH1_01T19303-p1	FGRAMPH1_01G19303	40s ribosomal s25	28	3	3	3	94	10.5	9.99	154537918
FGRAMPH1_01T04891-p1	FGRAMPH1_01G04891	ABC transporter ATP-binding ARB1	28	15	18	15	611	67.9	7.01	1.54069e+08
FGRAMPH1_01T01613-p1	FGRAMPH1_01G01613	tubulin alpha chain	14	5	6	5	449	49.9	5.1	153790340
FGRAMPH1_01T02771-p1	FGRAMPH1_01G02771	6-phosphogluconate dehydrogenase	34	12	14	12	492	54.3	6.05	1.52649e+08
FGRAMPH1_01T14205-p1	FGRAMPH1_01G14205	phosphoglycerate kinase	24	11	13	11	534	58	8.56	1.51981e+08
FGRAMPH1_01T01037-p1	FGRAMPH1_01G01037	tubulin alpha chain	21	8	12	8	453	50.5	5.06	1.50651e+08
FGRAMPH1_01T02969-p1	FGRAMPH1_01G02969	glucosamine-fructose-6-phosphate aminotransferase	27	16	19	16	689	76.4	6.3	1.49908e+08
FGRAMPH1_01T04521-p1	FGRAMPH1_01G04521	nitroreductase family	57	10	13	10	205	22.7	6.01	1.48664e+08
FGRAMPH1_01T24731-p1	FGRAMPH1_01G24731	elongation factor 1-gamma 1	18	8	9	8	425	47.8	5.82	1.47554e+08
FGRAMPH1_01T09687-p1	FGRAMPH1_01G09687	60s ribosomal l13	33	6	9	6	212	23.8	11.15	146458608
FGRAMPH1_01T06621-p1	FGRAMPH1_01G06621	Damage response 1	40	6	7	6	171	19.1	5.2	1.45799e+08
FGRAMPH1_01T15631-p1	FGRAMPH1_01G15631	glutamyl-trna synthetase	25	15	18	15	624	70.7	6.76	1.44343e+08
FGRAMPH1_01T24593-p1	FGRAMPH1_01G24593	Cytochrome c oxidase subunit mitochondrial	42	4	4	4	146	16.6	6.04	1.4337e+08
FGRAMPH1_01T06743-p1	FGRAMPH1_01G06743	Cytochrome c oxidase subunit 7A	28	3	5	3	61	7.1	8.62	1.42919e+08
FGRAMPH1_01T13123-p1	FGRAMPH1_01G13123	trichothecene biosynthesis gene	14	5	8	5	371	41.1	5.11	1.41638e+08
FGRAMPH1_01T19953-p1	FGRAMPH1_01G19953	60S ribosomal protein L3	25	9	11	9	391	44.1	10.2	1.38251e+08
FGRAMPH1_01T13105-p1	FGRAMPH1_01G13105	15-O-acetyltransferase	17	8	11	8	501	56	5.45	1.36373e+08
FGRAMPH1_01T11747-p1	FGRAMPH1_01G11747	peroxidase/catalase 2	32	20	24	20	801	88.5	6.99	1.30012e+08
FGRAMPH1_01T02165-p1	FGRAMPH1_01G02165	peptidase subunit beta	18	9	11	9	474	52.6	6.49	129990916
FGRAMPH1_01T18141-p1	FGRAMPH1_01G18141	cell division cycle protein 48	29	21	22	21	821	90.1	5.07	1.29937e+08
FGRAMPH1_01T18311-p1	FGRAMPH1_01G18311	nuclear fragile x mental retardation-interacting 1	1	1	1	1	599	65.2	9.31	128138096
FGRAMPH1_01T26111-p1	FGRAMPH1_01G26111	histone H2B	36	6	7	6	137	14.8	10.13	126955713
FGRAMPH1_01T01423-p1	FGRAMPH1_01G01423	26S protease regulatory subunit 7	23	10	10	10	440	49.1	6.67	1.26852e+08
FGRAMPH1_01T02011-p1	FGRAMPH1_01G02011	60S ribosomal L23	37	4	8	4	139	14.6	10.33	1.25351e+08
FGRAMPH1_01T10545-p1	FGRAMPH1_01G10545	60s ribosomal protein L24	28	5	5	5	160	18	11.3	124943405
FGRAMPH1_01T25023-p1	FGRAMPH1_01G25023	pyruvate kinase	18	9	9	9	540	59.3	6.16	1.22972e+08
FGRAMPH1_01T07253-p1	FGRAMPH1_01G07253	related to sporulation-specific gene SPS2	12	5	6	5	397	42.3	4.77	122761536
FGRAMPH1_01T06213-p1	FGRAMPH1_01G06213	40S ribosomal protein S19	16	2	2	2	150	16.6	9.2	119371836
FGRAMPH1_01T01267-p1	FGRAMPH1_01G01267	inorganic pyrophosphatase	23	8	8	8	397	43.8	8.02	118962887
FGRAMPH1_01T20923-p1	FGRAMPH1_01G20923	hypothetical protein	21	3	4	3	171	18.9	5.91	118705344
FGRAMPH1_01T00129-p1	FGRAMPH1_01G00129	Cytochrome E- group I	22	9	9	9	430	48.2	8.32	1.18296e+08
FGRAMPH1_01T06729-p1	FGRAMPH1_01G06729	hypothetical protein	8	23	25	23	2858	311.9	6.62	1.18248e+08
FGRAMPH1_01T20357-p1	FGRAMPH1_01G20357	aspartate aminotransferase	35	12	14	11	388	42.7	7.88	1.18054e+08
FGRAMPH1_01T20229-p1	FGRAMPH1_01G20229	40S ribosomal S27	6	1	1	1	126	13.8	9.88	117988112
FGRAMPH1_01T21965-p1	FGRAMPH1_01G21965	short chain dehydrogenase	26	5	7	5	259	28.4	6.24	1.17865e+08
FGRAMPH1_01T17343-p1	FGRAMPH1_01G17343	NADH-quinone oxidoreductase chain 3	26	15	17	15	742	81.2	6.27	1.16634e+08
FGRAMPH1_01T03321-p1	FGRAMPH1_01G03321	enolase	25	8	10	8	438	47.4	5.12	1.16496e+08
FGRAMPH1_01T25827-p1	FGRAMPH1_01G25827	60S ribosomal protein L28	28	4	5	4	149	16.9	10.59	1.16432e+08
FGRAMPH1_01T11061-p1	FGRAMPH1_01G11061	sulfate adenylyltransferase	25	12	15	12	574	64.2	6.81	1.1583e+08
FGRAMPH1_01T10757-p1	FGRAMPH1_01G10757	lysyl-tRNA synthetase	26	15	16	15	610	69.8	6.27	1.15462e+08
FGRAMPH1_01T27691-p1	FGRAMPH1_01G27691	3-hydroxy-3-methylglutaryl-coenzyme A reductase	13	15	17	15	1181	127.5	8.47	114650732
FGRAMPH1_01T13931-p1	FGRAMPH1_01G13931	lysophospholipase precursor	17	9	10	9	653	70.7	4.92	1.14263e+08
FGRAMPH1_01T08327-p1	FGRAMPH1_01G08327	extragenic suppressor of kinetochore 1	2	2	2	2	1016	111	4.46	1.13718e+08
FGRAMPH1_01T02461-p1	FGRAMPH1_01G02461	aldehyde dehydrogenase	22	9	9	9	492	53.4	5.57	1.12907e+08
FGRAMPH1_01T18055-p1	FGRAMPH1_01G18055	40S ribosomal protein S20	30	4	5	4	116	12.9	9.88	112859575
FGRAMPH1_01T20745-p1	FGRAMPH1_01G20745	exportin-1	13	15	16	15	1079	123.6	5.38	1.12377e+08
FGRAMPH1_01T01257-p1	FGRAMPH1_01G01257	Calnexin like	18	9	10	9	562	62.4	5.07	1.10843e+08
FGRAMPH1_01T06349-p1	FGRAMPH1_01G06349	related to hexamer-binding HEXBP	21	4	4	4	236	24	8.38	1.10791e+08
FGRAMPH1_01T19369-p1	FGRAMPH1_01G19369	lpha-trehalose-phosphate synthase	22	9	11	9	534	59.9	5.41	1.10734e+08
FGRAMPH1_01T19069-p1	FGRAMPH1_01G19069	60S ribosomal L38	49	4	7	4	78	8.9	10.05	1.09697e+08
FGRAMPH1_01T14989-p1	FGRAMPH1_01G14989	cytochrome c oxidase polypeptide V	22	3	3	3	169	18.6	9.64	1.0532e+08
FGRAMPH1_01T01653-p1	FGRAMPH1_01G01653	f-type h+-transporting atpase subunit g	19	4	4	4	186	19.9	10.84	105283171
FGRAMPH1_01T26031-p1	FGRAMPH1_01G26031	coatomer subunit alpha	18	20	22	20	1220	136	6.54	1.04903e+08
FGRAMPH1_01T28117-p1	FGRAMPH1_01G28117	transporter SEC61 subunit alpha	11	6	7	6	476	52.1	8.43	1.041e+08
FGRAMPH1_01T24141-p1	FGRAMPH1_01G24141	vacuolar protein sorting-associated protein 1	14	11	11	10	695	76.8	8.05	1.03338e+08
FGRAMPH1_01T26385-p1	FGRAMPH1_01G26385	phosphomevalonate kinase	17	6	8	6	443	47.6	5.62	102342790
FGRAMPH1_01T00157-p1	FGRAMPH1_01G00157	branched-chain-amino-acid aminotransferase	24	7	8	7	382	41.8	7.55	1.01078e+08
FGRAMPH1_01T23269-p1	FGRAMPH1_01G23269	glycogen synthase	11	8	11	8	704	80.1	6.48	1.00768e+08
FGRAMPH1_01T17265-p1	FGRAMPH1_01G17265	aspartate aminotransferase	25	10	12	10	469	53	6.13	9.94499e+07
FGRAMPH1_01T09707-p1	FGRAMPH1_01G09707	h+-transporting atpase	12	11	13	11	1017	112	5.88	9.92352e+07
FGRAMPH1_01T03497-p1	FGRAMPH1_01G03497	citrate synthase	24	10	13	9	470	51.8	8.16	9.88763e+07
FGRAMPH1_01T14975-p1	FGRAMPH1_01G14975	2-oxoglutarate dehydrogenase E1 component	16	15	15	15	1051	118.1	6.73	9.80617e+07
FGRAMPH1_01T19201-p1	FGRAMPH1_01G19201	mechanosensitive ion channel family	6	5	6	5	874	98.9	7.75	9.76693e+07
FGRAMPH1_01T03081-p1	FGRAMPH1_01G03081	disulfide-isomerase	38	18	20	18	507	55.7	4.91	9.71277e+07
FGRAMPH1_01T17457-p1	FGRAMPH1_01G17457	prolyl-trna synthetase	19	11	11	11	553	62.4	6.86	9.67088e+07
FGRAMPH1_01T10219-p1	FGRAMPH1_01G10219	long-chain acyl- synthetase	15	10	10	10	695	76.6	7.03	9.58629e+07
FGRAMPH1_01T17619-p1	FGRAMPH1_01G17619	fatty acid synthase subunit beta dehydratase	13	24	25	24	2104	233.2	5.67	9.51786e+07
FGRAMPH1_01T23179-p1	FGRAMPH1_01G23179	farnesyl pyrophosphate synthetase	28	11	13	11	347	40	5.08	94718355
FGRAMPH1_01T07527-p1	FGRAMPH1_01G07527	S-(hydroxymethyl)glutathione dehydrogenase	23	8	8	8	384	40.7	6.62	9.26725e+07
FGRAMPH1_01T04735-p1	FGRAMPH1_01G04735	argininosuccinate synthase	22	10	10	10	418	46.9	5.57	9.25988e+07
FGRAMPH1_01T10513-p1	FGRAMPH1_01G10513	ATP-dependent RNA helicase SUB2	13	7	7	7	556	63.4	8.38	9.22022e+07
FGRAMPH1_01T09753-p1	FGRAMPH1_01G09753	gnat family acetyltransferase	19	4	4	4	239	26.6	5.02	9.106e+07
FGRAMPH1_01T20955-p1	FGRAMPH1_01G20955	nonribosomal peptide synthetase	2	20	20	20	11197	1224.8	5.43	8.99949e+07
FGRAMPH1_01T14529-p1	FGRAMPH1_01G14529	NAD-specific glutamate dehydrogenase	15	15	15	15	1049	117.8	5.74	8.826e+07
FGRAMPH1_01T01095-p1	FGRAMPH1_01G01095	S-adenosylmethionine synthetase	29	10	12	10	402	44	6.07	8.7312e+07
FGRAMPH1_01T06633-p1	FGRAMPH1_01G06633	GTP-binding OLA1	28	11	12	11	394	43.7	7.9	8.64826e+07
FGRAMPH1_01T24501-p1	FGRAMPH1_01G24501	C-8 sterol isomerase	15	4	5	4	235	26.1	7.06	8.62854e+07
FGRAMPH1_01T18315-p1	FGRAMPH1_01G18315	60S acidic ribosomal protein P2	52	5	5	5	124	12.7	4.37	8.5886e+07
FGRAMPH1_01T19791-p1	FGRAMPH1_01G19791	eukaryotic translation initiation factor 2 subunit alpha	28	8	10	8	310	35.1	5.34	8.54697e+07
FGRAMPH1_01T02501-p1	FGRAMPH1_01G02501	nadh dehydrogenase	50	6	7	6	127	14.6	7.99	8.44422e+07
FGRAMPH1_01T05803-p1	FGRAMPH1_01G05803	hypothetical protein	30	10	14	10	372	41.9	5.86	8.37747e+07
FGRAMPH1_01T22635-p1	FGRAMPH1_01G22635	acetyl-CoA carboxylase	10	21	21	21	2281	255.5	6.18	8.34964e+07
FGRAMPH1_01T22713-p1	FGRAMPH1_01G22713	tubulin beta chain	25	9	15	8	447	50	4.79	8.26411e+07
FGRAMPH1_01T20681-p1	FGRAMPH1_01G20681	GTP-binding protein ypt1	33	7	7	5	202	22.4	5.44	8.23539e+07
FGRAMPH1_01T11291-p1	FGRAMPH1_01G11291	NADH-ubiquinone oxidoreductase 21 kda subunit	22	4	6	4	187	20.7	9.23	82326787
FGRAMPH1_01T22823-p1	FGRAMPH1_01G22823	ATP synthase	22	3	4	3	161	17.3	5.82	8.11951e+07
FGRAMPH1_01T02545-p1	FGRAMPH1_01G02545	adp-ribosylation factor	24	4	4	4	183	21	6.8	8.09644e+07
FGRAMPH1_01T05155-p1	FGRAMPH1_01G05155	heterokaryon incompatibility	2	1	1	1	474	54.4	5.4	80776552
FGRAMPH1_01T01597-p1	FGRAMPH1_01G01597	40S ribosomal protein S8-B	16	3	4	3	206	23.1	10.65	80765543
FGRAMPH1_01T18195-p1	FGRAMPH1_01G18195	4-aminobutyrate aminotransferase	24	11	14	11	503	55.2	8.88	8.07344e+07
FGRAMPH1_01T14931-p1	FGRAMPH1_01G14931	histone H3	15	3	3	3	136	15.4	11.15	7.9914e+07
FGRAMPH1_01T13497-p1	FGRAMPH1_01G13497	o-methylsterigmatocystin oxidoreductase	21	11	12	11	532	59.9	6.55	7.95101e+07
FGRAMPH1_01T00803-p1	FGRAMPH1_01G00803	ATP synthase subunit 5	26	6	8	6	226	23.8	9.57	7.91081e+07
FGRAMPH1_01T04241-p1	FGRAMPH1_01G04241	acetyl-coenzyme A synthetase	26	14	15	14	662	72.8	6.33	7.84282e+07
FGRAMPH1_01T18325-p1	FGRAMPH1_01G18325	succinate dehydrogenase iron-sulfur protein	40	10	12	10	278	31.6	8.85	78322678
FGRAMPH1_01T26253-p1	FGRAMPH1_01G26253	related to Rab6 GTPase activating GAP	1	1	1	1	1037	114.6	5.59	77975016
FGRAMPH1_01T21585-p1	FGRAMPH1_01G21585	cytochrome P450 monooxygenase	2	1	1	1	272	30.6	8.31	77840128
FGRAMPH1_01T23085-p1	FGRAMPH1_01G23085	4-aminobutyrate aminotransferase	15	7	10	7	459	51	6.8	7.69192e+07
FGRAMPH1_01T26885-p1	FGRAMPH1_01G26885	tyrosinase 2	10	6	7	6	565	62.2	8.85	7.66583e+07
FGRAMPH1_01T04069-p1	FGRAMPH1_01G04069	pyrimidine precursor biosynthesis enzyme THI12	24	8	8	8	345	38.6	5.44	7.62553e+07
FGRAMPH1_01T27377-p1	FGRAMPH1_01G27377	acetyl-CoA acetyltransferase IB	13	4	5	4	396	41.2	6.19	75790702
FGRAMPH1_01T12443-p1	FGRAMPH1_01G12443	sulfide quinone reductase	34	10	13	10	446	48.6	8.92	7.5684e+07
FGRAMPH1_01T06107-p1	FGRAMPH1_01G06107	eukaryotic translation initiation factor 3 subunit c	17	13	13	13	859	96.5	5.29	7.41443e+07
FGRAMPH1_01T01627-p1	FGRAMPH1_01G01627	mitochondrial gtp gdp carrier 1	15	5	5	5	301	32.4	9.96	73716893
FGRAMPH1_01T20713-p1	FGRAMPH1_01G20713	succinyl-CoA ligase beta-chain	30	11	11	11	445	48.3	5.6	7.27831e+07
FGRAMPH1_01T04687-p1	FGRAMPH1_01G04687	NADH-ubiquinone oxidoreductase kDa mitochondrial	20	5	6	5	235	27	5.06	7.27686e+07
FGRAMPH1_01T17615-p1	FGRAMPH1_01G17615	fatty acid synthase subunit alpha reductase	15	26	28	26	1856	204	6.07	7.20133e+07
FGRAMPH1_01T23721-p1	FGRAMPH1_01G23721	vacuolar ATP synthase catalytic subunit A	16	11	12	11	804	87.2	6.14	7.18943e+07
FGRAMPH1_01T19379-p1	FGRAMPH1_01G19379	2,3-bisphosphoglycerate-independent phosphoglycerate mutase	22	10	15	10	525	57.4	5.6	7.15671e+07
FGRAMPH1_01T00801-p1	FGRAMPH1_01G00801	glycoside hydrolase family 63	11	10	11	10	1005	117.4	5.77	7.14909e+07
FGRAMPH1_01T20049-p1	FGRAMPH1_01G20049	xylulose-5-phosphate phosphoketolase	16	12	13	12	819	91.9	6.4	7.13193e+07
FGRAMPH1_01T07881-p1	FGRAMPH1_01G07881	isocitrate dehydrogenase [NADP] mitochondrial	18	8	9	8	463	51.9	7.9	7.1013e+07
FGRAMPH1_01T01691-p1	FGRAMPH1_01G01691	40S ribosomal protein S11	18	4	5	4	180	20.5	11.05	7.02151e+07
FGRAMPH1_01T04289-p1	FGRAMPH1_01G04289	microsomal epoxide hydrolase	14	6	6	6	399	44.6	6.6	6.96453e+07
FGRAMPH1_01T18395-p1	FGRAMPH1_01G18395	40S ribosomal protein S17	36	5	6	5	146	17	9.88	69050588
FGRAMPH1_01T24313-p1	FGRAMPH1_01G24313	translation initiation factor 3 subunit a	17	16	17	16	1057	120.6	9.38	6.8595e+07
FGRAMPH1_01T23595-p1	FGRAMPH1_01G23595	methionyl aminopeptidase	17	8	8	8	405	44.3	7.31	6.79052e+07
FGRAMPH1_01T27635-p1	FGRAMPH1_01G27635	mitochondrial genome maintenance mgr2	9	1	1	1	109	11.7	10.64	67741944
FGRAMPH1_01T24443-p1	FGRAMPH1_01G24443	40S ribosomal protein S12	41	5	8	5	146	16.2	4.89	6.77294e+07
FGRAMPH1_01T01609-p1	FGRAMPH1_01G01609	vacuolar ATP synthase subunit B	24	10	12	10	511	56.6	5.55	6.75884e+07
FGRAMPH1_01T14499-p1	FGRAMPH1_01G14499	guanine nucleotide-binding protein subunit beta	19	6	8	6	359	39.7	7.2	6.68431e+07
FGRAMPH1_01T18519-p1	FGRAMPH1_01G18519	UDP-glucose 4-epimerase	25	8	8	8	372	41.2	5.9	6.51629e+07
FGRAMPH1_01T24289-p1	FGRAMPH1_01G24289	pyruvate dehydrogenase e2 component	15	5	5	5	427	45.5	6.37	6.49974e+07
FGRAMPH1_01T22817-p1	FGRAMPH1_01G22817	GTP-binding protein SAR1	50	8	8	8	189	21.5	6.42	6.4263e+07
FGRAMPH1_01T15393-p1	FGRAMPH1_01G15393	40S ribosomal S24	26	4	4	4	136	15.5	10.95	64123814
FGRAMPH1_01T09781-p1	FGRAMPH1_01G09781	RNA recognition	25	7	8	7	277	29.7	5.55	6.38772e+07
FGRAMPH1_01T17949-p1	FGRAMPH1_01G17949	pyruvate dehydrogenase E1 component subunit alpha	17	8	8	8	409	45.3	7.25	6.31062e+07
FGRAMPH1_01T13117-p1	FGRAMPH1_01G13117	isotrichodermin C-15 hydroxylase	22	10	12	9	492	55.8	8.5	6.30198e+07
FGRAMPH1_01T05841-p1	FGRAMPH1_01G05841	monodehydroascorbate reductase	20	11	12	11	573	61.1	8.05	6.29982e+07
FGRAMPH1_01T00147-p1	FGRAMPH1_01G00147	hydrolase or acyltransferase of alpha beta superfamily	18	5	8	5	322	36.3	7.15	6.29601e+07
FGRAMPH1_01T26105-p1	FGRAMPH1_01G26105	2-oxoglutarate dehydrogenase	17	6	7	6	421	46.2	6.48	6.28619e+07
FGRAMPH1_01T06085-p1	FGRAMPH1_01G06085	pre-mRNA-processing-splicing factor 8	6	16	16	16	2370	274.3	8.78	6.26565e+07
FGRAMPH1_01T26073-p1	FGRAMPH1_01G26073	nadh-ubiquinone oxidoreductase 40 kda mitochondrial	23	7	11	7	375	42.7	8	6.26551e+07
FGRAMPH1_01T10701-p1	FGRAMPH1_01G10701	probable woronin body major precursor	12	5	5	5	519	59.3	6.79	62649333
FGRAMPH1_01T23321-p1	FGRAMPH1_01G23321	tyrosine 3-monooxygenase tryptophan 5-monooxygenase activation	24	6	9	5	272	30.2	4.82	6.24471e+07
FGRAMPH1_01T18051-p1	FGRAMPH1_01G18051	histone partial	32	5	8	5	165	18.4	11.4	6.18842e+07
FGRAMPH1_01T23109-p1	FGRAMPH1_01G23109	60S ribosomal L43	38	3	5	3	92	10.2	10.45	6.18538e+07
FGRAMPH1_01T24679-p1	FGRAMPH1_01G24679	cell division control protein 12	22	7	8	6	385	44.6	8.44	6.13727e+07
FGRAMPH1_01T05005-p1	FGRAMPH1_01G05005	related to oxidoreductase	20	6	6	6	362	40.3	6.98	6.0982e+07
FGRAMPH1_01T19301-p1	FGRAMPH1_01G19301	40S ribosomal protein S5-B	33	7	8	7	213	23.8	9.17	6.07319e+07
FGRAMPH1_01T27107-p1	FGRAMPH1_01G27107	26s proteasome regulatory subunit n5	27	14	14	14	481	55.7	6.68	5.97237e+07
FGRAMPH1_01T01427-p1	FGRAMPH1_01G01427	cytochrome c1	24	6	7	6	322	35.8	8.35	5.92578e+07
FGRAMPH1_01T11093-p1	FGRAMPH1_01G11093	cytochrome c oxidase subunit 6a	23	3	5	3	126	14.8	9.26	5.90815e+07
FGRAMPH1_01T10235-p1	FGRAMPH1_01G10235	Heat shock partial	19	14	14	14	745	81.6	8.18	5.88962e+07
FGRAMPH1_01T27059-p1	FGRAMPH1_01G27059	nacht and wd	1	1	1	1	1424	159.1	7.08	58635744
FGRAMPH1_01T17755-p1	FGRAMPH1_01G17755	choline dehydrogenase	10	5	5	5	543	60	7.09	5.78079e+07
FGRAMPH1_01T19673-p1	FGRAMPH1_01G19673	tyrosyl-dna phosphodiesterase 1	1	1	1	1	513	58.2	8.28	57621224
FGRAMPH1_01T24889-p1	FGRAMPH1_01G24889	D-3-phosphoglycerate dehydrogenase 2	32	12	13	12	472	51.3	6.06	5.75166e+07
FGRAMPH1_01T21989-p1	FGRAMPH1_01G21989	hypothetical protein	28	6	7	6	259	27.5	6.54	5.73419e+07
FGRAMPH1_01T24629-p1	FGRAMPH1_01G24629	succinate dehydrogenase flavoprotein subunit	21	10	12	10	650	71.1	6.89	5.69311e+07
FGRAMPH1_01T25859-p1	FGRAMPH1_01G25859	nadh-ubiquinone oxidoreductase 23 kda mitochondrial	23	6	7	6	218	24.8	7.59	5.5397e+07
FGRAMPH1_01T01339-p1	FGRAMPH1_01G01339	UTP-glucose-1-phosphate uridylyltransferase	14	7	9	7	450	50.2	6.33	5.53573e+07
FGRAMPH1_01T04141-p1	FGRAMPH1_01G04141	hypothetical protein	15	8	9	8	588	61.9	6.44	5.52315e+07
FGRAMPH1_01T11641-p1	FGRAMPH1_01G11641	pisatin demethylase (cytochrome P450)	12	6	6	6	493	55.8	7.84	5.46844e+07
FGRAMPH1_01T18347-p1	FGRAMPH1_01G18347	clathrin heavy chain	12	17	17	17	1683	190.3	5.34	5.46834e+07
FGRAMPH1_01T07635-p1	FGRAMPH1_01G07635	60S ribosomal protein L10-B	14	4	4	4	221	25.3	10.52	5.44111e+07
FGRAMPH1_01T04021-p1	FGRAMPH1_01G04021	fad dependent oxidoreductase	20	10	10	10	542	58.8	6	5.34729e+07
FGRAMPH1_01T23395-p1	FGRAMPH1_01G23395	calcium/calmodulin-dependent protein kinase	18	7	8	7	371	42.5	6.96	5.3331e+07
FGRAMPH1_01T22955-p1	FGRAMPH1_01G22955	triosephosphate isomerase	42	9	10	9	247	27	5.27	53039136
FGRAMPH1_01T09977-p1	FGRAMPH1_01G09977	26S proteasome regulatory subunit N7	18	9	10	9	487	53.6	6.49	5.29124e+07
FGRAMPH1_01T00145-p1	FGRAMPH1_01G00145	thioredoxin reductase	23	6	8	6	344	37.4	7.9	5.28353e+07
FGRAMPH1_01T06779-p1	FGRAMPH1_01G06779	cytosolic nonspecific dipeptidase	22	10	12	10	536	59.3	6.55	5.28163e+07
FGRAMPH1_01T24775-p1	FGRAMPH1_01G24775	yop-1 protein	15	3	4	3	169	19.1	8.29	52680783
FGRAMPH1_01T27043-p1	FGRAMPH1_01G27043	6-phosphofructokinase	17	11	11	11	783	85.3	6.47	5.23795e+07
FGRAMPH1_01T06673-p1	FGRAMPH1_01G06673	coatomer subunit beta	11	11	12	11	957	106.6	5.55	5.13912e+07
FGRAMPH1_01T24891-p1	FGRAMPH1_01G24891	myosin-2B	11	15	15	15	1583	180	6.54	5.11474e+07
FGRAMPH1_01T23287-p1	FGRAMPH1_01G23287	alpha-mannosidase	12	13	13	13	1136	128.7	6.27	5.08897e+07
FGRAMPH1_01T24195-p1	FGRAMPH1_01G24195	malate dehydrogenase (oxaloacetate-decarboxylating)(NADP+)	11	7	8	7	732	81.1	6.99	5.0464e+07
FGRAMPH1_01T05481-p1	FGRAMPH1_01G05481	primary-amine oxidase	14	9	10	9	701	78.6	5.99	5.02908e+07
FGRAMPH1_01T07633-p1	FGRAMPH1_01G07633	60S ribosomal L30	45	5	7	5	110	11.8	9.74	4.97562e+07
FGRAMPH1_01T17897-p1	FGRAMPH1_01G17897	phosphatase PP2A regulatory subunit A	13	8	8	8	623	69.2	4.87	4.96297e+07
FGRAMPH1_01T27553-p1	FGRAMPH1_01G27553	NADH dehydrogenase flavoprotein 1	19	8	10	8	486	53.5	8.41	4.95447e+07
FGRAMPH1_01T11885-p1	FGRAMPH1_01G11885	hypothetical protein	28	3	3	3	106	11.9	5.01	4.95133e+07
FGRAMPH1_01T23525-p1	FGRAMPH1_01G23525	60S ribosomal L2	20	3	5	3	244	26.5	11.15	4.94662e+07
FGRAMPH1_01T22893-p1	FGRAMPH1_01G22893	3-isopropylmalate dehydrogenase	9	5	5	5	366	38.8	5.66	4.94399e+07
FGRAMPH1_01T27189-p1	FGRAMPH1_01G27189	oligosaccharyltransferase subunit ribophorin ii	16	4	5	4	282	30.4	9.39	4.89645e+07
FGRAMPH1_01T27143-p1	FGRAMPH1_01G27143	Spermatogenesis-associated 20	1	1	1	1	717	79.8	5.24	48447108
FGRAMPH1_01T23895-p1	FGRAMPH1_01G23895	small nuclear ribonucleo b and b	6	1	1	1	138	15	9.45	48268388
FGRAMPH1_01T09065-p1	FGRAMPH1_01G09065	hypothetical protein	24	11	13	11	546	60.1	6.24	4.81392e+07
FGRAMPH1_01T04711-p1	FGRAMPH1_01G04711	translation initiation factor 5b	8	8	8	8	1048	115.2	5.69	4.7174e+07
FGRAMPH1_01T26865-p1	FGRAMPH1_01G26865	tubulin beta chain	18	8	12	7	446	49.8	4.81	4.60887e+07
FGRAMPH1_01T19653-p1	FGRAMPH1_01G19653	rab GDP-dissociation inhibitor	21	9	11	9	464	51.4	5.57	4.60332e+07
FGRAMPH1_01T24163-p1	FGRAMPH1_01G24163	disulfide-isomerase erp38	18	6	6	6	380	41.4	7.75	4.58934e+07
FGRAMPH1_01T24535-p1	FGRAMPH1_01G24535	kinase gsk3	24	9	9	9	394	45	8.62	4.581e+07
FGRAMPH1_01T07551-p1	FGRAMPH1_01G07551	homoserine kinase	15	5	5	5	356	38.7	6.3	4.54546e+07
FGRAMPH1_01T16799-p1	FGRAMPH1_01G16799	pore membrane of 33 kda	17	4	5	4	282	31.3	10.1	45350131
FGRAMPH1_01T18931-p1	FGRAMPH1_01G18931	ATP-dependent RNA helicase FAL1	15	6	6	5	401	45.5	6.28	4.49725e+07
FGRAMPH1_01T17911-p1	FGRAMPH1_01G17911	coatomer subunit	12	6	7	6	527	58	5.16	4.49699e+07
FGRAMPH1_01T23313-p1	FGRAMPH1_01G23313	eukaryotic translation initiation factor 2 subunit gamma	33	13	13	13	509	54.7	8	4.45485e+07
FGRAMPH1_01T06943-p1	FGRAMPH1_01G06943	translation initiation factor 2 subunit 2	17	6	6	6	332	36.8	6.71	4.41325e+07
FGRAMPH1_01T09879-p1	FGRAMPH1_01G09879	gmc oxidoreductase	10	5	6	5	575	63.3	6.34	43930157
FGRAMPH1_01T19357-p1	FGRAMPH1_01G19357	26s proteasome regulatory subunit n3	15	8	10	8	551	61.8	6.1	4.36933e+07
FGRAMPH1_01T25999-p1	FGRAMPH1_01G25999	trehalose 6-phosphate synthase	13	10	11	10	886	99.8	5.88	4.34736e+07
FGRAMPH1_01T07997-p1	FGRAMPH1_01G07997	glyoxalase bleomycin resistance dioxygenase	32	4	5	4	177	19.9	6.62	4.342e+07
FGRAMPH1_01T19259-p1	FGRAMPH1_01G19259	60S ribosomal L27-A	13	2	4	2	135	15.7	10.54	4.32798e+07
FGRAMPH1_01T03925-p1	FGRAMPH1_01G03925	26S protease regulatory subunit 8	19	7	7	7	389	43.4	8.41	4.31442e+07
FGRAMPH1_01T20299-p1	FGRAMPH1_01G20299	isoleucyl-tRNA synthetase	14	16	16	15	1099	126.5	6.23	4.28796e+07
FGRAMPH1_01T19889-p1	FGRAMPH1_01G19889	helicase 2	23	10	11	10	473	51.6	5.96	4.28527e+07
FGRAMPH1_01T20763-p1	FGRAMPH1_01G20763	vesicle fusion factor nsfi	14	12	13	12	822	89.6	6.61	4.26421e+07
FGRAMPH1_01T06799-p1	FGRAMPH1_01G06799	ste ste7 mek1 kinase	5	3	3	3	518	56.7	8.35	4.25132e+07
FGRAMPH1_01T25817-p1	FGRAMPH1_01G25817	nadh dehydrogenase	49	6	6	6	119	13.6	9.79	4.24228e+07
FGRAMPH1_01T01413-p1	FGRAMPH1_01G01413	heat shock 16	18	6	9	6	341	37.3	5.95	4.22401e+07
FGRAMPH1_01T18151-p1	FGRAMPH1_01G18151	Guanine nucleotide-binding subunit alpha	24	9	9	8	353	41	5.22	4.21277e+07
FGRAMPH1_01T03087-p1	FGRAMPH1_01G03087	threonyl-tRNA synthetase	24	16	16	16	745	84.6	6.79	4.16099e+07
FGRAMPH1_01T24887-p1	FGRAMPH1_01G24887	nucleosome assembly 1-like 1	15	5	8	5	406	45.5	4.45	4.16076e+07
FGRAMPH1_01T24959-p1	FGRAMPH1_01G24959	26S proteasome regulatory subunit rpn2	10	11	11	11	1154	125.8	5	4.15417e+07
FGRAMPH1_01T20455-p1	FGRAMPH1_01G20455	vacuolar protease A precursor	17	7	8	7	396	42.7	4.96	41522957
FGRAMPH1_01T02049-p1	FGRAMPH1_01G02049	vacuolar ATP synthase 98 kDa subunit	7	6	6	6	857	97.5	5.17	4.14874e+07
FGRAMPH1_01T12573-p1	FGRAMPH1_01G12573	mannitol 2-dehydrogenase	19	9	9	9	503	56.7	5.82	4.1244e+07
FGRAMPH1_01T02529-p1	FGRAMPH1_01G02529	elongation factor 1-beta	14	2	3	2	234	25.5	4.55	4.1158e+07
FGRAMPH1_01T22779-p1	FGRAMPH1_01G22779	2-isopropylmalate synthase	8	5	5	5	616	67.9	5.9	4.11494e+07
FGRAMPH1_01T06161-p1	FGRAMPH1_01G06161	eukaryotic translation initiation factor 3 subunit l	19	9	11	9	476	54.9	5.29	4.0783e+07
FGRAMPH1_01T17687-p1	FGRAMPH1_01G17687	mannose-1-phosphate guanylyltransferase	18	6	7	6	448	49.6	7.11	4.06927e+07
FGRAMPH1_01T03169-p1	FGRAMPH1_01G03169	glucose-6-phosphate 1-dehydrogenase	18	8	9	8	490	56.3	6.81	4.06144e+07
FGRAMPH1_01T19419-p1	FGRAMPH1_01G19419	eukaryotic translation initiation factor 3 subunit e	20	8	8	8	439	49.9	5.39	4.04784e+07
FGRAMPH1_01T02707-p1	FGRAMPH1_01G02707	acetolactate synthase catalytic subunit	6	5	5	5	682	74.3	8.32	4.02107e+07
FGRAMPH1_01T20447-p1	FGRAMPH1_01G20447	SEC14 cytosolic factor	36	11	11	11	337	37.6	5.25	3.9916e+07
FGRAMPH1_01T19959-p1	FGRAMPH1_01G19959	serine hydroxymethyltransferase	24	10	11	9	484	53.4	7.39	3.97999e+07
FGRAMPH1_01T04583-p1	FGRAMPH1_01G04583	glutathione s-transferase	31	3	4	3	149	15.9	9.03	3.97053e+07
FGRAMPH1_01T06129-p1	FGRAMPH1_01G06129	glutaminyl-tRNA synthetase	13	9	10	9	631	72	6.9	39611230
FGRAMPH1_01T00149-p1	FGRAMPH1_01G00149	Alpha beta hydrolase fold-1	15	4	5	4	282	30.9	6.34	3.96047e+07
FGRAMPH1_01T12179-p1	FGRAMPH1_01G12179	aminoglycoside phosphotransferase	28	8	11	8	349	39	5.78	3.94812e+07
FGRAMPH1_01T19937-p1	FGRAMPH1_01G19937	acetolactate synthase small subunit	26	6	6	6	312	34	6.62	3.94352e+07
FGRAMPH1_01T10789-p1	FGRAMPH1_01G10789	mannose-1-phosphate guanyltransferase	26	7	10	7	364	40	6.3	3.93947e+07
FGRAMPH1_01T23329-p1	FGRAMPH1_01G23329	valyl-tRNA synthetase	8	9	9	9	1093	123.7	6.7	3.93884e+07
FGRAMPH1_01T24061-p1	FGRAMPH1_01G24061	importin subunit alpha	17	7	7	7	552	60.2	5.14	3.93218e+07
FGRAMPH1_01T26617-p1	FGRAMPH1_01G26617	pyrABCN	7	15	16	15	2228	245.4	6.23	3.93002e+07
FGRAMPH1_01T15517-p1	FGRAMPH1_01G15517	carboxypeptidase S1	11	5	6	5	473	51.7	5.77	3.91878e+07
FGRAMPH1_01T10663-p1	FGRAMPH1_01G10663	transaldolase	23	8	9	8	393	43.5	5.66	3.91322e+07
FGRAMPH1_01T19039-p1	FGRAMPH1_01G19039	ste24 endopeptidase	12	5	5	5	463	53	8.69	3.91126e+07
FGRAMPH1_01T18285-p1	FGRAMPH1_01G18285	cyclopropane-fatty-acyl-phospholipid synthase	23	10	10	10	521	59.8	6.49	3.89829e+07
FGRAMPH1_01T05945-p1	FGRAMPH1_01G05945	nadh dehydrogenase	11	7	7	7	693	77.6	8.98	3.87492e+07
FGRAMPH1_01T26431-p1	FGRAMPH1_01G26431	isopentenyl-diphosphate Delta-isomerase	19	5	5	5	253	29.3	5.14	3.87002e+07
FGRAMPH1_01T19335-p1	FGRAMPH1_01G19335	cell division control protein 10	19	5	5	5	338	38.6	7.09	3.86283e+07
FGRAMPH1_01T11301-p1	FGRAMPH1_01G11301	pyruvate dehydrogenase E1 component subunit beta	20	7	8	7	386	41.6	6.42	3.84802e+07
FGRAMPH1_01T03495-p1	FGRAMPH1_01G03495	DNA replication protein YHM2	9	3	3	3	317	34.1	9.74	3.84167e+07
FGRAMPH1_01T03465-p1	FGRAMPH1_01G03465	myosin-1	10	11	11	11	1214	134	9.41	3.84017e+07
FGRAMPH1_01T02925-p1	FGRAMPH1_01G02925	cystathionine gamma-lyase	13	5	6	5	423	44.8	6.73	3.8119e+07
FGRAMPH1_01T00823-p1	FGRAMPH1_01G00823	mitochondrial atp synthase epsilon chain domain-containing	10	1	1	1	88	9.7	9.77	37716504
FGRAMPH1_01T12823-p1	FGRAMPH1_01G12823	amino-acid permease inda1	7	4	4	4	571	62.3	6.84	3.76853e+07
FGRAMPH1_01T02001-p1	FGRAMPH1_01G02001	40s ribosomal s21	37	3	4	3	87	9.7	8	3.76607e+07
FGRAMPH1_01T20067-p1	FGRAMPH1_01G20067	NADH:ubiquinone oxidoreductase subunit	24	4	6	4	207	22.2	9.45	3.76394e+07
FGRAMPH1_01T07689-p1	FGRAMPH1_01G07689	eukaryotic translation initiation factor 3 39 kDa subunit	26	8	8	8	337	37.7	6.54	3.70441e+07
FGRAMPH1_01T24825-p1	FGRAMPH1_01G24825	peptidyl-prolyl cis-trans isomerase B precursor	18	4	4	4	248	26.9	8.98	36745061
FGRAMPH1_01T27473-p1	FGRAMPH1_01G27473	homoserine dehydrogenase	32	9	10	9	365	38.6	6.07	3.6719e+07
FGRAMPH1_01T03803-p1	FGRAMPH1_01G03803	aminotransferase	14	6	7	6	468	52.5	6.89	3.66623e+07
FGRAMPH1_01T01705-p1	FGRAMPH1_01G01705	casein kinase II subunit alpha	10	4	4	4	340	39.7	7.65	3.65255e+07
FGRAMPH1_01T24015-p1	FGRAMPH1_01G24015	eukaryotic translation initiation factor 3 subunit m	16	6	6	6	446	50.9	5.45	3.63299e+07
FGRAMPH1_01T06001-p1	FGRAMPH1_01G06001	glucose repression regulatory tup1	9	5	5	5	619	66.8	6.92	35834078
FGRAMPH1_01T20031-p1	FGRAMPH1_01G20031	superkiller 3	1	2	2	2	1421	158.6	5.38	3.58245e+07
FGRAMPH1_01T04529-p1	FGRAMPH1_01G04529	rrna 2 -o-methyltransferase fibrillarin	27	8	8	8	324	33.8	10.13	3.56634e+07
FGRAMPH1_01T20179-p1	FGRAMPH1_01G20179	transport sec-24	10	8	8	8	944	103.2	6.04	3.52936e+07
FGRAMPH1_01T02503-p1	FGRAMPH1_01G02503	Nuclear localization sequence-binding	2	1	1	1	499	51.3	5.15	35205204
FGRAMPH1_01T20515-p1	FGRAMPH1_01G20515	ubiquitin-conjugating enzyme	16	3	3	3	147	16.5	6.92	3.51997e+07
FGRAMPH1_01T02817-p1	FGRAMPH1_01G02817	phosphoacetylglucosamine mutase	18	9	11	9	537	58.5	6.09	3.51181e+07
FGRAMPH1_01T18333-p1	FGRAMPH1_01G18333	translation initiation factor 3 subunit h	16	6	7	6	364	40.6	5.82	3.49633e+07
FGRAMPH1_01T23577-p1	FGRAMPH1_01G23577	nadh-cytochrome b5 reductase 1	24	6	7	6	314	34.2	9.03	3.48409e+07
FGRAMPH1_01T23605-p1	FGRAMPH1_01G23605	glycyl-tRNA synthetase 1	14	10	10	10	739	82.5	7.88	3.47904e+07
FGRAMPH1_01T03745-p1	FGRAMPH1_01G03745	dolichyl-phosphate-mannose-protein mannosyltransferase 2	15	11	11	11	741	84.7	8.1	3.46425e+07
FGRAMPH1_01T16599-p1	FGRAMPH1_01G16599	5-oxoprolinase (atp-hydrolysing)	16	16	17	16	1304	140.3	5.68	3.44056e+07
FGRAMPH1_01T04631-p1	FGRAMPH1_01G04631	transporter SEC23	9	6	7	6	771	85.8	6.39	3.4322e+07
FGRAMPH1_01T18521-p1	FGRAMPH1_01G18521	nadph2:quinone reductase	20	6	8	6	368	39.6	9.23	3.43159e+07
FGRAMPH1_01T15579-p1	FGRAMPH1_01G15579	carbonic anhydrase 2	32	6	8	6	223	25.4	6.52	3.43115e+07
FGRAMPH1_01T23963-p1	FGRAMPH1_01G23963	translation initiation factor RLI1	13	8	8	8	607	68.6	8.05	33804672
FGRAMPH1_01T03009-p1	FGRAMPH1_01G03009	carbamoyl-phosphate synthase arginine-specific large chain	7	9	9	9	1170	128.4	5.81	33790598
FGRAMPH1_01T24035-p1	FGRAMPH1_01G24035	mitochondrial carrier	16	11	12	11	695	76.8	8.59	3.3688e+07
FGRAMPH1_01T14541-p1	FGRAMPH1_01G14541	like subfamily A member 2	20	9	9	9	433	47.8	5.03	3.36688e+07
FGRAMPH1_01T19903-p1	FGRAMPH1_01G19903	hypothetical protein FPSE_00980	12	1	2	1	94	10.4	11.18	33577432
FGRAMPH1_01T12737-p1	FGRAMPH1_01G12737	large-conductance mechanosensitive channel	14	6	6	6	1292	120	4.65	3.32881e+07
FGRAMPH1_01T04661-p1	FGRAMPH1_01G04661	related to TMS1	2	1	1	1	475	51.8	5.82	33058050
FGRAMPH1_01T10657-p1	FGRAMPH1_01G10657	superoxide dismutase [Cu-Zn]	18	3	3	3	228	24.3	8.59	3.29775e+07
FGRAMPH1_01T02261-p1	FGRAMPH1_01G02261	related to endoplasmic reticulum 25 kDa transmembrane	24	5	5	5	213	24.6	9.35	32937191
FGRAMPH1_01T27003-p1	FGRAMPH1_01G27003	glucose-regulated protein	15	8	11	7	663	72.5	5.06	3.27164e+07
FGRAMPH1_01T07495-p1	FGRAMPH1_01G07495	leukotriene a-4 hydrolase	20	12	12	12	639	72.4	5.72	3.25956e+07
FGRAMPH1_01T10659-p1	FGRAMPH1_01G10659	transcription factor	19	16	16	16	885	98.2	7.37	3.25815e+07
FGRAMPH1_01T14607-p1	FGRAMPH1_01G14607	60s ribosomal l34	15	2	2	2	116	13.3	10.77	32531451
FGRAMPH1_01T03263-p1	FGRAMPH1_01G03263	dynamin-1	7	6	7	5	813	90.2	7.18	3.2499e+07
FGRAMPH1_01T07223-p1	FGRAMPH1_01G07223	eukaryotic translation initiation factor 3 subunit F	22	7	7	7	361	39.3	4.98	3.23779e+07
FGRAMPH1_01T09245-p1	FGRAMPH1_01G09245	ANR50 of Homo sapiens	3	1	1	1	1249	139	6.64	32127692
FGRAMPH1_01T04769-p1	FGRAMPH1_01G04769	glycolipid transfer	26	4	8	4	206	22.3	5.95	3.20251e+07
FGRAMPH1_01T10359-p1	FGRAMPH1_01G10359	eukaryotic peptide chain release factor GTP-binding subunit	17	11	11	11	712	77.3	7.91	3.1833e+07
FGRAMPH1_01T09637-p1	FGRAMPH1_01G09637	outer membrane	15	6	6	6	525	55.7	8.66	3.16665e+07
FGRAMPH1_01T18903-p1	FGRAMPH1_01G18903	serine/threonine-protein kinase gad8	7	4	4	4	630	70	8.05	3.15699e+07
FGRAMPH1_01T25101-p1	FGRAMPH1_01G25101	related to hydroxylase	24	9	9	9	434	49.4	6.3	3.1454e+07
FGRAMPH1_01T26663-p1	FGRAMPH1_01G26663	cullin-1	10	7	7	7	757	87.3	7.31	3.13809e+07
FGRAMPH1_01T07781-p1	FGRAMPH1_01G07781	probable prohibitin PHB1	25	6	7	6	280	30.6	9.06	3.13338e+07
FGRAMPH1_01T26211-p1	FGRAMPH1_01G26211	serine/threonine-protein phosphatase PP2A catalytic subunit	19	5	5	5	328	37.3	4.93	3.13014e+07
FGRAMPH1_01T17885-p1	FGRAMPH1_01G17885	translation initiation factor 5	15	6	6	6	420	46.4	5.48	3.12738e+07
FGRAMPH1_01T24133-p1	FGRAMPH1_01G24133	chromosome segregation	14	13	14	13	958	107.9	5.2	3.12618e+07
FGRAMPH1_01T18335-p1	FGRAMPH1_01G18335	hypothetical protein	14	6	6	6	449	49	6.01	3.0807e+07
FGRAMPH1_01T18163-p1	FGRAMPH1_01G18163	anthranilate synthase component 2	6	4	5	4	762	82.4	6.42	3.06135e+07
FGRAMPH1_01T17899-p1	FGRAMPH1_01G17899	phenylalanyl-tRNA synthetase beta chain	16	10	11	10	609	68.9	5.27	3.04398e+07
FGRAMPH1_01T05615-p1	FGRAMPH1_01G05615	hypothetical protein	3	2	2	2	474	52.4	7.94	3.04309e+07
FGRAMPH1_01T23845-p1	FGRAMPH1_01G23845	ARP2/3 complex 34 kDa subunit	16	5	6	5	319	36.6	6.64	3.03904e+07
FGRAMPH1_01T12175-p1	FGRAMPH1_01G12175	uracil catabolism 4	13	6	6	6	432	48.2	5.2	3.0318e+07
FGRAMPH1_01T01923-p1	FGRAMPH1_01G01923	glutathione s-transferase	39	8	8	8	239	27.4	6.28	30315216
FGRAMPH1_01T07683-p1	FGRAMPH1_01G07683	Transmembrane 19	2	1	1	1	374	39.9	7.88	30230242
FGRAMPH1_01T20849-p1	FGRAMPH1_01G20849	SIK1 protein	15	7	7	7	508	56.2	8.75	2.9851e+07
FGRAMPH1_01T09513-p1	FGRAMPH1_01G09513	acetyl-CoA hydrolase	15	8	10	8	526	57.8	6.84	2.98397e+07
FGRAMPH1_01T01733-p1	FGRAMPH1_01G01733	phosphoinositide phosphatase	9	7	7	7	709	80.6	9.11	2.98147e+07
FGRAMPH1_01T28071-p1	FGRAMPH1_01G28071	H ACA ribonucleo complex subunit 3	13	1	1	1	61	7.2	10.2	29697256
FGRAMPH1_01T10605-p1	FGRAMPH1_01G10605	malate synthase	11	7	8	7	542	60.9	7.24	2.95641e+07
FGRAMPH1_01T10189-p1	FGRAMPH1_01G10189	prion formation protein 1	12	12	12	12	1103	121.2	6.73	2.93923e+07
FGRAMPH1_01T26035-p1	FGRAMPH1_01G26035	white collar 1 protein	1	1	1	1	1035	113.4	8.02	29374888
FGRAMPH1_01T16855-p1	FGRAMPH1_01G16855	N-acetyl-gamma-glutamyl-phosphate reductase	10	3	3	3	391	42.3	8.75	2.93245e+07
FGRAMPH1_01T04977-p1	FGRAMPH1_01G04977	dihydrodipicolinate synthetase	27	6	6	6	325	34.9	6.09	2.9304e+07
FGRAMPH1_01T24303-p1	FGRAMPH1_01G24303	serine/threonine-protein phosphatase PP1	25	7	7	7	324	37.3	5.94	2.92834e+07
FGRAMPH1_01T26573-p1	FGRAMPH1_01G26573	agc pkc kinase	3	4	4	4	1151	127.2	7.34	2.91355e+07
FGRAMPH1_01T26559-p1	FGRAMPH1_01G26559	endosomal integral membrane	11	7	7	7	640	72.1	7.42	2.8921e+07
FGRAMPH1_01T00521-p1	FGRAMPH1_01G00521	cerevisin precursor	7	4	4	4	533	57.1	6.38	28778277
FGRAMPH1_01T17287-p1	FGRAMPH1_01G17287	perilipin mpl1	25	4	6	4	182	20.4	7.65	2.86633e+07
FGRAMPH1_01T10405-p1	FGRAMPH1_01G10405	cytochrome-b5 reductase	32	4	5	4	138	15	4.63	2.83943e+07
FGRAMPH1_01T20641-p1	FGRAMPH1_01G20641	actin 3	10	4	5	4	439	47.8	6.92	2.83845e+07
FGRAMPH1_01T12245-p1	FGRAMPH1_01G12245	peroxiredoxin 1	20	4	4	4	212	23.8	5.11	2.83725e+07
FGRAMPH1_01T00053-p1	FGRAMPH1_01G00053	O-methylsterigmatocystin oxidoreductase	16	8	8	8	529	60	7.4	2.82929e+07
FGRAMPH1_01T20201-p1	FGRAMPH1_01G20201	activating signal cointegrator 1 complex subunit 3	6	12	12	12	1968	220.2	6.32	2.82282e+07
FGRAMPH1_01T01277-p1	FGRAMPH1_01G01277	oligosaccharyl transferase complex subunit ost4	16	7	7	7	493	55.2	9.04	2.82021e+07
FGRAMPH1_01T02115-p1	FGRAMPH1_01G02115	60S ribosomal protein L15	20	4	5	4	203	24	11.27	2.8183e+07
FGRAMPH1_01T25855-p1	FGRAMPH1_01G25855	nadh dehydrogenase 1 alpha beta subcomplex 1	11	1	2	1	73	8	4.13	28076990
FGRAMPH1_01T11369-p1	FGRAMPH1_01G11369	ubiquitin homeostasis lub1	7	5	5	5	770	83.1	5.54	2.76005e+07
FGRAMPH1_01T10387-p1	FGRAMPH1_01G10387	methionyl-tRNA synthetase	15	9	10	9	673	75.5	6.18	2.74949e+07
FGRAMPH1_01T04565-p1	FGRAMPH1_01G04565	unnamed protein product	15	2	2	2	117	13.7	10.64	2.73794e+07
FGRAMPH1_01T27605-p1	FGRAMPH1_01G27605	NADH dehydrogenase iron-sulfur protein 3	29	6	8	6	290	33.1	8.91	2.73408e+07
FGRAMPH1_01T03523-p1	FGRAMPH1_01G03523	glutamate synthase precursor	8	14	14	14	2113	233.4	6.49	2.72486e+07
FGRAMPH1_01T20579-p1	FGRAMPH1_01G20579	related to Hsp90 associated co-chaperone	14	3	3	3	215	23.4	4.58	2.71894e+07
FGRAMPH1_01T20017-p1	FGRAMPH1_01G20017	eukaryotic translation initiation factor 3 subunit k	30	6	6	6	231	26.1	4.67	2.71573e+07
FGRAMPH1_01T19281-p1	FGRAMPH1_01G19281	leucyl-tRNA synthetase	5	6	6	6	1116	126	6.28	2.69674e+07
FGRAMPH1_01T26285-p1	FGRAMPH1_01G26285	26S proteasome regulatory subunit rpn-1	12	10	11	10	898	100	4.98	2.67811e+07
FGRAMPH1_01T19981-p1	FGRAMPH1_01G19981	solute carrier family member 46	16	4	4	4	300	32.4	9.31	2.66572e+07
FGRAMPH1_01T04827-p1	FGRAMPH1_01G04827	phosphatidylserine decarboxylase	12	5	6	5	446	50.3	6.49	2.65189e+07
FGRAMPH1_01T28141-p1	FGRAMPH1_01G28141	NADH-ubiquinone oxidoreductase subunit	29	4	5	4	136	15.4	9.33	2.64183e+07
FGRAMPH1_01T02967-p1	FGRAMPH1_01G02967	26S protease subunit rpt4	16	6	7	6	391	43.9	6.29	2.63999e+07
FGRAMPH1_01T23225-p1	FGRAMPH1_01G23225	ATP-dependent RNA helicase DED1	9	7	7	6	675	71.5	8.29	2.63474e+07
FGRAMPH1_01T14579-p1	FGRAMPH1_01G14579	60S ribosomal protein L32	32	4	4	4	131	15	11.62	2.63142e+07
FGRAMPH1_01T27049-p1	FGRAMPH1_01G27049	probable KAP95	9	8	9	8	875	96	4.67	2.62469e+07
FGRAMPH1_01T24247-p1	FGRAMPH1_01G24247	pre-mRNA-splicing factor cwc22	5	4	5	4	859	97	9.79	26064450
FGRAMPH1_01T15885-p1	FGRAMPH1_01G15885	aldo-keto reductase yakc	17	6	7	6	343	37.6	5.33	2.59405e+07
FGRAMPH1_01T26071-p1	FGRAMPH1_01G26071	26S proteasome regulatory subunit rpn9	15	6	6	6	381	43.8	5.19	2.59204e+07
FGRAMPH1_01T20013-p1	FGRAMPH1_01G20013	T-complex protein 1 subunit zeta	7	4	5	4	546	59.5	6.13	2.57811e+07
FGRAMPH1_01T18539-p1	FGRAMPH1_01G18539	trehalose 6-phosphate synthase	10	8	9	8	933	104.8	6.62	2.57292e+07
FGRAMPH1_01T05937-p1	FGRAMPH1_01G05937	mitochondrial F1F0 ATP synthase subunit F	7	1	1	1	101	11.3	10.7	25698580
FGRAMPH1_01T18435-p1	FGRAMPH1_01G18435	homoserine o-acetyltransferase	6	3	3	3	486	53.3	5.24	2.5655e+07
FGRAMPH1_01T16627-p1	FGRAMPH1_01G16627	40S ribosomal S30	16	1	1	1	62	6.9	11.77	25591048
FGRAMPH1_01T04257-p1	FGRAMPH1_01G04257	unnamed protein product	16	10	11	10	670	74.6	5.99	2.55753e+07
FGRAMPH1_01T22465-p1	FGRAMPH1_01G22465	linear gramicidin synthase subunit d	4	5	6	5	1282	138.9	6.23	2.54889e+07
FGRAMPH1_01T18995-p1	FGRAMPH1_01G18995	cullin-associated nedd8-dissociated 1	6	8	8	8	1357	148.1	5.24	2.53321e+07
FGRAMPH1_01T03919-p1	FGRAMPH1_01G03919	glutamyl aminopeptidase	10	10	10	10	984	109.8	6.04	2.52292e+07
FGRAMPH1_01T10089-p1	FGRAMPH1_01G10089	2-oxodicarboxylate carrier 2	25	6	6	6	305	33.5	9.57	2.49845e+07
FGRAMPH1_01T09699-p1	FGRAMPH1_01G09699	aminopeptidase 2	15	14	14	14	1010	113.5	6.38	2.49494e+07
FGRAMPH1_01T04571-p1	FGRAMPH1_01G04571	Calmodulin	28	4	4	4	149	17	4.27	2.44073e+07
FGRAMPH1_01T19255-p1	FGRAMPH1_01G19255	UDP-galactopyranose mutase	17	8	9	8	516	58	6.35	2.42674e+07
FGRAMPH1_01T24819-p1	FGRAMPH1_01G24819	tyrosyl-tRNA synthetase	9	4	5	4	398	43.7	6.71	2.42487e+07
FGRAMPH1_01T27173-p1	FGRAMPH1_01G27173	transcription initiation factor TFIID subunit 2	1	1	1	1	1505	170.2	8.51	24095458
FGRAMPH1_01T23443-p1	FGRAMPH1_01G23443	carboxypeptidase Y precursor	6	2	4	2	540	60.2	5.25	2.40935e+07
FGRAMPH1_01T27597-p1	FGRAMPH1_01G27597	ser thr phosphatase	6	4	5	4	682	72.4	9.13	2.40228e+07
FGRAMPH1_01T12501-p1	FGRAMPH1_01G12501	related to ketoreductases	11	3	5	3	272	29.1	5.71	2.37331e+07
FGRAMPH1_01T06055-p1	FGRAMPH1_01G06055	Translationally-controlled tumor	16	3	4	3	170	18.9	4.56	2.36224e+07
FGRAMPH1_01T26907-p1	FGRAMPH1_01G26907	branched-chain-amino-acid aminotransferase	20	6	6	6	408	45.4	7.96	2.35992e+07
FGRAMPH1_01T24899-p1	FGRAMPH1_01G24899	probable ras-related GTP-binding	21	3	3	3	186	20.7	7.4	23469553
FGRAMPH1_01T18307-p1	FGRAMPH1_01G18307	related to DUF850 domain	21	6	7	6	260	29.5	8.88	2.32362e+07
FGRAMPH1_01T27955-p1	FGRAMPH1_01G27955	3-oxoacyl-[acyl-carrier- ] reductase	18	4	4	4	289	30.7	5.31	2.32072e+07
FGRAMPH1_01T20425-p1	FGRAMPH1_01G20425	26S protease regulatory subunit 6B	6	3	4	3	421	46.9	5.62	2.31156e+07
FGRAMPH1_01T11757-p1	FGRAMPH1_01G11757	mfs sp sugar:h+ symporter	9	4	4	4	527	58.2	7.09	2.29686e+07
FGRAMPH1_01T13779-p1	FGRAMPH1_01G13779	WW domain-containing oxidoreductase	18	5	6	5	336	36.7	6.3	2.29483e+07
FGRAMPH1_01T24019-p1	FGRAMPH1_01G24019	uridylate kinase	27	5	6	5	225	24.7	5.02	2.28382e+07
FGRAMPH1_01T20181-p1	FGRAMPH1_01G20181	mitogen-activated protein kinase	10	4	5	4	355	41.1	7.12	2.27699e+07
FGRAMPH1_01T17277-p1	FGRAMPH1_01G17277	ribonucleoside-diphosphate reductase large chain	11	9	10	9	895	100.1	6.39	2.23735e+07
FGRAMPH1_01T23319-p1	FGRAMPH1_01G23319	mitochondrial atpase	25	3	3	3	96	11	9.7	2.23452e+07
FGRAMPH1_01T17785-p1	FGRAMPH1_01G17785	TIF31 like	6	8	8	8	1281	141.9	5.1	2.22676e+07
FGRAMPH1_01T27509-p1	FGRAMPH1_01G27509	transporter SEC13	24	7	7	7	305	33.4	6.11	2.21968e+07
FGRAMPH1_01T20337-p1	FGRAMPH1_01G20337	26S proteasome regulatory subunit rpn-8	24	6	7	6	344	38.5	5.76	2.2166e+07
FGRAMPH1_01T26155-p1	FGRAMPH1_01G26155	related to Gbp2p	18	7	8	7	489	52.1	9.77	2.20214e+07
FGRAMPH1_01T07249-p1	FGRAMPH1_01G07249	ATP-dependent RNA helicase DBP5	11	5	7	5	488	53.1	5.54	2.19302e+07
FGRAMPH1_01T00499-p1	FGRAMPH1_01G00499	COP9 signalosome complex subunit 2	7	4	4	4	491	56	5.05	2.18059e+07
FGRAMPH1_01T27135-p1	FGRAMPH1_01G27135	Septin like spn3	15	5	6	5	384	43.5	5.17	2.17985e+07
FGRAMPH1_01T17935-p1	FGRAMPH1_01G17935	cell division control protein 42	18	4	4	4	195	21.7	6.34	2.16701e+07
FGRAMPH1_01T10967-p1	FGRAMPH1_01G10967	coatomer gamma-2 subunit	10	9	10	9	916	100.9	5.33	2.16235e+07
FGRAMPH1_01T28133-p1	FGRAMPH1_01G28133	rnase iii	21	5	5	5	272	30	9.82	2.15842e+07
FGRAMPH1_01T02861-p1	FGRAMPH1_01G02861	v-type h+-transporting atpase 54 kda subunit	15	7	7	7	479	53.4	5.91	2.12922e+07
FGRAMPH1_01T07581-p1	FGRAMPH1_01G07581	hypothetical protein FPSE_03649	27	2	4	2	86	9.6	10.96	2.12813e+07
FGRAMPH1_01T22627-p1	FGRAMPH1_01G22627	arginyl-trna synthetase	14	9	9	9	691	78.3	7.66	2.12104e+07
FGRAMPH1_01T14727-p1	FGRAMPH1_01G14727	hypothetical protein	20	3	3	3	137	14.7	6.28	2.10605e+07
FGRAMPH1_01T15627-p1	FGRAMPH1_01G15627	ATP binding cassette transporter	9	12	12	10	1489	165.8	6.68	2.09644e+07
FGRAMPH1_01T24347-p1	FGRAMPH1_01G24347	mannose-binding 2	14	4	4	4	325	36.1	8.75	20935426
FGRAMPH1_01T01195-p1	FGRAMPH1_01G01195	hypothetical protein	2	1	1	1	408	44.1	8.78	20861152
FGRAMPH1_01T19173-p1	FGRAMPH1_01G19173	cysteinyl-tRNA synthetase	11	8	8	8	800	88.5	5.74	2.07875e+07
FGRAMPH1_01T07697-p1	FGRAMPH1_01G07697	E3 ubiquitin-protein ligase pub1	6	5	5	5	810	91.3	6.83	20710720
FGRAMPH1_01T06627-p1	FGRAMPH1_01G06627	mitochondrial import inner membrane translocase subunit TIM44	3	2	2	2	554	61.8	7.5	20644170
FGRAMPH1_01T01117-p1	FGRAMPH1_01G01117	dolichyl-diphosphooligosaccharide- glycosyltransferase	5	4	4	4	749	83.3	8.79	20638291
FGRAMPH1_01T04757-p1	FGRAMPH1_01G04757	54S ribosomal mitochondrial	16	6	6	6	383	42.6	9.11	2.06252e+07
FGRAMPH1_01T23363-p1	FGRAMPH1_01G23363	related to mitochondrial	11	3	3	3	250	27.1	9.09	2.06105e+07
FGRAMPH1_01T15209-p1	FGRAMPH1_01G15209	PTH2 family peptidyl-tRNA hydrolase	9	2	2	2	219	23.7	6.01	2.06095e+07
FGRAMPH1_01T14463-p1	FGRAMPH1_01G14463	Small glutamine-rich tetratricopeptide repeat-containing 2	2	1	1	1	361	37	5.15	20578498
FGRAMPH1_01T20969-p1	FGRAMPH1_01G20969	hypothetical protein	5	8	8	8	1610	178	6.87	2.05761e+07
FGRAMPH1_01T19697-p1	FGRAMPH1_01G19697	ATP-dependent protease La	3	3	3	3	1097	120.2	6.16	2.03772e+07
FGRAMPH1_01T24527-p1	FGRAMPH1_01G24527	probable ATP-binding cassette transporter YOR1	4	6	6	6	1452	161.6	7.03	20278532
FGRAMPH1_01T00991-p1	FGRAMPH1_01G00991	NADH dehydrogenase iron-sulfur protein 2	8	4	4	4	468	52.6	6.77	2.02561e+07
FGRAMPH1_01T23207-p1	FGRAMPH1_01G23207	related to centractin (ARP1)	8	5	6	5	634	67.4	7.03	2.01906e+07
FGRAMPH1_01T16123-p1	FGRAMPH1_01G16123	4-aminobutyrate aminotransferase	11	10	10	10	946	102	6.19	1.99649e+07
FGRAMPH1_01T07687-p1	FGRAMPH1_01G07687	C-1-tetrahydrofolate synthase	5	4	4	4	939	100.5	7.24	1.99467e+07
FGRAMPH1_01T20477-p1	FGRAMPH1_01G20477	ATP-dependent RNA helicase DHH1	14	7	8	7	522	58.3	8.63	1.98298e+07
FGRAMPH1_01T15113-p1	FGRAMPH1_01G15113	histidine phosphotransferase HPT1p	29	4	4	4	146	16.4	4.23	1.97568e+07
FGRAMPH1_01T26509-p1	FGRAMPH1_01G26509	ubiquitin-activating enzyme E1 1	7	7	7	7	1033	115.2	5.12	1.96751e+07
FGRAMPH1_01T08675-p1	FGRAMPH1_01G08675	six-bladed beta-propeller	2	1	1	1	405	44.7	6.9	19630802
FGRAMPH1_01T09077-p1	FGRAMPH1_01G09077	major facilitator superfamily transporter	4	2	2	2	441	48	6.38	1.95771e+07
FGRAMPH1_01T27113-p1	FGRAMPH1_01G27113	nipsnap family	10	4	4	4	354	40.6	8.9	1.93554e+07
FGRAMPH1_01T02961-p1	FGRAMPH1_01G02961	ca2+-transporting atpase	7	1	1	1	107	12.3	6.52	19343726
FGRAMPH1_01T02789-p1	FGRAMPH1_01G02789	prohibitin-2	19	5	6	5	305	33.6	9.64	1.93402e+07
FGRAMPH1_01T15415-p1	FGRAMPH1_01G15415	actin 2	14	5	5	5	390	44	5.68	1.93103e+07
FGRAMPH1_01T00815-p1	FGRAMPH1_01G00815	26S proteasome non-ATPase regulatory subunit 11	13	6	6	6	423	47.7	5.82	1.90132e+07
FGRAMPH1_01T12393-p1	FGRAMPH1_01G12393	nadp-dependent leukotriene b4 12-hydroxydehydrogenase	18	6	7	6	352	38.4	5.86	1.89759e+07
FGRAMPH1_01T10639-p1	FGRAMPH1_01G10639	fumarate hydratase	9	5	5	5	529	56.8	8.73	18865558
FGRAMPH1_01T03831-p1	FGRAMPH1_01G03831	glutamate decarboxylase 1	7	4	4	4	568	63.6	6.15	1.88296e+07
FGRAMPH1_01T04773-p1	FGRAMPH1_01G04773	aspartyl-trna synthetase	4	4	4	4	965	107.5	7.12	1.88014e+07
FGRAMPH1_01T17177-p1	FGRAMPH1_01G17177	phosphoglycolate phosphatase	10	2	2	2	245	26.8	4.89	18800469
FGRAMPH1_01T06657-p1	FGRAMPH1_01G06657	related to acetyltransferase 1	12	10	10	10	817	92.6	8.15	1.87201e+07
FGRAMPH1_01T11029-p1	FGRAMPH1_01G11029	asparaginyl-tRNA synthetase	9	4	5	4	563	63.6	5.82	1.86674e+07
FGRAMPH1_01T07911-p1	FGRAMPH1_01G07911	GMP synthase	8	4	5	4	545	59.7	5.74	1.86239e+07
FGRAMPH1_01T26473-p1	FGRAMPH1_01G26473	positive effector gcn20	9	5	5	5	727	80.6	6.57	1.85099e+07
FGRAMPH1_01T14207-p1	FGRAMPH1_01G14207	homocitrate synthase	12	5	6	5	454	50.2	6.4	1.84789e+07
FGRAMPH1_01T19925-p1	FGRAMPH1_01G19925	alpha-soluble nsf attachment	12	3	3	3	292	32.7	5.16	18374807
FGRAMPH1_01T10773-p1	FGRAMPH1_01G10773	SCT1-suppresses a choline-transport mutant	8	7	7	7	769	85.4	9.52	1.83532e+07
FGRAMPH1_01T07159-p1	FGRAMPH1_01G07159	cysteine desulfurase	7	3	4	3	538	58.9	7.91	1.83145e+07
FGRAMPH1_01T03475-p1	FGRAMPH1_01G03475	Laminin subunit alpha-2	8	6	6	6	774	84.2	4.73	1.83057e+07
FGRAMPH1_01T28145-p1	FGRAMPH1_01G28145	60s ribosomal l4	9	4	4	4	322	35.5	9.51	1.81355e+07
FGRAMPH1_01T12525-p1	FGRAMPH1_01G12525	hypothetical protein	22	3	4	3	193	21.2	6.4	1.80812e+07
FGRAMPH1_01T02819-p1	FGRAMPH1_01G02819	arginine N-methyltransferase 1	7	3	3	3	345	39.6	5.27	1.79891e+07
FGRAMPH1_01T19063-p1	FGRAMPH1_01G19063	mevalonate kinase	8	3	4	3	508	55.1	6.25	1.79551e+07
FGRAMPH1_01T14799-p1	FGRAMPH1_01G14799	UDP-glucose 6-dehydrogenase	11	7	7	7	604	66.2	6.49	1.78625e+07
FGRAMPH1_01T16705-p1	FGRAMPH1_01G16705	hypothetical protein	3	6	6	6	1615	179.1	5.74	1.7848e+07
FGRAMPH1_01T28201-p1	FGRAMPH1_01G28201	AP-1 complex subunit mu	10	4	4	4	448	50.5	6.89	1.7802e+07
FGRAMPH1_01T03037-p1	FGRAMPH1_01G03037	C-3 sterol dehydrogenase 3-beta-hydroxysteroid dehydrogenase and related dehydrogenase	18	7	7	7	375	42.3	5.3	1.77851e+07
FGRAMPH1_01T10101-p1	FGRAMPH1_01G10101	nuclease s1 precursor	19	6	6	6	302	33.9	5.4	1.77822e+07
FGRAMPH1_01T13749-p1	FGRAMPH1_01G13749	ATP-binding subfamily B	7	5	5	5	842	93.7	7.75	1.77505e+07
FGRAMPH1_01T24071-p1	FGRAMPH1_01G24071	translation initiation factor	13	3	3	3	256	29.4	6.89	1.76973e+07
FGRAMPH1_01T11927-p1	FGRAMPH1_01G11927	hypothetical protein	5	1	2	1	181	20.7	9.86	17667397
FGRAMPH1_01T03083-p1	FGRAMPH1_01G03083	hypothetical protein FPSE_00447	11	1	2	1	104	11.3	10.48	1.75927e+07
FGRAMPH1_01T18017-p1	FGRAMPH1_01G18017	heat shock protein HSP98	11	8	8	8	924	103	5.9	1.75894e+07
FGRAMPH1_01T09929-p1	FGRAMPH1_01G09929	n-acetyl-gamma-glutamyl-phosphate reductase	13	7	7	7	527	57.9	5.68	1.73475e+07
FGRAMPH1_01T23473-p1	FGRAMPH1_01G23473	lactobacillus shifted protein	22	3	3	3	164	17.9	8.69	1.73458e+07
FGRAMPH1_01T23079-p1	FGRAMPH1_01G23079	UPF0674 endoplasmic reticulum membrane	7	3	3	3	429	48.4	8.73	1.72161e+07
FGRAMPH1_01T03063-p1	FGRAMPH1_01G03063	60s ribosomal l36	6	1	1	1	106	11.8	11.6	17133580
FGRAMPH1_01T01623-p1	FGRAMPH1_01G01623	ubiquinol-cytochrome c reductase core subunit 2	9	4	4	4	454	47.6	8.81	1.71279e+07
FGRAMPH1_01T03281-p1	FGRAMPH1_01G03281	V-type H+-transporting ATPase subunit C	18	7	7	7	393	44	6.07	1.70205e+07
FGRAMPH1_01T11229-p1	FGRAMPH1_01G11229	dolichyl-phosphate-mannose- mannosyltransferase	5	5	5	5	960	107.8	7.06	1.70127e+07
FGRAMPH1_01T04885-p1	FGRAMPH1_01G04885	1,3-beta-glucanosyltransferase gel4 precursor	18	8	8	8	541	58.6	4.97	1.69654e+07
FGRAMPH1_01T25955-p1	FGRAMPH1_01G25955	aldo keto reductase	18	5	5	5	329	36.7	5.58	1.68536e+07
FGRAMPH1_01T19121-p1	FGRAMPH1_01G19121	TOB3 (member of AAA-ATPase family)	9	7	7	7	713	80.7	5.07	1.67696e+07
FGRAMPH1_01T03135-p1	FGRAMPH1_01G03135	sarcoplasmic/endoplasmic reticulum calcium ATPase 2	4	4	4	4	997	108.1	5.4	16666083
FGRAMPH1_01T22745-p1	FGRAMPH1_01G22745	alcohol dehydrogenase (NADP+)	19	5	6	5	360	39.3	6.09	1.66544e+07
FGRAMPH1_01T01931-p1	FGRAMPH1_01G01931	stress-induced-phospho 1	5	3	3	3	579	64.6	5.53	16481208
FGRAMPH1_01T18475-p1	FGRAMPH1_01G18475	3-ketoacyl- reductase	6	2	2	2	334	36.6	9.55	1.63595e+07
FGRAMPH1_01T19907-p1	FGRAMPH1_01G19907	cytochrome c oxidase subunit 6b	21	2	2	2	87	10.3	7.21	16291745
FGRAMPH1_01T03129-p1	FGRAMPH1_01G03129	40S ribosomal S28	31	2	2	2	68	7.8	10.36	16225547
FGRAMPH1_01T11303-p1	FGRAMPH1_01G11303	sterol 24-C-methyltransferase	18	5	5	5	381	42.5	6.34	1.62201e+07
FGRAMPH1_01T26507-p1	FGRAMPH1_01G26507	FKBP_GIBZE ame: Full	42	5	5	5	146	15.9	9.31	1.62139e+07
FGRAMPH1_01T07343-p1	FGRAMPH1_01G07343	nadph2:quinone reductase	14	4	5	4	335	36.4	6.34	1.61185e+07
FGRAMPH1_01T01961-p1	FGRAMPH1_01G01961	26S proteasome non-ATPase regulatory subunit 14	16	4	4	4	337	37.8	5.94	1.60846e+07
FGRAMPH1_01T17513-p1	FGRAMPH1_01G17513	hypothetical protein FPSE_07216	6	5	5	5	1066	118	4.56	1.59783e+07
FGRAMPH1_01T24493-p1	FGRAMPH1_01G24493	Coronin crn1	9	6	7	6	594	65.3	5.82	1.59073e+07
FGRAMPH1_01T07599-p1	FGRAMPH1_01G07599	NADH dehydrogenase flavoprotein 2	13	3	4	3	260	28.8	8.15	15825109
FGRAMPH1_01T27193-p1	FGRAMPH1_01G27193	glycylpeptide N-tetradecanoyltransferase	5	3	3	3	564	63.9	6.77	1.57587e+07
FGRAMPH1_01T27445-p1	FGRAMPH1_01G27445	cell division cycle 20 cofactor-apc complex	16	6	6	6	400	42.8	6.96	1.56608e+07
FGRAMPH1_01T01253-p1	FGRAMPH1_01G01253	related to phenol 2-monooxygenase	10	6	7	6	658	73.8	6.04	1.55787e+07
FGRAMPH1_01T26829-p1	FGRAMPH1_01G26829	NADH-ubiquinone oxidoreductase 20.8 kDa subunit	35	5	5	5	171	19.4	7.62	15436476
FGRAMPH1_01T19613-p1	FGRAMPH1_01G19613	glutathione peroxidase	13	3	3	3	246	27.6	9.09	1.53876e+07
FGRAMPH1_01T02993-p1	FGRAMPH1_01G02993	pre-mrna-splicing factor brr2	4	9	9	9	2206	249.9	5.16	1.53868e+07
FGRAMPH1_01T07561-p1	FGRAMPH1_01G07561	oxidoreductase	25	8	8	8	353	39.9	5.9	1.53363e+07
FGRAMPH1_01T02633-p1	FGRAMPH1_01G02633	proliferating cell nuclear antigen	15	5	5	5	260	28.9	4.7	1.52839e+07
FGRAMPH1_01T14065-p1	FGRAMPH1_01G14065	hypothetical protein	8	3	3	3	324	36.4	5.26	1.52048e+07
FGRAMPH1_01T06783-p1	FGRAMPH1_01G06783	neutral trehalase	12	8	8	8	738	85.1	6.48	1.51582e+07
FGRAMPH1_01T28139-p1	FGRAMPH1_01G28139	NAD(P) transhydrogenase	4	5	5	5	1112	116.4	8.62	1.51532e+07
FGRAMPH1_01T19467-p1	FGRAMPH1_01G19467	hypothetical protein	25	4	5	4	174	18.6	10.14	15152425
FGRAMPH1_01T26627-p1	FGRAMPH1_01G26627	solute carrier family member 46	12	4	4	4	336	34.9	9.7	1.51375e+07
FGRAMPH1_01T09987-p1	FGRAMPH1_01G09987	related to transcription factor Ask10p	7	3	3	3	480	52.3	6.76	1.51373e+07
FGRAMPH1_01T12125-p1	FGRAMPH1_01G12125	Sedoheptulose-1,7- chloroplastic	12	4	5	4	333	36.2	4.97	1.51318e+07
FGRAMPH1_01T26291-p1	FGRAMPH1_01G26291	exportin 1	8	8	8	8	971	109.5	5.05	1.51285e+07
FGRAMPH1_01T07463-p1	FGRAMPH1_01G07463	DUF636 domain	29	3	3	3	136	14.8	7.37	1.50752e+07
FGRAMPH1_01T16945-p1	FGRAMPH1_01G16945	microsomal epoxide hydrolase	6	2	2	2	297	32.3	5.27	1.50035e+07
FGRAMPH1_01T01373-p1	FGRAMPH1_01G01373	surf4 family	16	3	3	3	302	33.8	8.35	1.50008e+07
FGRAMPH1_01T06011-p1	FGRAMPH1_01G06011	malate dehydrogenase	23	7	7	7	330	34.4	6.95	1.49691e+07
FGRAMPH1_01T05955-p1	FGRAMPH1_01G05955	sulfite reductase subunit beta	3	5	6	5	1535	168.8	5.92	1.49546e+07
FGRAMPH1_01T26727-p1	FGRAMPH1_01G26727	3-isopropylmalate dehydratase	11	7	7	7	777	84.5	5.58	1.48605e+07
FGRAMPH1_01T01731-p1	FGRAMPH1_01G01731	GTP-binding protein ypt5	28	5	6	4	220	23.9	8.54	1.47584e+07
FGRAMPH1_01T04575-p1	FGRAMPH1_01G04575	AP-1 complex subunit gamma-1	11	10	10	10	825	90.7	6.61	1.47174e+07
FGRAMPH1_01T09697-p1	FGRAMPH1_01G09697	ribosomal subunit 39s family	14	5	5	5	380	43	8.95	1.44461e+07
FGRAMPH1_01T10185-p1	FGRAMPH1_01G10185	related to phosphoserine phosphatase	9	5	5	5	478	53	5.03	1.44436e+07
FGRAMPH1_01T07205-p1	FGRAMPH1_01G07205	p24 involved in membrane trafficking	16	4	4	4	219	24.8	7.11	14415492
FGRAMPH1_01T06775-p1	FGRAMPH1_01G06775	arsenical pump-driving ATPase	13	3	3	3	341	37.4	4.84	1.44011e+07
FGRAMPH1_01T24541-p1	FGRAMPH1_01G24541	import receptor subunit tom-40	10	3	3	3	356	38.5	7.4	1.43198e+07
FGRAMPH1_01T19225-p1	FGRAMPH1_01G19225	T-complex protein 1 subunit gamma	20	10	12	10	538	58.9	6.1	1.43172e+07
FGRAMPH1_01T19481-p1	FGRAMPH1_01G19481	unnamed protein product	3	5	5	5	1883	209.8	8.18	1.42156e+07
FGRAMPH1_01T11713-p1	FGRAMPH1_01G11713	ornithine cyclodeaminase	7	3	3	3	362	39.8	6.81	1.41918e+07
FGRAMPH1_01T05903-p1	FGRAMPH1_01G05903	cation-transporting ATPase 4	7	8	8	8	1316	147.1	6.38	1.41659e+07
FGRAMPH1_01T26855-p1	FGRAMPH1_01G26855	AHA1-stress-regulated cochaperone	10	3	3	3	325	36.3	5.71	1.41248e+07
FGRAMPH1_01T26107-p1	FGRAMPH1_01G26107	NADH dehydrogenase (ubiquinone) 1 beta subcomplex 9	34	3	5	3	119	13.6	9.89	1.40948e+07
FGRAMPH1_01T27835-p1	FGRAMPH1_01G27835	glutamyl-trna amidotransferase subunit a	12	7	8	7	614	66.5	5.99	1.40039e+07
FGRAMPH1_01T09731-p1	FGRAMPH1_01G09731	serine hydroxymethyltransferase	11	6	6	5	502	55.1	8.91	1.39981e+07
FGRAMPH1_01T10407-p1	FGRAMPH1_01G10407	F-actin capping protein subunit alpha	22	5	6	5	273	29.9	5.5	1.3955e+07
FGRAMPH1_01T00153-p1	FGRAMPH1_01G00153	hypothetical protein	12	4	4	4	401	45	6.7	1.39468e+07
FGRAMPH1_01T18233-p1	FGRAMPH1_01G18233	metal resistance protein YCF1	6	9	9	9	1547	172.6	8.21	1.38094e+07
FGRAMPH1_01T14327-p1	FGRAMPH1_01G14327	dolichol-phosphate mannosyltransferase	18	4	4	4	240	26.7	8.98	1.3798e+07
FGRAMPH1_01T19999-p1	FGRAMPH1_01G19999	T-complex protein 1 subunit eta	11	6	6	6	556	60.6	6.34	1.37775e+07
FGRAMPH1_01T10277-p1	FGRAMPH1_01G10277	NADH:ubiquinone oxidoreductase subunit	36	3	3	3	94	10.7	9.48	1.37619e+07
FGRAMPH1_01T08341-p1	FGRAMPH1_01G08341	vacuolar sorting-associated	4	12	12	12	3213	360.4	5.67	1.37491e+07
FGRAMPH1_01T26959-p1	FGRAMPH1_01G26959	hypothetical protein	6	7	7	7	1270	138.5	7.05	1.37436e+07
FGRAMPH1_01T11835-p1	FGRAMPH1_01G11835	cytochrome p450 oxidoreductase	20	9	9	9	506	57.3	6.55	1.36946e+07
FGRAMPH1_01T19517-p1	FGRAMPH1_01G19517	emp24 gp25l p24 family	9	2	2	2	210	23.4	7.21	1.36619e+07
FGRAMPH1_01T21501-p1	FGRAMPH1_01G21501	zeaxanthin chloroplastic	5	3	4	3	469	53.1	8.43	1.35774e+07
FGRAMPH1_01T06919-p1	FGRAMPH1_01G06919	wd repeat-containing	5	3	3	3	610	64.3	6.76	13534295
FGRAMPH1_01T02333-p1	FGRAMPH1_01G02333	glutamate carboxypeptidase II	6	4	4	4	800	89	5.92	13526689
FGRAMPH1_01T01907-p1	FGRAMPH1_01G01907	small nuclear ribonucleo	32	3	3	3	84	9.5	8.5	1.34571e+07
FGRAMPH1_01T02753-p1	FGRAMPH1_01G02753	phenylalanyl-tRNA synthetase alpha chain	4	2	3	2	511	57.9	6.44	1.34228e+07
FGRAMPH1_01T10683-p1	FGRAMPH1_01G10683	casein kinase I isoform epsilon	16	5	6	5	371	42.2	9.44	1.33964e+07
FGRAMPH1_01T17319-p1	FGRAMPH1_01G17319	adenylosuccinate synthetase	17	6	6	6	414	45.7	6.39	1.33959e+07
FGRAMPH1_01T03667-p1	FGRAMPH1_01G03667	choline-sulfatase	15	8	8	8	554	63.3	5.67	1.33839e+07
FGRAMPH1_01T04899-p1	FGRAMPH1_01G04899	26S protease regulatory subunit 4	10	4	4	4	449	49.9	5.88	1.33763e+07
FGRAMPH1_01T26571-p1	FGRAMPH1_01G26571	acyl- dehydrogenase	6	3	3	3	445	48.4	7.78	1.33762e+07
FGRAMPH1_01T15571-p1	FGRAMPH1_01G15571	aspartyl-trna synthetase	10	5	5	5	575	63.2	5.6	13360723
FGRAMPH1_01T15235-p1	FGRAMPH1_01G15235	pyruvate dehydrogenase kinase	11	5	5	5	436	49.6	7.66	1.33447e+07
FGRAMPH1_01T02573-p1	FGRAMPH1_01G02573	hypothetical protein FPSE_08582	11	4	4	4	339	37.4	6.8	1.33401e+07
FGRAMPH1_01T24433-p1	FGRAMPH1_01G24433	enoyl-CoA hydratase	7	2	2	2	290	31.5	8.82	1.33351e+07
FGRAMPH1_01T08079-p1	FGRAMPH1_01G08079	6-hydroxy-D-nicotine oxidase	1	1	1	1	464	50	5.06	13334155
FGRAMPH1_01T07327-p1	FGRAMPH1_01G07327	chitin synthase 1	3	3	3	2	905	101.3	7.31	1.3233e+07
FGRAMPH1_01T01259-p1	FGRAMPH1_01G01259	hypothetical protein	12	2	2	2	200	20.1	4.45	1.31719e+07
FGRAMPH1_01T06867-p1	FGRAMPH1_01G06867	asparagine synthetase 2	4	3	4	3	579	65.4	6.33	1.31367e+07
FGRAMPH1_01T15689-p1	FGRAMPH1_01G15689	protoporphyrinogen oxidase	11	3	3	3	254	27.7	5.87	1.30029e+07
FGRAMPH1_01T09975-p1	FGRAMPH1_01G09975	alanine transaminase	14	6	7	6	480	52.8	5.39	1.29761e+07
FGRAMPH1_01T14223-p1	FGRAMPH1_01G14223	signal peptidase complex catalytic subunit SEC11	17	3	3	3	172	19.1	7.24	12964210
FGRAMPH1_01T19767-p1	FGRAMPH1_01G19767	GTP-binding protein SAS1	18	4	4	2	203	22.7	6.23	12904864
FGRAMPH1_01T09633-p1	FGRAMPH1_01G09633	ATP-binding subfamily G (WHITE) member PDR	4	7	7	5	1517	168.6	6.33	1.2899e+07
FGRAMPH1_01T06731-p1	FGRAMPH1_01G06731	dna rna helicase	4	6	6	6	1485	166.4	6.73	1.28954e+07
FGRAMPH1_01T13225-p1	FGRAMPH1_01G13225	hypothetical protein	17	2	2	2	120	13.1	7.72	1.28895e+07
FGRAMPH1_01T13397-p1	FGRAMPH1_01G13397	hypothetical protein	18	3	3	3	252	27.4	5.31	1.28865e+07
FGRAMPH1_01T21035-p1	FGRAMPH1_01G21035	related to amidases	6	3	3	3	528	57.4	5.59	1.28799e+07
FGRAMPH1_01T10069-p1	FGRAMPH1_01G10069	small secreted	15	1	1	1	55	6.2	5.11	12862578
FGRAMPH1_01T20499-p1	FGRAMPH1_01G20499	copii coated vesicle component sec24	8	9	9	9	1036	112.8	6.18	1.28212e+07
FGRAMPH1_01T23117-p1	FGRAMPH1_01G23117	T-complex protein 1 subunit theta	13	7	7	7	547	59.5	5.15	1.28131e+07
FGRAMPH1_01T18739-p1	FGRAMPH1_01G18739	translation initiation factor 3 subunit b	12	8	8	8	746	85.2	5.22	1.28037e+07
FGRAMPH1_01T18643-p1	FGRAMPH1_01G18643	transcription factor	12	4	4	4	435	46.4	7.08	12767895
FGRAMPH1_01T10025-p1	FGRAMPH1_01G10025	sulfite reductase (NADPH) flavo alpha-component	4	5	5	5	1065	117.4	5.19	1.27064e+07
FGRAMPH1_01T20813-p1	FGRAMPH1_01G20813	ww oxidoreductase	9	2	2	2	292	31.7	6.57	12691918
FGRAMPH1_01T09693-p1	FGRAMPH1_01G09693	phospho-2-dehydro-3-deoxyheptonate aldolase	14	4	4	3	365	39.2	6.87	1.26689e+07
FGRAMPH1_01T07377-p1	FGRAMPH1_01G07377	endoplasmic reticulum vesicle protein 25 precursor	9	2	2	2	214	24.2	6.79	1.26246e+07
FGRAMPH1_01T17601-p1	FGRAMPH1_01G17601	cell division control protein 3	11	5	5	4	562	63.5	7.11	1.261e+07
FGRAMPH1_01T11155-p1	FGRAMPH1_01G11155	importin-beta containing	5	5	5	5	1066	121.2	4.91	12581436
FGRAMPH1_01T19265-p1	FGRAMPH1_01G19265	4-hydroxyphenylpyruvate dioxygenase	18	7	7	7	424	47.8	5.9	1.25132e+07
FGRAMPH1_01T07059-p1	FGRAMPH1_01G07059	phosphatidylserine decarboxylase	6	6	6	6	1130	125.6	6.9	1.24624e+07
FGRAMPH1_01T23937-p1	FGRAMPH1_01G23937	oligosaccharyl transferase complex subunit ost4	14	2	2	2	159	17.4	6.52	12442608
FGRAMPH1_01T26391-p1	FGRAMPH1_01G26391	nonsense-mediated mRNA decay 3	6	5	5	5	756	85.3	6.11	1.24096e+07
FGRAMPH1_01T16081-p1	FGRAMPH1_01G16081	related to Tri201-trichothecene 3-O-acetyltransferase	12	6	6	6	497	56.2	6.01	1.23859e+07
FGRAMPH1_01T23753-p1	FGRAMPH1_01G23753	small nuclear ribonucleoprotein Sm D2	15	2	2	2	117	13.4	9.58	12336215
FGRAMPH1_01T02699-p1	FGRAMPH1_01G02699	small nuclear ribonucleo	14	2	2	2	207	20.7	11.49	1.23145e+07
FGRAMPH1_01T06377-p1	FGRAMPH1_01G06377	DNA-directed RNA polymerase	6	8	8	8	1269	143.7	7.05	1.22104e+07
FGRAMPH1_01T26941-p1	FGRAMPH1_01G26941	probable YSC84 involved in the organization of actin cytoskeleton	9	4	4	4	401	42	9.22	1.22028e+07
FGRAMPH1_01T03045-p1	FGRAMPH1_01G03045	phosphate carrier protein 2	14	4	6	4	378	41	9.29	1.21557e+07
FGRAMPH1_01T01421-p1	FGRAMPH1_01G01421	T-complex protein 1 subunit delta	9	5	6	4	537	57.1	8.56	1.21547e+07
FGRAMPH1_01T23769-p1	FGRAMPH1_01G23769	ammecr1 family	14	3	4	3	251	27.7	5.1	1.20958e+07
FGRAMPH1_01T24907-p1	FGRAMPH1_01G24907	GTP cyclohydrolase II	10	5	5	5	596	65.5	6.8	1.20617e+07
FGRAMPH1_01T24385-p1	FGRAMPH1_01G24385	Single-stranded DNA-binding mitochondrial	21	3	3	3	138	15.1	10.32	1.19898e+07
FGRAMPH1_01T06445-p1	FGRAMPH1_01G06445	taurine catabolism dioxygenase	15	6	7	6	400	45	6.32	1.19789e+07
FGRAMPH1_01T26869-p1	FGRAMPH1_01G26869	GCN20 protein	9	6	7	6	750	83	6.14	1.19034e+07
FGRAMPH1_01T12517-p1	FGRAMPH1_01G12517	transcription factor	6	4	4	4	722	81.6	6.21	1.18818e+07
FGRAMPH1_01T18107-p1	FGRAMPH1_01G18107	hypothetical protein	5	3	3	3	599	66.1	4.94	1.17234e+07
FGRAMPH1_01T20773-p1	FGRAMPH1_01G20773	nucleolar protein NOP5	6	3	3	3	596	65.4	7.91	1.17104e+07
FGRAMPH1_01T11011-p1	FGRAMPH1_01G11011	cell division control protein 42	9	2	2	2	199	22.2	7.65	11686841
FGRAMPH1_01T25679-p1	FGRAMPH1_01G25679	aminoglycoside phosphotransferase	4	2	2	2	351	39.6	5.54	11668692
FGRAMPH1_01T01727-p1	FGRAMPH1_01G01727	mysoin heavy chain	4	3	3	3	629	69.8	7.36	1.16682e+07
FGRAMPH1_01T06691-p1	FGRAMPH1_01G06691	26S protease regulatory subunit 6A	7	3	3	3	459	50.9	5.08	1.16599e+07
FGRAMPH1_01T03515-p1	FGRAMPH1_01G03515	nucleoporin-interacting nic96	3	3	3	3	1166	127.5	6.46	1.15887e+07
FGRAMPH1_01T20865-p1	FGRAMPH1_01G20865	dihydrolipoyllysine-residue e2 component	8	3	3	3	439	47.2	6.33	1.1431e+07
FGRAMPH1_01T23661-p1	FGRAMPH1_01G23661	related to poly(rC)-binding 3	11	4	4	4	372	39.6	6.57	1.1404e+07
FGRAMPH1_01T03327-p1	FGRAMPH1_01G03327	diacylglycerol O-acyltransferase 2A	5	3	3	3	509	56.6	7.44	11363516
FGRAMPH1_01T20267-p1	FGRAMPH1_01G20267	hypothetical protein	3	1	1	1	407	43	4.84	11332613
FGRAMPH1_01T04663-p1	FGRAMPH1_01G04663	cystathionine beta-lyase	11	4	4	4	446	48.2	6.37	1.12071e+07
FGRAMPH1_01T02973-p1	FGRAMPH1_01G02973	Transcription factor mitochondrial	12	4	4	4	319	34.9	10.15	1.11738e+07
FGRAMPH1_01T27323-p1	FGRAMPH1_01G27323	flavocytochrome c	6	4	4	4	630	67.9	6.51	1.11535e+07
FGRAMPH1_01T14719-p1	FGRAMPH1_01G14719	seryl-tRNA synthetase	4	2	2	2	471	53.4	6.21	1.11468e+07
FGRAMPH1_01T05891-p1	FGRAMPH1_01G05891	D-serine dehydratase	4	1	2	1	516	55.9	6.11	11113392
FGRAMPH1_01T26329-p1	FGRAMPH1_01G26329	molecular chaperone	9	4	4	4	526	55.5	9.32	1.11072e+07
FGRAMPH1_01T17073-p1	FGRAMPH1_01G17073	kinesin heavy chain	5	4	4	4	935	103.5	5.74	1.10875e+07
FGRAMPH1_01T08935-p1	FGRAMPH1_01G08935	isotrichodermin c-15 hydroxylase	8	4	4	4	502	57	8.88	11076633
FGRAMPH1_01T03165-p1	FGRAMPH1_01G03165	60S ribosomal L33	15	1	1	1	109	12.2	11.06	10979907
FGRAMPH1_01T19257-p1	FGRAMPH1_01G19257	related to triose phosphate 3-phosphoglycerate phosphate translocator	2	1	1	1	405	44.4	9.06	10974791
FGRAMPH1_01T01549-p1	FGRAMPH1_01G01549	actin like 2 3 subunit 1A 1B	14	4	4	4	363	39.5	6.67	1.09687e+07
FGRAMPH1_01T27019-p1	FGRAMPH1_01G27019	T-complex protein 1 subunit epsilon	12	7	7	6	552	59.9	5.29	1.08532e+07
FGRAMPH1_01T27351-p1	FGRAMPH1_01G27351	NADH dehydrogenase iron-sulfur protein 7	11	2	3	2	224	25.1	10.04	1.07738e+07
FGRAMPH1_01T05747-p1	FGRAMPH1_01G05747	K+ channel	2	1	2	1	615	67.7	7.17	10512813
FGRAMPH1_01T04471-p1	FGRAMPH1_01G04471	hypothetical protein	0	1	1	1	2126	235.3	8.48	10498869
FGRAMPH1_01T27111-p1	FGRAMPH1_01G27111	f-type h+-transporting atpase subunit j	16	2	2	2	61	6.7	9.88	1.04807e+07
FGRAMPH1_01T26037-p1	FGRAMPH1_01G26037	probable beta karyopherin	4	4	4	4	1096	121.6	4.75	1.04331e+07
FGRAMPH1_01T02867-p1	FGRAMPH1_01G02867	vacuolar protein sorting-associated protein 26B-B	6	2	2	2	318	36.8	7.14	10405614
FGRAMPH1_01T11109-p1	FGRAMPH1_01G11109	probable cytoskeleton assembly control SLA2	7	6	7	6	1054	119	5.58	1.0395e+07
FGRAMPH1_01T24309-p1	FGRAMPH1_01G24309	guanine nucleotide-binding subunit gamma	24	2	2	2	93	10.4	8.65	10382202
FGRAMPH1_01T23051-p1	FGRAMPH1_01G23051	nad dependent epimerase dehydratase family	3	1	1	1	289	31	9.07	10357734
FGRAMPH1_01T26047-p1	FGRAMPH1_01G26047	1,3-beta-glucan synthase component GLS2	4	7	7	7	1944	221.8	8.5	1.03466e+07
FGRAMPH1_01T17879-p1	FGRAMPH1_01G17879	translation initiation factor 4g	2	3	3	3	1529	164	9.41	1.03229e+07
FGRAMPH1_01T07379-p1	FGRAMPH1_01G07379	tryptophanyl-trna synthetase	9	4	4	4	451	51.3	7.3	1.02437e+07
FGRAMPH1_01T01901-p1	FGRAMPH1_01G01901	hypothetical protein	7	2	3	2	371	40.4	5.27	1.02362e+07
FGRAMPH1_01T22939-p1	FGRAMPH1_01G22939	Mitochondrial inner membrane organizing system	11	1	1	1	91	9.9	9.89	10167310
FGRAMPH1_01T09735-p1	FGRAMPH1_01G09735	glycine dehydrogenase	4	4	4	4	1054	115.2	6.86	1.01074e+07
FGRAMPH1_01T18407-p1	FGRAMPH1_01G18407	transcription factor	1	1	1	1	784	89.2	8.53	10040537
FGRAMPH1_01T10279-p1	FGRAMPH1_01G10279	related to FMP43 Found in Mitochondrial Proteome	11	2	4	2	178	20.3	10.1	9.93581e+06
FGRAMPH1_01T19899-p1	FGRAMPH1_01G19899	transport SEC31	3	4	4	4	1294	138.1	5.5	9.92816e+06
FGRAMPH1_01T12233-p1	FGRAMPH1_01G12233	nadph2:quinone reductase	10	3	3	3	375	40.3	6.47	9.8633e+06
FGRAMPH1_01T24167-p1	FGRAMPH1_01G24167	elongation factor Tu	2	1	1	1	445	49.2	6.67	9807004
FGRAMPH1_01T18303-p1	FGRAMPH1_01G18303	dna repair transcription mms19	5	5	5	5	1164	127.5	6.32	9.7948e+06
FGRAMPH1_01T22761-p1	FGRAMPH1_01G22761	hypothetical protein	22	3	3	3	162	17.4	7.03	9.75374e+06
FGRAMPH1_01T02627-p1	FGRAMPH1_01G02627	hypothetical protein	0	1	1	1	7444	812.2	4.75	9750023
FGRAMPH1_01T15935-p1	FGRAMPH1_01G15935	alkanesulfonate monooxygenase	12	6	6	6	519	57.5	5.17	9.72606e+06
FGRAMPH1_01T20769-p1	FGRAMPH1_01G20769	vacuolar ATP synthase subunit d	9	3	4	3	364	41	4.92	9.69716e+06
FGRAMPH1_01T20351-p1	FGRAMPH1_01G20351	tryptophan synthase	10	6	6	6	718	77.3	5.8	9.66225e+06
FGRAMPH1_01T27545-p1	FGRAMPH1_01G27545	hypothetical protein	5	6	6	6	1273	140.6	5.82	9.64506e+06
FGRAMPH1_01T05009-p1	FGRAMPH1_01G05009	hemoglobin and hemoglobin-haptoglobin-binding	9	2	2	2	184	18.3	4.68	9.5778e+06
FGRAMPH1_01T15101-p1	FGRAMPH1_01G15101	hypothetical protein	8	5	5	5	696	75.2	6.02	9.54499e+06
FGRAMPH1_01T01255-p1	FGRAMPH1_01G01255	methylmalonate-semialdehyde dehydrogenase	5	3	3	3	567	60.7	8.24	9.52441e+06
FGRAMPH1_01T27921-p1	FGRAMPH1_01G27921	flavonol synthase	5	2	2	2	361	41	6.81	9515338
FGRAMPH1_01T10803-p1	FGRAMPH1_01G10803	unnamed protein product	15	4	4	4	255	28.3	5.4	9.51486e+06
FGRAMPH1_01T15609-p1	FGRAMPH1_01G15609	ethanolamine-phosphate cytidylyltransferase	9	4	4	4	451	50	5.64	9.49091e+06
FGRAMPH1_01T19623-p1	FGRAMPH1_01G19623	heat shock protein SSC1	9	5	5	5	676	73	5.82	9.38704e+06
FGRAMPH1_01T13409-p1	FGRAMPH1_01G13409	hypothetical protein	13	2	2	2	193	21.1	8.84	9374000
FGRAMPH1_01T15091-p1	FGRAMPH1_01G15091	MOSC domain-containing mitochondrial	9	3	4	3	350	39.9	8.87	9.35267e+06
FGRAMPH1_01T27959-p1	FGRAMPH1_01G27959	O-methylsterigmatocystin oxido	3	2	2	2	555	62.7	9.16	9.28847e+06
FGRAMPH1_01T21165-p1	FGRAMPH1_01G21165	demethylmenaquinone methyltransferase	7	3	3	3	379	42.2	5.15	9.28178e+06
FGRAMPH1_01T22433-p1	FGRAMPH1_01G22433	C6 zinc finger domain containing	5	3	3	3	610	67.9	5.82	9.26352e+06
FGRAMPH1_01T10385-p1	FGRAMPH1_01G10385	methylene-fatty-acyl-phospholipid synthase	14	2	2	2	210	23.4	7.94	9.20794e+06
FGRAMPH1_01T03033-p1	FGRAMPH1_01G03033	F-actin capping protein subunit beta	14	3	3	3	282	31	4.89	9.17423e+06
FGRAMPH1_01T01601-p1	FGRAMPH1_01G01601	e3 ubiquitin- ligase huwe1	2	9	9	9	3991	445.3	5.02	9146711
FGRAMPH1_01T27479-p1	FGRAMPH1_01G27479	peroxisomal biogenesis factor 11	6	2	2	2	235	26.2	9.7	9.13331e+06
FGRAMPH1_01T20289-p1	FGRAMPH1_01G20289	intracellular transport uso1	2	3	3	3	1075	119.8	4.92	9128451
FGRAMPH1_01T23535-p1	FGRAMPH1_01G23535	nadh-ubiquinone oxidoreductase kda subunit	9	1	1	1	124	14.8	10.13	9109274
FGRAMPH1_01T20817-p1	FGRAMPH1_01G20817	saccharopine dehydrogenase	11	5	5	5	390	43.4	5.31	9.10678e+06
FGRAMPH1_01T19955-p1	FGRAMPH1_01G19955	transcription factor	3	3	3	3	875	96.7	6.71	9.07462e+06
FGRAMPH1_01T01211-p1	FGRAMPH1_01G01211	f-type h+-transporting atpase subunit h	19	2	3	2	129	14	5.02	8.9645e+06
FGRAMPH1_01T23255-p1	FGRAMPH1_01G23255	afg3 family	8	6	6	6	885	97.5	7.53	8958985
FGRAMPH1_01T10335-p1	FGRAMPH1_01G10335	vacuolar ATP synthase subunit E	13	3	3	3	229	25.9	7.25	8.91946e+06
FGRAMPH1_01T02945-p1	FGRAMPH1_01G02945	serine/threonine-protein kinase cot-1	5	3	5	3	639	72.6	8.63	8.91933e+06
FGRAMPH1_01T20341-p1	FGRAMPH1_01G20341	coproporphyrinogen III oxidase	14	5	5	5	408	46.5	7.81	8.90941e+06
FGRAMPH1_01T01115-p1	FGRAMPH1_01G01115	atp synthase subunit mitochondrial	21	2	2	2	90	10.1	8.97	8874416
FGRAMPH1_01T11643-p1	FGRAMPH1_01G11643	methyltransferase domain-containing	9	3	3	3	340	38.3	4.83	8.85779e+06
FGRAMPH1_01T11721-p1	FGRAMPH1_01G11721	hypothetical protein	5	1	1	1	153	16.9	5.63	8807089
FGRAMPH1_01T08071-p1	FGRAMPH1_01G08071	diphosphomevalonate decarboxylase	9	3	3	3	382	40.7	5.39	8.78583e+06
FGRAMPH1_01T23735-p1	FGRAMPH1_01G23735	cell wall biogenesis phosphatase	6	7	7	7	1365	150.3	7.05	8.76476e+06
FGRAMPH1_01T20005-p1	FGRAMPH1_01G20005	ribosomal subunit s4	7	4	4	4	680	73.4	6.05	8.76392e+06
FGRAMPH1_01T24903-p1	FGRAMPH1_01G24903	uracil phosphoribosyltransferase	11	3	3	3	244	27.3	6.54	8.71919e+06
FGRAMPH1_01T17495-p1	FGRAMPH1_01G17495	mitochondrial fission process 1	8	2	2	2	281	31.2	9.03	8704890
FGRAMPH1_01T02085-p1	FGRAMPH1_01G02085	SEY1 protein	5	4	4	4	859	95.9	5.34	8.68973e+06
FGRAMPH1_01T03679-p1	FGRAMPH1_01G03679	COP9 signalosome complex subunit 7a	9	2	2	2	277	30.4	7.49	8.65032e+06
FGRAMPH1_01T03721-p1	FGRAMPH1_01G03721	phosphatase 1 regulatory subunit SDS22	11	4	4	4	378	42.6	5.08	8647074
FGRAMPH1_01T06741-p1	FGRAMPH1_01G06741	mitochondrial large ribosomal subunit	7	3	3	3	334	38.4	10.1	8.62804e+06
FGRAMPH1_01T22143-p1	FGRAMPH1_01G22143	GTP-dependent nucleic acid-binding protein engD	10	4	4	4	401	44.9	6.93	8.62607e+06
FGRAMPH1_01T22837-p1	FGRAMPH1_01G22837	hypothetical protein	10	5	5	5	596	64	8.18	8.62359e+06
FGRAMPH1_01T26925-p1	FGRAMPH1_01G26925	hypothetical protein	11	4	5	4	464	51.2	6.68	8.5692e+06
FGRAMPH1_01T25021-p1	FGRAMPH1_01G25021	hypothetical protein FPSE_07502	8	1	1	1	87	9.7	9.25	8556415
FGRAMPH1_01T07089-p1	FGRAMPH1_01G07089	hypothetical protein	9	1	1	1	64	6.8	10.46	8549609
FGRAMPH1_01T12277-p1	FGRAMPH1_01G12277	isotrichodermin C-15 hydroxylase (cytochrome P-450 monooxygenase CYP65A1)	11	6	6	5	490	55.9	7.68	8.5409e+06
FGRAMPH1_01T00513-p1	FGRAMPH1_01G00513	oligosaccharyl transferase complex subunit ost4	12	5	6	5	458	51.5	6.18	8.52295e+06
FGRAMPH1_01T00701-p1	FGRAMPH1_01G00701	er membrane complex subunit	4	4	4	4	966	104.3	6.34	8.50233e+06
FGRAMPH1_01T19125-p1	FGRAMPH1_01G19125	isoflavone reductase family	24	5	5	5	316	35.1	5.48	8.47392e+06
FGRAMPH1_01T03435-p1	FGRAMPH1_01G03435	ER-derived vesicles ERV14	11	1	2	1	139	16.3	6.13	8.47339e+06
FGRAMPH1_01T04643-p1	FGRAMPH1_01G04643	adenylate cyclase-associated 70k	6	3	3	3	529	56.8	5.52	8.46616e+06
FGRAMPH1_01T14295-p1	FGRAMPH1_01G14295	budding site selection	9	5	7	5	702	78.8	5.26	8.45695e+06
FGRAMPH1_01T16607-p1	FGRAMPH1_01G16607	lysosomal cobalamin transporter	7	3	3	3	594	65.8	7.65	8.45508e+06
FGRAMPH1_01T24229-p1	FGRAMPH1_01G24229	centromere/microtubule-binding protein cbf5	9	4	4	4	486	53.5	9	8.44529e+06
FGRAMPH1_01T15203-p1	FGRAMPH1_01G15203	urease accessory protein ureG	9	2	2	2	257	27.8	5.41	8.43171e+06
FGRAMPH1_01T01521-p1	FGRAMPH1_01G01521	anthranilate phosphoribosyltransferase	5	2	2	2	411	44.6	6.01	8408949
FGRAMPH1_01T04589-p1	FGRAMPH1_01G04589	signal recognition particle subunit srp72	6	4	4	4	643	69.4	9.01	8.34119e+06
FGRAMPH1_01T03423-p1	FGRAMPH1_01G03423	homoisocitrate dehydrogenase	13	4	4	4	356	38.1	5.86	8330973
FGRAMPH1_01T24383-p1	FGRAMPH1_01G24383	glutathione synthetase	8	4	4	4	518	57.2	6.3	8.25267e+06
FGRAMPH1_01T18215-p1	FGRAMPH1_01G18215	related to NADH-ubiquinone oxidoreductase B12 subunit	7	1	1	1	137	15.5	9.2	8.21459e+06
FGRAMPH1_01T11309-p1	FGRAMPH1_01G11309	like subfamily C member 2	8	3	3	3	444	50.5	8.92	8.20471e+06
FGRAMPH1_01T02335-p1	FGRAMPH1_01G02335	nadh-cytochrome b5 reductase 2	14	4	4	4	331	36	9.16	8.17991e+06
FGRAMPH1_01T18355-p1	FGRAMPH1_01G18355	threonine aldolase	10	3	3	3	431	46.6	7.28	8.12425e+06
FGRAMPH1_01T11775-p1	FGRAMPH1_01G11775	Phosphoethanolamine N-methyltransferase 3	5	2	2	2	347	39.5	5.33	8.08319e+06
FGRAMPH1_01T14879-p1	FGRAMPH1_01G14879	amyloid beta binding 1	2	1	1	1	533	59.3	4.94	8.06355e+06
FGRAMPH1_01T23217-p1	FGRAMPH1_01G23217	microsomal signal peptidase subunit	12	2	2	2	223	25.2	9.74	8048024
FGRAMPH1_01T24357-p1	FGRAMPH1_01G24357	pyrroline-5-carboxylate reductase	6	2	2	2	335	35	6.92	8.03194e+06
FGRAMPH1_01T10061-p1	FGRAMPH1_01G10061	nuclear transport factor 2	8	1	1	1	125	14.1	4.7	8025561
FGRAMPH1_01T19853-p1	FGRAMPH1_01G19853	probable heat-shock hsp60	24	2	3	2	135	15.1	6.83	7826229
FGRAMPH1_01T19841-p1	FGRAMPH1_01G19841	alcohol dehydrogenase	7	2	2	2	304	33.9	6.92	7.82385e+06
FGRAMPH1_01T04709-p1	FGRAMPH1_01G04709	heat shock 70kDa 4	5	3	3	3	778	85.9	5.12	7.8219e+06
FGRAMPH1_01T07895-p1	FGRAMPH1_01G07895	peptidyl-prolyl cis-trans isomerase D	11	4	4	4	372	40.2	5.82	7.8167e+06
FGRAMPH1_01T12005-p1	FGRAMPH1_01G12005	hypothetical protein	4	2	2	2	403	44.2	8.18	7793663
FGRAMPH1_01T11331-p1	FGRAMPH1_01G11331	kinase dsk1	3	2	2	2	524	58.4	7.91	7.75001e+06
FGRAMPH1_01T24797-p1	FGRAMPH1_01G24797	kinetoplast-associated KAP	5	2	2	2	325	36.1	5.01	7.73388e+06
FGRAMPH1_01T20223-p1	FGRAMPH1_01G20223	acyl-protein thioesterase 1	7	2	3	2	286	31.7	6.89	7.68376e+06
FGRAMPH1_01T18471-p1	FGRAMPH1_01G18471	galactose-1-phosphate uridylyltransferase	8	3	3	3	382	44.1	5.99	7.65209e+06
FGRAMPH1_01T26861-p1	FGRAMPH1_01G26861	60s ribosomal	7	2	2	2	291	31.6	10.11	7.63589e+06
FGRAMPH1_01T16647-p1	FGRAMPH1_01G16647	l-iditol 2-dehydrogenase	9	4	4	4	408	43.4	6.65	7.62245e+06
FGRAMPH1_01T01687-p1	FGRAMPH1_01G01687	multidrug transporter	4	6	6	6	1548	171.2	6.01	7.58983e+06
FGRAMPH1_01T23215-p1	FGRAMPH1_01G23215	5 -3 exoribonuclease 1	5	6	6	6	1370	153.4	6.51	7.5806e+06
FGRAMPH1_01T04551-p1	FGRAMPH1_01G04551	E3 ubiquitin- ligase synoviolin	5	4	4	4	844	93.2	5.72	7.54288e+06
FGRAMPH1_01T20869-p1	FGRAMPH1_01G20869	homoaconitase	6	4	4	4	776	83.7	6.46	7.53039e+06
FGRAMPH1_01T07751-p1	FGRAMPH1_01G07751	ubiquinol-cytochrome c reductase subunit 7	29	3	3	3	123	14.5	9.33	7.52068e+06
FGRAMPH1_01T01087-p1	FGRAMPH1_01G01087	methylenetetrahydrofolate dehydrogenase	5	2	2	2	338	37.4	6.07	7.4812e+06
FGRAMPH1_01T23205-p1	FGRAMPH1_01G23205	plasma membrane proteolipid 3	27	1	2	1	95	10.3	6.49	7.46462e+06
FGRAMPH1_01T03283-p1	FGRAMPH1_01G03283	adenylyl-sulfate kinase	4	1	1	1	207	23.2	6.15	7443544
FGRAMPH1_01T17193-p1	FGRAMPH1_01G17193	GTP-binding protein 1	4	2	2	2	371	41.2	7.96	7.37857e+06
FGRAMPH1_01T00847-p1	FGRAMPH1_01G00847	related to dimeric dihydrodiol dehydrogenase	16	6	6	6	391	42.8	5.87	7.36767e+06
FGRAMPH1_01T03351-p1	FGRAMPH1_01G03351	er membrane complex subunit	21	2	2	2	118	13.1	7.5	7.35308e+06
FGRAMPH1_01T10859-p1	FGRAMPH1_01G10859	phosphopantothenate-cysteine ligase	10	3	3	3	365	41.2	6.21	7343024
FGRAMPH1_01T23515-p1	FGRAMPH1_01G23515	eukaryotic peptide chain release factor subunit 1	17	6	6	6	435	48.8	5.53	7.33063e+06
FGRAMPH1_01T26033-p1	FGRAMPH1_01G26033	udp-glucose:glyco glucosyltransferase	3	4	4	4	1463	162.9	5.57	7.27205e+06
FGRAMPH1_01T01353-p1	FGRAMPH1_01G01353	ammonium transporter MEP1	2	1	1	1	513	55.8	5.3	7.22856e+06
FGRAMPH1_01T18573-p1	FGRAMPH1_01G18573	Threonine synthase	9	4	4	4	585	65	5.92	7.14658e+06
FGRAMPH1_01T04057-p1	FGRAMPH1_01G04057	phosphate transporter	7	1	1	1	191	21.1	9.57	7.11617e+06
FGRAMPH1_01T17433-p1	FGRAMPH1_01G17433	thimet oligopeptidase	7	4	4	4	705	80.1	5.77	7.09873e+06
FGRAMPH1_01T21801-p1	FGRAMPH1_01G21801	allantoin catabolism	7	2	2	2	278	31.2	5.25	7.08297e+06
FGRAMPH1_01T19627-p1	FGRAMPH1_01G19627	signal recognition particle subunit srp68	4	3	3	3	621	67.7	8.81	7.07299e+06
FGRAMPH1_01T28147-p1	FGRAMPH1_01G28147	ribosomal 35	3	1	1	1	435	50.1	10.01	7.06286e+06
FGRAMPH1_01T18473-p1	FGRAMPH1_01G18473	probable ERG28-involved in synthesis of ergosterol	12	2	2	2	170	19.5	9.16	7.04082e+06
FGRAMPH1_01T24547-p1	FGRAMPH1_01G24547	ribosomal l5 mitochondrial	6	2	3	2	354	39	9.52	7.02826e+06
FGRAMPH1_01T00919-p1	FGRAMPH1_01G00919	saccharopine dehydrogenase	5	2	2	2	450	48.8	6.28	7.02815e+06
FGRAMPH1_01T23105-p1	FGRAMPH1_01G23105	50S ribosomal subunit L30	7	3	4	3	342	38.1	9.16	7017467
FGRAMPH1_01T10263-p1	FGRAMPH1_01G10263	Nascent polypeptide-associated complex subunit alpha	13	2	2	2	209	23.2	4.61	6.98649e+06
FGRAMPH1_01T07765-p1	FGRAMPH1_01G07765	N-terminal acetyltransferase A complex catalytic subunit ard1	14	3	4	3	228	25.5	5.4	6.98618e+06
FGRAMPH1_01T26307-p1	FGRAMPH1_01G26307	gmf family	13	2	2	2	142	16.3	5.11	6.96452e+06
FGRAMPH1_01T05071-p1	FGRAMPH1_01G05071	AP-2 complex subunit mu-1	4	2	2	2	437	49.1	9.09	6.94164e+06
FGRAMPH1_01T03983-p1	FGRAMPH1_01G03983	muc1 extracellular alpha- -glucan glucosidase	3	4	4	4	1595	175.4	6.47	6.92765e+06
FGRAMPH1_01T02813-p1	FGRAMPH1_01G02813	riboflavin synthase alpha chain	2	1	1	1	284	31	5.36	6887186
FGRAMPH1_01T28157-p1	FGRAMPH1_01G28157	vacuolar protein 8	10	5	5	5	559	60.8	5.03	6.88323e+06
FGRAMPH1_01T07795-p1	FGRAMPH1_01G07795	mitogen-activated protein kinase spm1	9	4	4	4	416	46.9	5.52	6.85512e+06
FGRAMPH1_01T15181-p1	FGRAMPH1_01G15181	hypothetical protein	2	1	1	1	355	39.6	8.4	6.82892e+06
FGRAMPH1_01T07473-p1	FGRAMPH1_01G07473	ureidoglycolate hydrolase	11	3	3	3	323	36.4	5.66	6.80882e+06
FGRAMPH1_01T26685-p1	FGRAMPH1_01G26685	dynein heavy cytoplasmic	2	7	7	7	4330	491.3	5.8	6.79161e+06
FGRAMPH1_01T04759-p1	FGRAMPH1_01G04759	hypothetical protein FPSE_09203	8	1	1	1	90	10.2	9.47	6758492
FGRAMPH1_01T09919-p1	FGRAMPH1_01G09919	probable PAB1-mRNA polyadenylate-binding	4	2	2	2	749	81.4	5.67	6743891
FGRAMPH1_01T12503-p1	FGRAMPH1_01G12503	Acyl-coenzyme A thioesterase mitochondrial	5	2	2	2	474	52.8	8.31	6.71551e+06
FGRAMPH1_01T03483-p1	FGRAMPH1_01G03483	O-acetylhomoserine	9	3	3	3	454	49.1	6.11	6.70069e+06
FGRAMPH1_01T16903-p1	FGRAMPH1_01G16903	glycerol-3-phosphate dehydrogenase	10	4	4	4	449	48.9	6.95	6.65144e+06
FGRAMPH1_01T17463-p1	FGRAMPH1_01G17463	cytochrome b-c1 complex subunit mitochondrial	4	1	1	1	235	25.1	7.75	6.61868e+06
FGRAMPH1_01T17465-p1	FGRAMPH1_01G17465	dna damage-binding 1	5	6	6	6	1161	128.6	5.19	6.61441e+06
FGRAMPH1_01T04741-p1	FGRAMPH1_01G04741	chitin synthase	2	3	3	3	1864	207	6.89	6554110
FGRAMPH1_01T10989-p1	FGRAMPH1_01G10989	2-methylcitrate dehydratase	5	2	3	2	554	61	7.68	6519565
FGRAMPH1_01T17991-p1	FGRAMPH1_01G17991	aspartic-type endopeptidase opsb	2	1	2	1	467	49.9	4.54	6518414
FGRAMPH1_01T20475-p1	FGRAMPH1_01G20475	acyl- dehydrogenase	7	4	4	4	545	60.8	7.49	6.47994e+06
FGRAMPH1_01T03447-p1	FGRAMPH1_01G03447	minor allergen alt a 7	27	4	4	4	204	21.8	6.07	6.46952e+06
FGRAMPH1_01T10973-p1	FGRAMPH1_01G10973	4-coumarate-- ligase-like 7	1	1	1	1	576	63.6	8.32	6.46057e+06
FGRAMPH1_01T22155-p1	FGRAMPH1_01G22155	related to domain	16	2	2	2	201	23	6.18	6.45999e+06
FGRAMPH1_01T16793-p1	FGRAMPH1_01G16793	palmitoyl- thioesterase	2	1	1	1	324	36.4	5.12	6.43375e+06
FGRAMPH1_01T26609-p1	FGRAMPH1_01G26609	hypothetical protein FOMG_16423	17	3	3	3	193	20.6	4.94	6.43167e+06
FGRAMPH1_01T10257-p1	FGRAMPH1_01G10257	ubiquitin-conjugating enzyme e2 35	12	2	2	2	149	16.7	5.88	6426528
FGRAMPH1_01T03533-p1	FGRAMPH1_01G03533	hypothetical protein	4	1	1	1	189	20.3	5.08	6.42194e+06
FGRAMPH1_01T01433-p1	FGRAMPH1_01G01433	proteasome component C1	11	3	3	3	296	32	4.86	6.41795e+06
FGRAMPH1_01T14583-p1	FGRAMPH1_01G14583	prephenate dehydrogenase (NADP+)	8	4	4	4	470	53	6.48	6.39451e+06
FGRAMPH1_01T03913-p1	FGRAMPH1_01G03913	ARP2/3 complex 21 kDa subunit	17	3	3	3	192	21.9	6.21	6.3684e+06
FGRAMPH1_01T22543-p1	FGRAMPH1_01G22543	cystathionine beta-synthase	2	1	1	1	517	55.6	6.57	6.33e+06
FGRAMPH1_01T26039-p1	FGRAMPH1_01G26039	cbs containing	5	2	2	2	521	55.6	7.85	6.31843e+06
FGRAMPH1_01T18925-p1	FGRAMPH1_01G18925	histone demethylase jarid1	1	1	1	1	1731	195.9	6.51	6317573
FGRAMPH1_01T13821-p1	FGRAMPH1_01G13821	mrna 3 -end-processing yth1	11	4	4	4	358	39.9	4.72	6.30394e+06
FGRAMPH1_01T27379-p1	FGRAMPH1_01G27379	elongation factor 2	5	5	5	5	983	110.1	5.12	6.26411e+06
FGRAMPH1_01T01831-p1	FGRAMPH1_01G01831	adenine phosphoribosyltransferase	18	3	3	3	215	22.7	5.12	6.24728e+06
FGRAMPH1_01T03181-p1	FGRAMPH1_01G03181	aromatic amino acid aminotransferase i	8	4	4	4	559	62.1	7.8	6.23515e+06
FGRAMPH1_01T17869-p1	FGRAMPH1_01G17869	cmgc dyrk yak kinase	3	3	3	3	898	100.6	9.35	6.22772e+06
FGRAMPH1_01T07813-p1	FGRAMPH1_01G07813	methionine aminopeptidase 2	7	3	3	3	441	48.3	5.96	6.22438e+06
FGRAMPH1_01T17235-p1	FGRAMPH1_01G17235	orotidine 5'-phosphate decarboxylase	13	4	4	4	365	40	5.59	6.21526e+06
FGRAMPH1_01T02265-p1	FGRAMPH1_01G02265	Sphingolipid long chain base-responsive PIL1	11	4	4	4	352	39.3	5.48	6.20988e+06
FGRAMPH1_01T15079-p1	FGRAMPH1_01G15079	ATP-dependent RNA helicase HAS1	7	4	4	4	591	66.3	8.18	6.20514e+06
FGRAMPH1_01T06077-p1	FGRAMPH1_01G06077	cop9 signalosome complex subunit 1	8	4	4	4	465	52.6	6.55	6.18169e+06
FGRAMPH1_01T14031-p1	FGRAMPH1_01G14031	pyrroline-5-carboxylate reductase	8	2	2	2	281	29.2	5.34	6.15742e+06
FGRAMPH1_01T24323-p1	FGRAMPH1_01G24323	ribosome-interacting gtpase 1	4	2	2	2	389	42.6	8.66	6.12798e+06
FGRAMPH1_01T26813-p1	FGRAMPH1_01G26813	hypothetical protein FPSE_00923	11	3	3	3	294	32	5.17	6.06783e+06
FGRAMPH1_01T07665-p1	FGRAMPH1_01G07665	pre-mrna splicing factor	4	1	2	1	198	21.7	4.84	6.06423e+06
FGRAMPH1_01T00539-p1	FGRAMPH1_01G00539	choline dehydrogenase	7	4	4	4	565	62.5	6.11	6003317
FGRAMPH1_01T25865-p1	FGRAMPH1_01G25865	family transcription factor	9	3	3	3	321	35.4	5.95	5.94348e+06
FGRAMPH1_01T17223-p1	FGRAMPH1_01G17223	RUVB1_GIBZE ame: Full	6	2	2	2	458	49.6	6.14	5.93912e+06
FGRAMPH1_01T22793-p1	FGRAMPH1_01G22793	mitochondrial transport FSF1	5	2	2	2	353	38	9.7	5.93046e+06
FGRAMPH1_01T18113-p1	FGRAMPH1_01G18113	nuclear pore complex subunit	2	3	3	3	1664	186.7	5.03	5.92784e+06
FGRAMPH1_01T11971-p1	FGRAMPH1_01G11971	phytoene dehydrogenase	4	2	2	2	574	63.2	7.23	5.91005e+06
FGRAMPH1_01T11181-p1	FGRAMPH1_01G11181	arp2/3 complex 20 kDa subunit	5	1	1	1	169	19.7	7.05	5.90528e+06
FGRAMPH1_01T11491-p1	FGRAMPH1_01G11491	oxidoreductase	5	2	3	2	394	43.1	8.73	5.89105e+06
FGRAMPH1_01T14613-p1	FGRAMPH1_01G14613	repressible alkaline phosphatase precursor	7	3	3	3	563	61.6	6.16	5.88362e+06
FGRAMPH1_01T07075-p1	FGRAMPH1_01G07075	demethylmenaquinone methyltransferase	16	4	4	4	279	31.6	5.14	5.8833e+06
FGRAMPH1_01T10165-p1	FGRAMPH1_01G10165	mitochondrial trans-2-enoyl- reductase	4	2	2	2	419	45.3	9.17	5853018
FGRAMPH1_01T23585-p1	FGRAMPH1_01G23585	sorting nexin-41	6	4	4	4	617	69.1	6.05	5.83676e+06
FGRAMPH1_01T19353-p1	FGRAMPH1_01G19353	peptidyl-trna hydrolase	6	1	2	1	259	28.3	6.52	5812721
FGRAMPH1_01T00933-p1	FGRAMPH1_01G00933	TSA family	16	3	3	3	188	20.2	8.94	5.79229e+06
FGRAMPH1_01T18859-p1	FGRAMPH1_01G18859	glutathione s-transferase	8	2	2	2	222	25.1	7.43	5786732
FGRAMPH1_01T14025-p1	FGRAMPH1_01G14025	flavin-containing monooxygenase yucca10	3	2	2	2	636	70.6	6.92	5.75595e+06
FGRAMPH1_01T25489-p1	FGRAMPH1_01G25489	hypothetical protein	2	1	1	1	350	39.4	6	5747688
FGRAMPH1_01T26451-p1	FGRAMPH1_01G26451	related to zinc finger GLO3	2	1	1	1	479	51.4	8.87	5728992
FGRAMPH1_01T14925-p1	FGRAMPH1_01G14925	pentafunctional AROM polypeptide	2	4	5	4	1568	170.4	6.57	5.71002e+06
FGRAMPH1_01T26389-p1	FGRAMPH1_01G26389	nad-dependent aldehyde dehydrogenase	4	2	2	2	467	51.2	5.36	5.69741e+06
FGRAMPH1_01T02869-p1	FGRAMPH1_01G02869	dna repair rad51	5	5	5	5	1162	130.6	5.6	5.65895e+06
FGRAMPH1_01T25163-p1	FGRAMPH1_01G25163	taurine dioxygenase	10	4	4	4	364	41.4	5.94	5.65723e+06
FGRAMPH1_01T11055-p1	FGRAMPH1_01G11055	hypothetical protein	7	4	4	4	630	71.7	4.86	5.64755e+06
FGRAMPH1_01T07295-p1	FGRAMPH1_01G07295	unspecified product	3	1	1	1	289	32.2	9.11	5640520
FGRAMPH1_01T22997-p1	FGRAMPH1_01G22997	unspecified product	7	1	2	1	190	20.3	9.94	5.63846e+06
FGRAMPH1_01T08871-p1	FGRAMPH1_01G08871	hypothetical protein	12	3	3	3	227	25.7	9.23	5.61957e+06
FGRAMPH1_01T03623-p1	FGRAMPH1_01G03623	cell division protease ftsH	4	3	3	3	823	89.4	9.28	5.60499e+06
FGRAMPH1_01T07645-p1	FGRAMPH1_01G07645	spermidine synthase	4	2	2	2	391	43.3	7.17	5.57486e+06
FGRAMPH1_01T26961-p1	FGRAMPH1_01G26961	3-ketosteroid reductase	7	3	3	3	475	52.9	6.64	5.57186e+06
FGRAMPH1_01T15373-p1	FGRAMPH1_01G15373	NADH:ubiquinone B18 partial	23	2	2	2	86	10.1	8.73	5.5257e+06
FGRAMPH1_01T01563-p1	FGRAMPH1_01G01563	carboxypeptidase y-sorting pep1 precursor	3	4	4	4	1511	168.6	5.68	5.48429e+06
FGRAMPH1_01T01365-p1	FGRAMPH1_01G01365	hypothetical protein	4	2	2	2	575	65.8	5.59	5.44224e+06
FGRAMPH1_01T27017-p1	FGRAMPH1_01G27017	elongation factor 1-alpha	2	2	2	2	793	86.5	6.48	5.43254e+06
FGRAMPH1_01T24859-p1	FGRAMPH1_01G24859	msp1	3	3	3	3	919	101.9	8.38	5.41914e+06
FGRAMPH1_01T00751-p1	FGRAMPH1_01G00751	hypothetical protein	5	1	1	1	129	14.2	8.9	5.3975e+06
FGRAMPH1_01T15839-p1	FGRAMPH1_01G15839	alpha-ketoglutarate-dependent sulfonate dioxygenase	5	2	2	2	383	43	6.68	5.38654e+06
FGRAMPH1_01T20195-p1	FGRAMPH1_01G20195	probable profilin	9	1	1	1	131	13.6	6.3	5.37428e+06
FGRAMPH1_01T03835-p1	FGRAMPH1_01G03835	related to autophagy Atg27	8	3	3	3	348	38.5	5.54	5.34271e+06
FGRAMPH1_01T27227-p1	FGRAMPH1_01G27227	J domain-containing	3	2	2	2	537	59.4	5.47	5.33838e+06
FGRAMPH1_01T19373-p1	FGRAMPH1_01G19373	prenylcysteine oxidase farnesylcysteine lyase	5	3	3	3	546	60.2	5.49	5.33775e+06
FGRAMPH1_01T03379-p1	FGRAMPH1_01G03379	phosphatase PP2A regulatory subunit B	5	3	3	3	505	56.6	6.32	5.32909e+06
FGRAMPH1_01T23579-p1	FGRAMPH1_01G23579	rna polymerase ii transcription elongation factor	4	4	5	4	1219	137.4	5.53	5.30056e+06
FGRAMPH1_01T13807-p1	FGRAMPH1_01G13807	hypothetical protein	4	2	2	2	511	58.4	6.96	5.24975e+06
FGRAMPH1_01T01843-p1	FGRAMPH1_01G01843	related to Het-c	1	1	1	1	875	97.6	5.19	5211587
FGRAMPH1_01T06853-p1	FGRAMPH1_01G06853	import receptor	5	3	3	3	620	68.8	5.4	5.20006e+06
FGRAMPH1_01T16807-p1	FGRAMPH1_01G16807	SEC14 cytosolic factor	9	4	5	4	424	47.5	5.86	5.14914e+06
FGRAMPH1_01T05537-p1	FGRAMPH1_01G05537	aldehyde dehydrogenase (NAD+)	2	1	1	1	495	53	6.16	5147503
FGRAMPH1_01T26723-p1	FGRAMPH1_01G26723	neuronal calcium sensor 1	16	3	3	3	164	19	4.77	5143255
FGRAMPH1_01T05587-p1	FGRAMPH1_01G05587	6-hydroxy-d-nicotine oxidase	8	4	4	4	506	54.1	6.21	5.12124e+06
FGRAMPH1_01T06159-p1	FGRAMPH1_01G06159	elongation factor 2	2	2	2	2	1060	116.7	5.41	5.09112e+06
FGRAMPH1_01T19649-p1	FGRAMPH1_01G19649	orotate phosphoribosyltransferase	28	5	5	5	234	25.4	6.14	5.07668e+06
FGRAMPH1_01T03841-p1	FGRAMPH1_01G03841	translation initiation factor eIF-2B subunit gamma	4	2	2	2	551	59.5	5.1	5.06226e+06
FGRAMPH1_01T01213-p1	FGRAMPH1_01G01213	serine/threonine-protein kinase SCH9	4	3	3	3	896	98.4	5.78	5.05985e+06
FGRAMPH1_01T01281-p1	FGRAMPH1_01G01281	hexokinase	6	3	3	3	481	53.4	5.01	5.04785e+06
FGRAMPH1_01T26059-p1	FGRAMPH1_01G26059	CRAL-TRIO domain-containing	11	5	5	5	449	51.4	6.21	5021815
FGRAMPH1_01T25925-p1	FGRAMPH1_01G25925	ctp synthase	9	4	4	4	577	63.5	6.33	5.01601e+06
FGRAMPH1_01T23303-p1	FGRAMPH1_01G23303	tlg2-vesicle of 38 kda	2	1	1	1	388	41.9	6.27	5012532
FGRAMPH1_01T24721-p1	FGRAMPH1_01G24721	NAD+ synthase (glutamine-hydrolysing)	5	4	5	4	710	79.6	6.62	4.98535e+06
FGRAMPH1_01T18443-p1	FGRAMPH1_01G18443	inorganic phosphate transporter PHO84	1	1	1	1	713	77.2	8.85	4980839
FGRAMPH1_01T06827-p1	FGRAMPH1_01G06827	hypothetical protein	3	1	1	1	347	37.9	7.42	4.9796e+06
FGRAMPH1_01T24893-p1	FGRAMPH1_01G24893	hemoglobin and proliferation regulated protein HBR1	5	1	1	1	175	20	4.61	4.96671e+06
FGRAMPH1_01T02187-p1	FGRAMPH1_01G02187	actin 4	6	3	3	3	471	52.4	4.91	4.90708e+06
FGRAMPH1_01T10051-p1	FGRAMPH1_01G10051	unnamed protein product	2	4	4	4	2188	244.7	5.73	4.90548e+06
FGRAMPH1_01T09111-p1	FGRAMPH1_01G09111	carboxylesterase-lipase family	1	1	1	1	528	59.3	5.38	4.8963e+06
FGRAMPH1_01T03353-p1	FGRAMPH1_01G03353	uroporphyrinogen decarboxylase	8	3	3	3	366	41	6.2	4.87862e+06
FGRAMPH1_01T03759-p1	FGRAMPH1_01G03759	cytochrome oxidase assembly	15	3	3	3	217	24.6	10.18	4.86168e+06
FGRAMPH1_01T13669-p1	FGRAMPH1_01G13669	mrna 3 -end-processing yth1	6	2	2	2	363	40	4.81	4.85784e+06
FGRAMPH1_01T23499-p1	FGRAMPH1_01G23499	ADP-ribosylation factor	6	1	1	1	180	20	4.86	4828056
FGRAMPH1_01T00525-p1	FGRAMPH1_01G00525	platelet-activating factor acetylhydrolase	1	1	1	1	531	58.9	9.06	4.81652e+06
FGRAMPH1_01T08615-p1	FGRAMPH1_01G08615	SAM-dependent methyltransferase	9	2	2	2	246	27.8	5.31	4.81235e+06
FGRAMPH1_01T13761-p1	FGRAMPH1_01G13761	heterokaryon incompatibility	7	4	5	4	631	70.9	7.39	4.80977e+06
FGRAMPH1_01T21785-p1	FGRAMPH1_01G21785	glucoamylase precursor	9	4	4	4	582	63.3	8.53	4.80895e+06
FGRAMPH1_01T05329-p1	FGRAMPH1_01G05329	7-alpha-hydroxysteroid dehydrogenase	14	3	3	3	248	26.8	8.31	4.79594e+06
FGRAMPH1_01T10527-p1	FGRAMPH1_01G10527	60s ribosomal l37	13	1	1	1	94	10.7	11.24	4.77808e+06
FGRAMPH1_01T27875-p1	FGRAMPH1_01G27875	para-nitrobenzyl esterase	6	3	3	3	522	57	5.43	4.77298e+06
FGRAMPH1_01T10493-p1	FGRAMPH1_01G10493	eukaryotic translation initiation factor 1A	7	1	1	1	157	17.6	5.07	4.77025e+06
FGRAMPH1_01T23161-p1	FGRAMPH1_01G23161	DNA replication licensing factor mcm5	5	3	3	3	721	80.5	6.77	4.75204e+06
FGRAMPH1_01T17831-p1	FGRAMPH1_01G17831	lung seven transmembrane receptor	9	4	4	4	538	60.6	5.67	4.73103e+06
FGRAMPH1_01T20743-p1	FGRAMPH1_01G20743	alanine-glyoxylate transaminase (R)-3-amino-2-methylpropionate-pyruvate transaminase	5	2	2	2	385	41.1	6.76	4711940
FGRAMPH1_01T20779-p1	FGRAMPH1_01G20779	iron-sulfur clusters transporter ATM1	5	3	3	3	604	66.8	8.37	4.6892e+06
FGRAMPH1_01T12799-p1	FGRAMPH1_01G12799	general amidase	9	4	4	4	538	60	6.09	4.68269e+06
FGRAMPH1_01T06617-p1	FGRAMPH1_01G06617	vacuolar -sorting vps35	3	3	3	3	902	101.5	5.17	4.66304e+06
FGRAMPH1_01T26735-p1	FGRAMPH1_01G26735	vacuolar ATP synthase subunit F	30	3	3	3	123	13.7	5.55	4.62892e+06
FGRAMPH1_01T03477-p1	FGRAMPH1_01G03477	er membrane complex subunit	7	2	2	2	248	26.5	6.54	4.62705e+06
FGRAMPH1_01T20675-p1	FGRAMPH1_01G20675	transcriptional repressor rco-1	5	2	2	2	393	43.6	5.12	4.62574e+06
FGRAMPH1_01T22813-p1	FGRAMPH1_01G22813	translocation sec63	2	2	2	2	698	77.9	5.19	4.61849e+06
FGRAMPH1_01T05923-p1	FGRAMPH1_01G05923	Thiamine biosynthetic enzyme	9	2	2	2	322	34.8	6.43	4.60713e+06
FGRAMPH1_01T24955-p1	FGRAMPH1_01G24955	hypothetical protein	1	1	1	1	882	99.2	8.69	4587816
FGRAMPH1_01T07023-p1	FGRAMPH1_01G07023	related to nuclear pore NSP1	1	2	2	2	1208	124.6	8.09	4.57417e+06
FGRAMPH1_01T20021-p1	FGRAMPH1_01G20021	ap-2 complex subunit beta	4	3	3	3	747	81.8	5.17	4.53902e+06
FGRAMPH1_01T17493-p1	FGRAMPH1_01G17493	atp synthase subunit k	15	1	1	1	72	7.5	7.24	4.53448e+06
FGRAMPH1_01T07659-p1	FGRAMPH1_01G07659	proteasome component C7-alpha	8	2	2	2	253	27.8	5.95	4.51444e+06
FGRAMPH1_01T17533-p1	FGRAMPH1_01G17533	ap-3 complex subunit beta-2	5	4	4	4	776	86.2	5.22	4.50485e+06
FGRAMPH1_01T27399-p1	FGRAMPH1_01G27399	ubiquitin-conjugating enzyme h	12	2	2	2	191	21.6	4.45	4483272
FGRAMPH1_01T11371-p1	FGRAMPH1_01G11371	wd containing	9	3	4	3	349	38	6.47	4461272
FGRAMPH1_01T02445-p1	FGRAMPH1_01G02445	hypothetical protein	1	1	1	1	1141	125.1	9.04	4458434
FGRAMPH1_01T26597-p1	FGRAMPH1_01G26597	histidinol-phosphate aminotransferase	8	3	3	3	400	43.4	5.49	4452565
FGRAMPH1_01T07003-p1	FGRAMPH1_01G07003	glutamate-cysteine ligase	5	3	3	3	717	80.9	5.94	4.44908e+06
FGRAMPH1_01T23711-p1	FGRAMPH1_01G23711	epoxide hydrolase	6	3	3	3	514	57	6.39	4.42739e+06
FGRAMPH1_01T19799-p1	FGRAMPH1_01G19799	related to ribosomal	8	2	3	2	201	24	9.64	4.39177e+06
FGRAMPH1_01T18305-p1	FGRAMPH1_01G18305	signal peptidase	18	3	3	3	221	24	8.76	4.3835e+06
FGRAMPH1_01T19591-p1	FGRAMPH1_01G19591	hypothetical protein	6	3	3	3	410	45	8.28	4.37023e+06
FGRAMPH1_01T19943-p1	FGRAMPH1_01G19943	lustrin a	2	2	2	2	1151	127.2	8.25	4.36517e+06
FGRAMPH1_01T12219-p1	FGRAMPH1_01G12219	mfs sp major inositol transporter	3	2	2	2	574	63.7	5.66	4.35081e+06
FGRAMPH1_01T24695-p1	FGRAMPH1_01G24695	mediator of rna polymerase ii transcription subunit 5	1	1	1	1	1058	117.1	5.19	4.34756e+06
FGRAMPH1_01T04559-p1	FGRAMPH1_01G04559	ABC transporter ATP-binding	2	2	2	2	799	86.6	9.44	4.34403e+06
FGRAMPH1_01T04019-p1	FGRAMPH1_01G04019	inositol polyphosphate partial	1	2	2	2	1445	159.9	6.16	4333405
FGRAMPH1_01T01889-p1	FGRAMPH1_01G01889	nuclear transport factor	2	3	3	3	1043	117.7	5.22	4.33006e+06
FGRAMPH1_01T19711-p1	FGRAMPH1_01G19711	hypothetical protein	12	1	1	1	67	7.5	9.31	4.31839e+06
FGRAMPH1_01T22905-p1	FGRAMPH1_01G22905	S-formylglutathione hydrolase	7	2	2	2	285	31.3	6.92	4.31245e+06
FGRAMPH1_01T14823-p1	FGRAMPH1_01G14823	sulfate transporter	1	1	1	1	789	86.2	8.22	4301615
FGRAMPH1_01T09537-p1	FGRAMPH1_01G09537	hypoxanthine guanine phosphoribosyltransferase	5	1	1	1	204	22.8	5.71	4299027
FGRAMPH1_01T17459-p1	FGRAMPH1_01G17459	lysine acetyltransferase	9	3	3	3	382	42.9	6.46	4.29326e+06
FGRAMPH1_01T26835-p1	FGRAMPH1_01G26835	sqt1 suppresses dominant-negative mutants of the ribosomal qsr1	5	2	2	2	501	52.3	4.51	4.29111e+06
FGRAMPH1_01T02823-p1	FGRAMPH1_01G02823	ribosomal 49	6	1	1	1	207	23.6	10.76	4.29074e+06
FGRAMPH1_01T15601-p1	FGRAMPH1_01G15601	monothiol glutaredoxin-5	4	1	1	1	159	17.5	5.63	4.28775e+06
FGRAMPH1_01T11313-p1	FGRAMPH1_01G11313	transcription factor	3	2	2	2	646	71.3	5.21	4.27644e+06
FGRAMPH1_01T05939-p1	FGRAMPH1_01G05939	NADH dehydrogenase (ubiquinone) Fe-S 4	6	1	1	1	197	22.2	9.83	4267743
FGRAMPH1_01T20531-p1	FGRAMPH1_01G20531	transcription factor	1	1	1	1	743	84.2	6.64	4.26418e+06
FGRAMPH1_01T06473-p1	FGRAMPH1_01G06473	thioredoxin 1	11	2	2	2	133	14.4	5.05	4.25141e+06
FGRAMPH1_01T24759-p1	FGRAMPH1_01G24759	signal sequence receptor alpha chain	8	2	2	2	265	28.8	7.06	4.2444e+06
FGRAMPH1_01T01029-p1	FGRAMPH1_01G01029	nadh-ubiquinone oxidoreductase kda subunit	10	1	2	1	165	18.8	8.38	4.23803e+06
FGRAMPH1_01T00865-p1	FGRAMPH1_01G00865	replication factor C subunit 5	14	5	5	5	354	39.9	8.59	4.22071e+06
FGRAMPH1_01T14811-p1	FGRAMPH1_01G14811	phosphatidate cytidylyltransferase	7	2	2	2	454	51.5	9.31	4.21785e+06
FGRAMPH1_01T13519-p1	FGRAMPH1_01G13519	oxidoreductase	12	5	5	5	450	49.9	6.61	4213154
FGRAMPH1_01T26427-p1	FGRAMPH1_01G26427	replication factor a2	8	2	2	2	275	29.3	5.07	4.20511e+06
FGRAMPH1_01T17401-p1	FGRAMPH1_01G17401	phosphoserine aminotransferase	11	4	4	4	425	46.1	6.46	4.20383e+06
FGRAMPH1_01T17169-p1	FGRAMPH1_01G17169	dihydrodipicolinate synthetase	5	2	2	2	330	34.6	6.15	4.20252e+06
FGRAMPH1_01T19145-p1	FGRAMPH1_01G19145	lanosterol synthase	4	3	3	3	766	87.7	5.9	4.19838e+06
FGRAMPH1_01T16917-p1	FGRAMPH1_01G16917	presequence translocated-associated motor subunit mitochondrial	3	1	1	1	235	26.1	10.7	4.16684e+06
FGRAMPH1_01T19763-p1	FGRAMPH1_01G19763	chaperonin,10 Kd subunit	19	2	2	2	113	12	9.13	4.16683e+06
FGRAMPH1_01T09595-p1	FGRAMPH1_01G09595	alpha- -mannosyltransferase mnt3	1	1	1	1	488	55.3	7.61	4.14079e+06
FGRAMPH1_01T04491-p1	FGRAMPH1_01G04491	importin beta-2 subunit	1	1	1	1	944	105.4	4.82	4129345
FGRAMPH1_01T07931-p1	FGRAMPH1_01G07931	60s acidic ribosomal p1	16	1	2	1	108	11	4.12	4.10983e+06
FGRAMPH1_01T07453-p1	FGRAMPH1_01G07453	COP9 signalosome complex subunit 3	3	2	2	2	490	54.3	5.62	4.09361e+06
FGRAMPH1_01T27539-p1	FGRAMPH1_01G27539	mandelate racemase	8	3	4	3	450	50	5.94	4.08861e+06
FGRAMPH1_01T23599-p1	FGRAMPH1_01G23599	Pumilio domain-containing	2	2	2	2	1148	123.9	8.22	4.04944e+06
FGRAMPH1_01T03401-p1	FGRAMPH1_01G03401	small nuclear ribonucleo	8	1	1	1	89	9.7	4.84	4.02887e+06
FGRAMPH1_01T15195-p1	FGRAMPH1_01G15195	related to ribosomal mitochondrial	4	1	1	1	379	42.9	8.44	4.02502e+06
FGRAMPH1_01T26395-p1	FGRAMPH1_01G26395	aspartate aminotransferase	14	5	5	5	466	51.5	6.48	4.02379e+06
FGRAMPH1_01T24415-p1	FGRAMPH1_01G24415	proteasome component pre6	5	2	2	2	346	37.7	8.69	4.01955e+06
FGRAMPH1_01T12123-p1	FGRAMPH1_01G12123	hypothetical protein	15	2	2	2	104	11.5	5.08	4.01497e+06
FGRAMPH1_01T02541-p1	FGRAMPH1_01G02541	endosomal protein P24B precursor	4	1	1	1	203	23.3	6.15	4.00775e+06
FGRAMPH1_01T17987-p1	FGRAMPH1_01G17987	vacuolar sorting-associated 18	3	3	3	3	964	108.7	6.09	3.98914e+06
FGRAMPH1_01T02433-p1	FGRAMPH1_01G02433	bifunctional purine biosynthesis protein ADE17	6	4	4	4	634	69.5	7.4	3.98699e+06
FGRAMPH1_01T18641-p1	FGRAMPH1_01G18641	proteasome-associated ecm29	2	4	4	4	1827	203.2	6.06	3.98002e+06
FGRAMPH1_01T02391-p1	FGRAMPH1_01G02391	related to tag-253	4	1	1	1	323	35.8	5.68	3.97124e+06
FGRAMPH1_01T03723-p1	FGRAMPH1_01G03723	NAD(P)H-dependent D-xylose reductase	10	3	3	3	324	37	5.58	3.97113e+06
FGRAMPH1_01T07141-p1	FGRAMPH1_01G07141	meiotically up-regulated 89	5	2	2	2	426	47.6	9.13	3.96497e+06
FGRAMPH1_01T02301-p1	FGRAMPH1_01G02301	DNA-directed RNA polymerase II largest subunit	2	3	3	3	1758	192.9	6.46	3.95123e+06
FGRAMPH1_01T26791-p1	FGRAMPH1_01G26791	hypothetical protein	3	1	1	1	347	38.7	9.44	3.93044e+06
FGRAMPH1_01T20577-p1	FGRAMPH1_01G20577	mrna export mlo3	9	2	2	2	253	26.3	10.17	3.90348e+06
FGRAMPH1_01T18243-p1	FGRAMPH1_01G18243	dephospho- kinase	3	1	1	1	272	30.6	8.53	3.89083e+06
FGRAMPH1_01T10979-p1	FGRAMPH1_01G10979	found in mitochondrial proteome	7	5	5	5	632	70.5	8.28	3.871e+06
FGRAMPH1_01T11085-p1	FGRAMPH1_01G11085	hypothetical protein FPSE_08230	2	1	1	1	522	56.4	8.27	3.86963e+06
FGRAMPH1_01T26605-p1	FGRAMPH1_01G26605	peroxisomal hydratase-dehydrogenase-epimerase	3	2	2	2	899	96.8	8.22	3.85033e+06
FGRAMPH1_01T24421-p1	FGRAMPH1_01G24421	alpha- sarcomeric	3	3	3	3	889	100.5	5.38	3.79644e+06
FGRAMPH1_01T16617-p1	FGRAMPH1_01G16617	endoplasmic oxidoreductin-1 precursor	4	2	2	2	600	68.3	5.58	3790808
FGRAMPH1_01T13827-p1	FGRAMPH1_01G13827	3-oxoacyl- acyl-carrier- reductase	3	1	1	1	282	30.3	5.52	3.78513e+06
FGRAMPH1_01T01971-p1	FGRAMPH1_01G01971	camk camk1 camk1-rck kinase	2	1	1	1	574	65.1	6.67	3743340
FGRAMPH1_01T26639-p1	FGRAMPH1_01G26639	probable blue-light-inducible Bli-3	10	2	2	2	205	21.9	5.85	3.73492e+06
FGRAMPH1_01T02797-p1	FGRAMPH1_01G02797	26S proteasome regulatory subunit N10	12	3	3	3	288	31	5.1	3.70599e+06
FGRAMPH1_01T21543-p1	FGRAMPH1_01G21543	hypothetical protein	6	2	2	2	279	30	7.59	3.7039e+06
FGRAMPH1_01T15015-p1	FGRAMPH1_01G15015	GTP-binding protein ypt3	15	3	3	3	212	23.2	5.66	3.69952e+06
FGRAMPH1_01T02507-p1	FGRAMPH1_01G02507	cytochrome P450 51	4	2	2	2	526	59.2	7.56	3.69506e+06
FGRAMPH1_01T17853-p1	FGRAMPH1_01G17853	solute carrier family member 46	12	4	4	4	310	33.9	9.96	3.68968e+06
FGRAMPH1_01T22963-p1	FGRAMPH1_01G22963	NTF2 and RRM domain-containing	1	1	1	1	538	56.5	4.96	3677489
FGRAMPH1_01T26555-p1	FGRAMPH1_01G26555	alpha- glucosyltransferase alg-10	10	1	1	1	88	9.7	10.08	3673176
FGRAMPH1_01T18901-p1	FGRAMPH1_01G18901	coatomer subunit beta	4	3	3	3	846	94.4	4.93	3.66539e+06
FGRAMPH1_01T14649-p1	FGRAMPH1_01G14649	transport SEC7	0	1	1	1	1832	206.5	5.68	3.66217e+06
FGRAMPH1_01T20523-p1	FGRAMPH1_01G20523	hypothetical protein	2	1	1	1	527	53.8	5.36	3640940
FGRAMPH1_01T10689-p1	FGRAMPH1_01G10689	hypothetical protein	1	1	1	1	738	81.8	9.31	3640059
FGRAMPH1_01T25017-p1	FGRAMPH1_01G25017	wd containing	4	3	3	3	661	70.6	6.6	3.61598e+06
FGRAMPH1_01T03611-p1	FGRAMPH1_01G03611	probable DUF866 domain	19	3	3	3	160	18.4	4.7	3.6123e+06
FGRAMPH1_01T19497-p1	FGRAMPH1_01G19497	trimethyllysine dioxygenase	5	2	2	2	476	54.8	7.27	3.61141e+06
FGRAMPH1_01T23275-p1	FGRAMPH1_01G23275	like subfamily a member 2	5	2	2	2	417	45.6	6.13	3.60058e+06
FGRAMPH1_01T19207-p1	FGRAMPH1_01G19207	ubiquitin-conjugating enzyme E2-18 kDa	5	1	1	1	166	18.8	5.35	3.59795e+06
FGRAMPH1_01T05829-p1	FGRAMPH1_01G05829	d-isomer specific 2-hydroxyacid dehydrogenase	7	2	2	2	314	34.3	6.81	3.59781e+06
FGRAMPH1_01T15421-p1	FGRAMPH1_01G15421	ab hydrolase superfamily yvam	5	1	1	1	274	30.6	6.54	3.59613e+06
FGRAMPH1_01T05417-p1	FGRAMPH1_01G05417	1-acylglycerone phosphate reductase	6	2	2	2	296	32.5	9.31	3.58487e+06
FGRAMPH1_01T04903-p1	FGRAMPH1_01G04903	succinyl-CoA ligase subunit alpha-1	9	2	2	2	329	34.4	8.79	3.58442e+06
FGRAMPH1_01T18165-p1	FGRAMPH1_01G18165	nucleoporin Nup184	2	4	4	4	1818	202.3	5.26	3.58106e+06
FGRAMPH1_01T00743-p1	FGRAMPH1_01G00743	mannose-P-dolichol utilization defect 1	4	1	1	1	298	31.3	9.58	3.56975e+06
FGRAMPH1_01T14143-p1	FGRAMPH1_01G14143	hypothetical protein	3	2	2	2	700	80.3	6.44	3.56083e+06
FGRAMPH1_01T03313-p1	FGRAMPH1_01G03313	translation initiation factor 3 subunit j	7	2	2	2	276	30.2	5.12	3.53409e+06
FGRAMPH1_01T14509-p1	FGRAMPH1_01G14509	transcription initiation factor TFIID TFIIF subunit	4	1	1	1	255	29.4	6.65	3.52049e+06
FGRAMPH1_01T26027-p1	FGRAMPH1_01G26027	chitin synthase activator	3	3	3	3	922	100.4	7.65	3.51704e+06
FGRAMPH1_01T23521-p1	FGRAMPH1_01G23521	hypothetical protein	4	1	1	1	159	18.4	6.28	3512390
FGRAMPH1_01T11509-p1	FGRAMPH1_01G11509	hypothetical protein	2	1	1	1	550	61.1	7.05	3.47869e+06
FGRAMPH1_01T06803-p1	FGRAMPH1_01G06803	transcription elongation factor SPT6	2	2	2	2	1408	162.1	4.96	3.47774e+06
FGRAMPH1_01T00969-p1	FGRAMPH1_01G00969	proteasome component PUP1 precursor	7	2	2	2	270	29.2	7.2	3.47411e+06
FGRAMPH1_01T02403-p1	FGRAMPH1_01G02403	duf1776 family	5	2	2	2	496	54.3	6.62	3.468e+06
FGRAMPH1_01T22843-p1	FGRAMPH1_01G22843	aspartyl aminopeptidase	5	2	3	2	529	57.9	5.95	3.46527e+06
FGRAMPH1_01T23249-p1	FGRAMPH1_01G23249	3-hydroxybutyryl- dehydrogenase	17	4	4	4	319	34.3	8.65	3.44573e+06
FGRAMPH1_01T20621-p1	FGRAMPH1_01G20621	hypothetical protein FPSE_09857	4	2	2	2	531	59.9	9.63	3439589
FGRAMPH1_01T07759-p1	FGRAMPH1_01G07759	NADH-ubiquinone oxidoreductase 21.3 kDa subunit	15	2	2	2	190	20.8	6.58	3.41507e+06
FGRAMPH1_01T12353-p1	FGRAMPH1_01G12353	alcohol dehydrogenase (NADP+)	6	2	2	2	338	37.3	6.24	3.39984e+06
FGRAMPH1_01T04647-p1	FGRAMPH1_01G04647	SWI SNF and RSC complexes subunit ssr2	6	4	4	4	671	73.5	5.08	3.38599e+06
FGRAMPH1_01T22501-p1	FGRAMPH1_01G22501	anthranilate synthase component 1	5	2	2	2	576	64.1	5.88	3.37602e+06
FGRAMPH1_01T11257-p1	FGRAMPH1_01G11257	37s ribosomal mitochondrial	3	1	1	1	321	36.7	9.94	3.32211e+06
FGRAMPH1_01T19671-p1	FGRAMPH1_01G19671	mate efflux family	4	2	2	2	640	69.7	6.76	3.3216e+06
FGRAMPH1_01T02495-p1	FGRAMPH1_01G02495	hypothetical protein	2	1	1	1	412	45.1	9.39	3.31632e+06
FGRAMPH1_01T20305-p1	FGRAMPH1_01G20305	26s proteasome regulatory subunit n6	4	2	2	2	499	56.9	6.27	3.31533e+06
FGRAMPH1_01T12137-p1	FGRAMPH1_01G12137	cell division control protein 2	7	2	2	2	317	35.8	6.37	3308925
FGRAMPH1_01T06719-p1	FGRAMPH1_01G06719	ost3 ost6 family	7	2	2	2	329	36.3	9.66	3.30102e+06
FGRAMPH1_01T08679-p1	FGRAMPH1_01G08679	membrane primary amine oxidase	4	2	2	2	791	88.5	5.86	3.28446e+06
FGRAMPH1_01T26411-p1	FGRAMPH1_01G26411	mitochondrial repair	1	1	1	1	646	71.6	7.02	3.26359e+06
FGRAMPH1_01T08385-p1	FGRAMPH1_01G08385	hypothetical protein	5	1	1	1	201	21.5	6.4	3.26268e+06
FGRAMPH1_01T03173-p1	FGRAMPH1_01G03173	protoporphyrinogen oxidase	7	4	4	4	601	65.7	8.81	3.26101e+06
FGRAMPH1_01T23069-p1	FGRAMPH1_01G23069	epoxide hydrolase 2	6	2	2	2	344	38.4	5.54	3.25043e+06
FGRAMPH1_01T11209-p1	FGRAMPH1_01G11209	hypothetical protein	2	1	1	1	503	54.9	6.19	3.23038e+06
FGRAMPH1_01T19415-p1	FGRAMPH1_01G19415	mitochondrial large ribosomal subunit l49	14	2	2	2	173	19.9	10.29	3.2274e+06
FGRAMPH1_01T07877-p1	FGRAMPH1_01G07877	hypothetical protein	2	2	2	2	705	77.1	5.41	3.21728e+06
FGRAMPH1_01T18117-p1	FGRAMPH1_01G18117	ubiquitin ligase subunit	4	4	4	4	835	95.1	9.03	3.21364e+06
FGRAMPH1_01T16505-p1	FGRAMPH1_01G16505	vegetative incompatibility het-e-1	1	1	1	1	1516	172.4	7.77	3.21101e+06
FGRAMPH1_01T04249-p1	FGRAMPH1_01G04249	isochorismatase family	4	1	1	1	193	20.5	5.26	3.1879e+06
FGRAMPH1_01T00443-p1	FGRAMPH1_01G00443	related to family oxidoreductase	7	3	3	3	428	48.3	6.39	3.18643e+06
FGRAMPH1_01T06705-p1	FGRAMPH1_01G06705	fimbrin	5	3	3	3	649	72.2	5.83	3.17904e+06
FGRAMPH1_01T23623-p1	FGRAMPH1_01G23623	hypothetical protein	2	1	1	1	526	56.9	4.82	3.17576e+06
FGRAMPH1_01T17891-p1	FGRAMPH1_01G17891	unnamed protein product	1	1	1	1	1013	110.6	7.18	3.15536e+06
FGRAMPH1_01T26923-p1	FGRAMPH1_01G26923	golgi apparatus membrane tvp18	5	1	1	1	149	16.1	9.07	3.14978e+06
FGRAMPH1_01T18477-p1	FGRAMPH1_01G18477	hypothetical protein	2	3	3	3	1402	154.8	6.19	3.1381e+06
FGRAMPH1_01T05439-p1	FGRAMPH1_01G05439	fad fmn-containing dehydrogenase	3	1	1	1	275	30.1	5.68	3135136
FGRAMPH1_01T26737-p1	FGRAMPH1_01G26737	phosphatidylglycerol/phosphatidylinositol transfer protein precursor	18	3	3	3	180	19.1	5.1	3.13075e+06
FGRAMPH1_01T01959-p1	FGRAMPH1_01G01959	histone deacetylase RPD3	5	3	3	3	649	72.1	4.64	3.12595e+06
FGRAMPH1_01T17865-p1	FGRAMPH1_01G17865	RNA recognition domain-containing	5	2	2	2	473	50.9	7.01	3.12133e+06
FGRAMPH1_01T00771-p1	FGRAMPH1_01G00771	eukaryotic translation initiation factor 4E-2	8	2	2	2	255	28.5	5.87	3.09781e+06
FGRAMPH1_01T05471-p1	FGRAMPH1_01G05471	3-hydroxybutyrate dehydrogenase	12	3	3	3	317	34.8	5.41	3.08561e+06
FGRAMPH1_01T15455-p1	FGRAMPH1_01G15455	unnamed protein product	1	1	2	1	878	93.1	4.78	3073253
FGRAMPH1_01T23385-p1	FGRAMPH1_01G23385	dna topoisomerase i	1	1	1	1	905	103.2	9.26	3.07039e+06
FGRAMPH1_01T22641-p1	FGRAMPH1_01G22641	transcription factor hoxa13	2	2	2	2	1204	129.3	4.77	3.06621e+06
FGRAMPH1_01T02833-p1	FGRAMPH1_01G02833	delta-1-pyrroline-5-carboxylate dehydrogenase	5	2	3	2	576	62.9	7.9	3.06444e+06
FGRAMPH1_01T03615-p1	FGRAMPH1_01G03615	glycerophosphocholine phosphodiesterase	1	1	1	1	1173	129.9	6.48	3.05688e+06
FGRAMPH1_01T06649-p1	FGRAMPH1_01G06649	probable KES1-involved in ergosterol biosynthesis	2	1	1	1	413	45	6.7	3035147
FGRAMPH1_01T26125-p1	FGRAMPH1_01G26125	nucleolar essential protein 1	8	2	2	2	259	28.7	8.91	3.03471e+06
FGRAMPH1_01T16911-p1	FGRAMPH1_01G16911	ulp1 protease family	5	2	2	2	477	53.1	9.58	3.03042e+06
FGRAMPH1_01T02937-p1	FGRAMPH1_01G02937	mitotic control protein dis3	4	4	4	4	983	111.2	7.68	3024869
FGRAMPH1_01T26677-p1	FGRAMPH1_01G26677	atp synthase f0	4	1	1	1	286	33	9.5	3.01131e+06
FGRAMPH1_01T05063-p1	FGRAMPH1_01G05063	translocation sec72	15	2	2	2	202	22.8	6.42	3.00719e+06
FGRAMPH1_01T04597-p1	FGRAMPH1_01G04597	related to TATA-binding associated factor 2N	9	2	2	2	345	38	8.38	3.00562e+06
FGRAMPH1_01T04957-p1	FGRAMPH1_01G04957	acyltransferase vps66	8	2	2	2	323	35.7	9.95	2.9958e+06
FGRAMPH1_01T22475-p1	FGRAMPH1_01G22475	related to calpain	1	1	1	1	960	109.5	6.67	2.9854e+06
FGRAMPH1_01T19475-p1	FGRAMPH1_01G19475	arginine biosynthesis mitochondrial	2	1	1	1	452	47.9	6.71	2.98524e+06
FGRAMPH1_01T12631-p1	FGRAMPH1_01G12631	hypothetical protein	12	2	2	2	252	27.3	5.41	2.96139e+06
FGRAMPH1_01T07043-p1	FGRAMPH1_01G07043	V-type proton ATPase 16 kDa proteolipid subunit	10	1	1	1	187	19.4	8.09	2.95991e+06
FGRAMPH1_01T26671-p1	FGRAMPH1_01G26671	mitogen-activated protein kinase sty1	11	3	3	3	357	41.1	5.72	2.93907e+06
FGRAMPH1_01T14449-p1	FGRAMPH1_01G14449	galactokinase	3	1	1	1	526	57.1	5.77	2.93833e+06
FGRAMPH1_01T26147-p1	FGRAMPH1_01G26147	dihydrolipoyl dehydrogenase	2	1	1	1	515	55.1	7.58	2.9088e+06
FGRAMPH1_01T02065-p1	FGRAMPH1_01G02065	AP-2 complex subunit alpha-2	3	3	3	3	987	110.7	8.03	2.90556e+06
FGRAMPH1_01T14389-p1	FGRAMPH1_01G14389	GTP-binding rho2	13	2	2	2	197	21.6	5.48	2.89917e+06
FGRAMPH1_01T21505-p1	FGRAMPH1_01G21505	aldehyde reductase 2	7	2	2	2	368	40.5	5.59	2.89804e+06
FGRAMPH1_01T02365-p1	FGRAMPH1_01G02365	J domain-containing	3	3	3	3	874	97	5.11	2.87718e+06
FGRAMPH1_01T23297-p1	FGRAMPH1_01G23297	helicase polq	2	1	1	1	424	47.5	6.43	2.87479e+06
FGRAMPH1_01T13343-p1	FGRAMPH1_01G13343	unnamed protein product	7	2	2	2	337	38.1	4.87	2.8697e+06
FGRAMPH1_01T24533-p1	FGRAMPH1_01G24533	hypothetical protein	3	2	2	2	798	89.7	5.45	2.86958e+06
FGRAMPH1_01T17603-p1	FGRAMPH1_01G17603	ferrochelatase	8	3	3	3	419	46.2	8.38	2.86363e+06
FGRAMPH1_01T26965-p1	FGRAMPH1_01G26965	ubiquionol cytochrome c reductase hinge	7	1	1	1	134	15.2	3.99	2.85596e+06
FGRAMPH1_01T24451-p1	FGRAMPH1_01G24451	ste ste7 mkk kinase	5	2	2	2	524	56.6	7.4	2854832
FGRAMPH1_01T09623-p1	FGRAMPH1_01G09623	hypothetical protein	1	1	1	1	1471	164.7	6.24	2.84609e+06
FGRAMPH1_01T24209-p1	FGRAMPH1_01G24209	nitrogen metabolic regulation protein	4	2	2	2	465	52.5	5.81	2.84485e+06
FGRAMPH1_01T03285-p1	FGRAMPH1_01G03285	thioesterase family	3	1	1	1	272	28.9	9.32	2.83748e+06
FGRAMPH1_01T08519-p1	FGRAMPH1_01G08519	short-chain dehydrogenase reductase family	11	3	3	3	348	38.1	8.32	2.8303e+06
FGRAMPH1_01T20285-p1	FGRAMPH1_01G20285	neurofibromin 1	2	4	4	4	2534	282.8	6.05	2.81778e+06
FGRAMPH1_01T03001-p1	FGRAMPH1_01G03001	pre translocase subunit sec66	3	1	1	1	215	24.1	5.14	2.81224e+06
FGRAMPH1_01T06201-p1	FGRAMPH1_01G06201	COP9 signalosome complex subunit 5	2	1	1	1	340	37.7	6.3	2.80745e+06
FGRAMPH1_01T20141-p1	FGRAMPH1_01G20141	hypothetical protein	4	2	2	2	530	58.5	6.76	2.79714e+06
FGRAMPH1_01T23479-p1	FGRAMPH1_01G23479	ubiquitin carboxyl-terminal hydrolase 12	0	1	1	1	1618	178.3	5.1	2794331
FGRAMPH1_01T06687-p1	FGRAMPH1_01G06687	trna ligase	4	3	3	3	797	90.4	7.44	2.77115e+06
FGRAMPH1_01T06987-p1	FGRAMPH1_01G06987	imidazole glycerol phosphate synthase hisHF	9	3	3	3	549	59.9	5.62	2.76331e+06
FGRAMPH1_01T13085-p1	FGRAMPH1_01G13085	-like family domain-containing 1	5	2	2	2	338	37.2	5	2.76199e+06
FGRAMPH1_01T26809-p1	FGRAMPH1_01G26809	carbamoyl-phosphate synthase	6	2	2	2	456	49.1	7.02	2.76124e+06
FGRAMPH1_01T07449-p1	FGRAMPH1_01G07449	hypothetical protein	4	1	1	1	278	30.8	8.66	2748391
FGRAMPH1_01T26567-p1	FGRAMPH1_01G26567	alpha -mannosyltransferase	4	2	2	2	470	54	5.9	2.74756e+06
FGRAMPH1_01T27797-p1	FGRAMPH1_01G27797	mitochondrial phosphate carrier	6	2	2	2	315	33.3	9.16	2.74316e+06
FGRAMPH1_01T03647-p1	FGRAMPH1_01G03647	phospho-2-dehydro-3-deoxyheptonate aldolase	12	4	4	4	469	52.1	6.49	2.74022e+06
FGRAMPH1_01T04901-p1	FGRAMPH1_01G04901	ubiquitin-conjugating enzyme E2-24 kDa	7	2	2	2	234	26	5.47	2.72975e+06
FGRAMPH1_01T25877-p1	FGRAMPH1_01G25877	tricarboxylate transport protein	3	1	1	1	298	32.3	9.91	2724332
FGRAMPH1_01T27431-p1	FGRAMPH1_01G27431	ribose-phosphate pyrophosphokinase I	4	1	1	1	323	34.8	6.99	2.71183e+06
FGRAMPH1_01T14521-p1	FGRAMPH1_01G14521	transmembrane GTPase Fzo1	2	2	2	2	898	98.8	6.02	2.70762e+06
FGRAMPH1_01T14297-p1	FGRAMPH1_01G14297	ubiquitin-conjugating enzyme e2 d e	11	2	2	2	159	17.7	6.68	2.69366e+06
FGRAMPH1_01T10319-p1	FGRAMPH1_01G10319	hypothetical protein	1	1	1	1	1279	141.6	6.18	2.68875e+06
FGRAMPH1_01T23103-p1	FGRAMPH1_01G23103	structural maintenance-chromosome 3 (chondroitin sulfate proteoglycan 6)	2	3	3	3	1183	134.7	6.24	2.68071e+06
FGRAMPH1_01T18601-p1	FGRAMPH1_01G18601	hypothetical protein	4	3	3	3	878	99.1	6.44	2.6795e+06
FGRAMPH1_01T09689-p1	FGRAMPH1_01G09689	hypothetical protein	8	2	2	2	278	30.7	9.38	2.6731e+06
FGRAMPH1_01T24811-p1	FGRAMPH1_01G24811	rho-gtpase-activating 8	4	3	3	3	842	94	6.13	2.6642e+06
FGRAMPH1_01T02133-p1	FGRAMPH1_01G02133	serine/threonine-protein phosphatase PP-Z	6	2	2	2	534	58.3	6.27	2660598
FGRAMPH1_01T03905-p1	FGRAMPH1_01G03905	hypothetical protein	0	1	1	1	1385	163.6	7.31	2.64459e+06
FGRAMPH1_01T10919-p1	FGRAMPH1_01G10919	hypothetical protein FPSE_11995	1	1	1	1	684	76.6	6.32	2643636
FGRAMPH1_01T26057-p1	FGRAMPH1_01G26057	hit family 1	23	2	2	2	133	14.8	6.79	2.63146e+06
FGRAMPH1_01T26161-p1	FGRAMPH1_01G26161	dna repair rad18	1	1	1	1	1164	134.5	6.79	2.63071e+06
FGRAMPH1_01T16565-p1	FGRAMPH1_01G16565	Proline dehydrogenase	5	2	2	2	475	52.4	8.73	2.62902e+06
FGRAMPH1_01T17577-p1	FGRAMPH1_01G17577	U2 small nuclear ribonucleoprotein A'	10	3	3	3	243	27.1	6.58	2.614e+06
FGRAMPH1_01T10339-p1	FGRAMPH1_01G10339	phospholipid-translocating atpase	1	2	2	2	1524	172.1	5.91	2.61217e+06
FGRAMPH1_01T10469-p1	FGRAMPH1_01G10469	heat shock 70 kd cognate 1	3	1	1	1	561	60	5.1	2.61025e+06
FGRAMPH1_01T19331-p1	FGRAMPH1_01G19331	Meiotic recombination rec14	7	2	2	2	318	33.9	6.8	2.59398e+06
FGRAMPH1_01T24349-p1	FGRAMPH1_01G24349	cAMP-dependent protein kinase type 3	1	1	1	1	591	67	8.75	2592236
FGRAMPH1_01T01543-p1	FGRAMPH1_01G01543	dolichyl-phosphate-mannose-protein mannosyltransferase 4	4	3	3	3	770	88	8.98	2.58707e+06
FGRAMPH1_01T15407-p1	FGRAMPH1_01G15407	mannose-6-phosphate isomerase	3	2	2	2	448	48.6	4.81	2.5762e+06
FGRAMPH1_01T17119-p1	FGRAMPH1_01G17119	probable dead-box precursor CYT-19	2	1	1	1	670	73	9.32	2.56467e+06
FGRAMPH1_01T17915-p1	FGRAMPH1_01G17915	GTP-binding gtr2	6	2	2	2	397	44.5	4.92	2.55487e+06
FGRAMPH1_01T22135-p1	FGRAMPH1_01G22135	cell wall glyco	11	3	3	3	327	33.3	6.49	2.54489e+06
FGRAMPH1_01T24335-p1	FGRAMPH1_01G24335	related to MSS51	6	2	2	2	505	57.5	6.6	2.54214e+06
FGRAMPH1_01T24425-p1	FGRAMPH1_01G24425	60S ribosomal subunit mitochondrial	4	1	1	1	230	26.1	11.5	2540251
FGRAMPH1_01T04563-p1	FGRAMPH1_01G04563	clathrin light chain	8	2	2	2	239	25.9	4.51	2.53078e+06
FGRAMPH1_01T10541-p1	FGRAMPH1_01G10541	nascent polypeptide-associated complex subunit beta	16	2	2	2	162	17.8	6.06	2.52001e+06
FGRAMPH1_01T02555-p1	FGRAMPH1_01G02555	2-oxoisovalerate dehydrogenase E2 component (dihydrolipoyl transacylase)	4	2	2	2	490	53.5	7.8	2.5186e+06
FGRAMPH1_01T06205-p1	FGRAMPH1_01G06205	hypothetical protein	2	2	2	2	904	101	8.6	2.51818e+06
FGRAMPH1_01T06503-p1	FGRAMPH1_01G06503	cytochrome c oxidase subunit 5b	4	1	1	1	220	24.1	5.86	2.50785e+06
FGRAMPH1_01T08349-p1	FGRAMPH1_01G08349	ornithine aminotransferase	4	2	2	2	455	49.2	6.43	2.50593e+06
FGRAMPH1_01T06545-p1	FGRAMPH1_01G06545	Defective in cullin neddylation 1	3	1	1	1	321	36.2	6.71	2.50256e+06
FGRAMPH1_01T07749-p1	FGRAMPH1_01G07749	ubiquitin thiolesterase	2	2	2	2	944	102.3	7.8	2.49983e+06
FGRAMPH1_01T02171-p1	FGRAMPH1_01G02171	histidine biosynthesis trifunctional protein	2	2	2	2	854	92.3	5.45	2.49479e+06
FGRAMPH1_01T09671-p1	FGRAMPH1_01G09671	related to receptor expression-enhancing 4	3	1	1	1	360	39.7	5.31	2.48633e+06
FGRAMPH1_01T22545-p1	FGRAMPH1_01G22545	SRP receptor beta subunit	8	2	2	2	284	30.9	5.78	2.48062e+06
FGRAMPH1_01T14889-p1	FGRAMPH1_01G14889	golgi apyrase	3	2	2	2	674	74	6.47	2.47518e+06
FGRAMPH1_01T28053-p1	FGRAMPH1_01G28053	AAA family	1	1	1	1	1110	123.8	5.77	2.47301e+06
FGRAMPH1_01T18537-p1	FGRAMPH1_01G18537	branched-chain amino acid aminotransferase	3	1	1	1	380	41.6	5.83	2468392
FGRAMPH1_01T19179-p1	FGRAMPH1_01G19179	Small nuclear ribonucleo Sm D3	28	3	3	3	115	12.7	11.55	2.45114e+06
FGRAMPH1_01T07157-p1	FGRAMPH1_01G07157	bar adaptor	2	1	1	1	434	49.4	6.9	2.44904e+06
FGRAMPH1_01T04645-p1	FGRAMPH1_01G04645	carnitine o-acetyltransferase	8	4	4	4	637	72.4	8.62	2.43795e+06
FGRAMPH1_01T03059-p1	FGRAMPH1_01G03059	proteasome component PUP3	14	2	2	2	205	22.5	5.14	2.43583e+06
FGRAMPH1_01T16885-p1	FGRAMPH1_01G16885	hypothetical protein	5	2	2	2	386	43.2	5.55	2.43295e+06
FGRAMPH1_01T23947-p1	FGRAMPH1_01G23947	pyroglutamyl peptidase type	3	1	1	1	250	28.6	5.31	2.43173e+06
FGRAMPH1_01T27935-p1	FGRAMPH1_01G27935	alcohol dehydrogenase	2	1	1	1	327	36.3	5.99	2429776
FGRAMPH1_01T09901-p1	FGRAMPH1_01G09901	beta-fructofuranosidase	3	2	2	2	619	68.7	5.27	2.41327e+06
FGRAMPH1_01T17881-p1	FGRAMPH1_01G17881	Intron-binding aquarius	2	3	3	3	1436	162.8	5.99	2.41313e+06
FGRAMPH1_01T13185-p1	FGRAMPH1_01G13185	galactose oxidase precursor	1	1	1	1	679	73	8.95	2.41265e+06
FGRAMPH1_01T10699-p1	FGRAMPH1_01G10699	bleomycin hydrolase	7	3	3	3	504	56.4	5.94	2.40709e+06
FGRAMPH1_01T06909-p1	FGRAMPH1_01G06909	related to cytoplasmic dynein light chain	11	1	1	1	156	16.7	6.68	2.40663e+06
FGRAMPH1_01T20003-p1	FGRAMPH1_01G20003	30s ribosomal s2	2	2	2	2	659	71.7	5.45	2.40246e+06
FGRAMPH1_01T02647-p1	FGRAMPH1_01G02647	FK506-binding protein	3	1	1	1	495	53.3	4.54	2.39473e+06
FGRAMPH1_01T06083-p1	FGRAMPH1_01G06083	Histone deacetylase complex subunit SAP18	5	1	1	1	227	24.3	9.29	2391563
FGRAMPH1_01T23325-p1	FGRAMPH1_01G23325	ribosomal mrpl25	16	2	2	2	158	18.3	10.51	2.37508e+06
FGRAMPH1_01T06081-p1	FGRAMPH1_01G06081	NADH:ubiquinone oxidoreductase subunit	10	1	1	1	72	8.5	9.94	2.37412e+06
FGRAMPH1_01T10351-p1	FGRAMPH1_01G10351	related to RIS1-similarity to RAD5	1	1	1	1	1125	125.2	6.27	2.37256e+06
FGRAMPH1_01T06513-p1	FGRAMPH1_01G06513	sorting nexin mvp-1	4	3	3	3	742	81.9	6.24	2.37006e+06
FGRAMPH1_01T15423-p1	FGRAMPH1_01G15423	hypothetical protein	12	2	2	2	137	15.4	4.46	2.34404e+06
FGRAMPH1_01T17559-p1	FGRAMPH1_01G17559	lysophospholipase nte1	1	2	2	2	1519	167.4	7.85	2.34326e+06
FGRAMPH1_01T26531-p1	FGRAMPH1_01G26531	dihydroorotate oxidase	5	2	2	2	472	50.7	9.57	2.33843e+06
FGRAMPH1_01T00977-p1	FGRAMPH1_01G00977	copii-coated vesicle membrane	5	2	3	2	439	48.5	7.12	2334574
FGRAMPH1_01T18201-p1	FGRAMPH1_01G18201	oligomeric Golgi complex component	3	3	3	3	832	93.1	5.58	2.32465e+06
FGRAMPH1_01T22515-p1	FGRAMPH1_01G22515	50S ribosomal protein L14	7	1	1	1	131	14	10.23	2313678
FGRAMPH1_01T24085-p1	FGRAMPH1_01G24085	related to C-8,7 sterol isomerase emopamil-binding	8	2	2	2	240	27.1	5.81	2308269
FGRAMPH1_01T04615-p1	FGRAMPH1_01G04615	NADH:ubiquinone oxidoreductase subunit	13	1	1	1	104	11.4	7.8	2.30639e+06
FGRAMPH1_01T14683-p1	FGRAMPH1_01G14683	hypothetical protein	1	1	1	1	1029	112.3	5.22	2.30608e+06
FGRAMPH1_01T17449-p1	FGRAMPH1_01G17449	leucyl aminopeptidase	7	2	2	2	394	43.6	5.01	2.30435e+06
FGRAMPH1_01T09673-p1	FGRAMPH1_01G09673	mitochondrial genome maintenance	5	2	2	2	388	43.1	7.46	2303834
FGRAMPH1_01T01915-p1	FGRAMPH1_01G01915	fad-containing monooxygenase	4	2	2	2	492	55.6	8.12	2.30225e+06
FGRAMPH1_01T19515-p1	FGRAMPH1_01G19515	alkaline phosphatase D	2	1	1	1	625	70	5.53	2302117
FGRAMPH1_01T10835-p1	FGRAMPH1_01G10835	related to stress responsive A B barrel domain	13	2	2	2	152	17.2	9.31	2.29508e+06
FGRAMPH1_01T17599-p1	FGRAMPH1_01G17599	mitochondria fission 1 protein	7	1	1	1	153	17.1	8.98	2.29056e+06
FGRAMPH1_01T01937-p1	FGRAMPH1_01G01937	hemerythrin hhe cation-containing	3	1	1	1	295	32.9	6	2.28605e+06
FGRAMPH1_01T23417-p1	FGRAMPH1_01G23417	proteasome component PRE2 precursor	8	2	2	2	283	31.1	6.79	2.27567e+06
FGRAMPH1_01T05053-p1	FGRAMPH1_01G05053	F-box and leucine-rich repeat GRR1	3	2	2	2	743	81.8	6.67	2.27234e+06
FGRAMPH1_01T15773-p1	FGRAMPH1_01G15773	hypothetical protein	3	1	1	1	412	47	8.73	2.259e+06
FGRAMPH1_01T00963-p1	FGRAMPH1_01G00963	DNA-directed RNA polymerases I and III 40 kDa polypeptide	2	1	1	1	381	42.5	6.8	2.2565e+06
FGRAMPH1_01T23973-p1	FGRAMPH1_01G23973	ribosomal dap3	7	3	3	3	465	52	9.77	2.25387e+06
FGRAMPH1_01T06459-p1	FGRAMPH1_01G06459	unnamed protein product	2	1	2	1	434	48.7	6.25	2.24866e+06
FGRAMPH1_01T23751-p1	FGRAMPH1_01G23751	dihydroxyacetone kinase	4	2	2	2	579	60.6	5.87	2.24848e+06
FGRAMPH1_01T04997-p1	FGRAMPH1_01G04997	related to acetyltransferase	7	3	3	3	420	48.1	8.5	2.23949e+06
FGRAMPH1_01T20121-p1	FGRAMPH1_01G20121	translation initiation factor eif-2b subunit epsilon	2	1	1	1	743	81.9	4.82	2.23802e+06
FGRAMPH1_01T18265-p1	FGRAMPH1_01G18265	60s ribosome biogenesis	3	2	2	2	504	54.3	7.83	2.22698e+06
FGRAMPH1_01T11223-p1	FGRAMPH1_01G11223	sorting nexin-3	18	3	3	3	163	18.9	7.52	2.22619e+06
FGRAMPH1_01T06467-p1	FGRAMPH1_01G06467	gdp-mannose transporter	2	1	1	1	390	42.3	7.59	2220584
FGRAMPH1_01T01681-p1	FGRAMPH1_01G01681	chromatin assembly factor 1 subunit b	2	1	1	1	710	75.6	8.54	2220460
FGRAMPH1_01T06999-p1	FGRAMPH1_01G06999	MYG1 protein	6	2	2	2	349	38.3	6.07	2.21509e+06
FGRAMPH1_01T23183-p1	FGRAMPH1_01G23183	dtdp-4-dehydrorhamnose reductase	3	1	1	1	319	35.1	5.38	2.21347e+06
FGRAMPH1_01T03271-p1	FGRAMPH1_01G03271	nuclear pore	1	1	1	1	907	102.9	5.2	2203954
FGRAMPH1_01T06149-p1	FGRAMPH1_01G06149	vacuolar sorting-associated 16 like	2	2	2	2	827	92.5	5.48	2.1989e+06
FGRAMPH1_01T26255-p1	FGRAMPH1_01G26255	cell lysis	2	1	1	1	357	38.5	6.81	2.19869e+06
FGRAMPH1_01T24049-p1	FGRAMPH1_01G24049	kynurenine formamidase	3	1	1	1	284	31.5	5.74	2.19441e+06
FGRAMPH1_01T10565-p1	FGRAMPH1_01G10565	uvsb pi-3 kinase	4	3	3	3	573	64	9.26	2192806
FGRAMPH1_01T09755-p1	FGRAMPH1_01G09755	hypothetical protein	7	1	1	1	178	19.5	8.69	2.1874e+06
FGRAMPH1_01T03731-p1	FGRAMPH1_01G03731	phosphatase psr1	3	1	2	1	486	52.7	5.63	2.1671e+06
FGRAMPH1_01T28115-p1	FGRAMPH1_01G28115	atpase	1	2	2	2	1677	185.9	5.91	2.16645e+06
FGRAMPH1_01T16697-p1	FGRAMPH1_01G16697	unspecified product	6	3	3	3	508	57.2	9.79	2.16075e+06
FGRAMPH1_01T04293-p1	FGRAMPH1_01G04293	pisatin demethylase	4	2	2	2	509	57.1	8.31	2.15967e+06
FGRAMPH1_01T02977-p1	FGRAMPH1_01G02977	sterol-4alpha-carboxylate 3-dehydrogenase (decarboxylating)	3	1	1	1	373	41.3	6.55	2.15842e+06
FGRAMPH1_01T26361-p1	FGRAMPH1_01G26361	nuclear segregation	2	1	1	1	472	53.2	8.98	2.14961e+06
FGRAMPH1_01T14861-p1	FGRAMPH1_01G14861	oxidoreductase	8	2	2	2	308	33.2	9.14	2.14922e+06
FGRAMPH1_01T10903-p1	FGRAMPH1_01G10903	hypothetical protein	2	2	2	2	1117	122.5	7.71	2.14602e+06
FGRAMPH1_01T15607-p1	FGRAMPH1_01G15607	branched-chain amino acid aminotransferase	3	1	1	1	407	44.8	6.8	2.14187e+06
FGRAMPH1_01T01847-p1	FGRAMPH1_01G01847	high mobility group	5	2	2	2	347	38.2	9.29	2.13423e+06
FGRAMPH1_01T02859-p1	FGRAMPH1_01G02859	aminomethyltransferase	6	2	2	2	440	47.1	8.41	2.13023e+06
FGRAMPH1_01T04961-p1	FGRAMPH1_01G04961	thioesterase containing	4	1	1	1	265	30.2	5.26	2115004
FGRAMPH1_01T26359-p1	FGRAMPH1_01G26359	DNA-directed RNA polymerases II 24 kDa polypeptide	9	2	2	2	234	26.7	9	2.1149e+06
FGRAMPH1_01T04781-p1	FGRAMPH1_01G04781	endo- -beta-xylanase	7	2	2	2	276	29.1	5.57	2.11417e+06
FGRAMPH1_01T24579-p1	FGRAMPH1_01G24579	Mitochondrial FAD carrier FLX1	17	1	1	1	53	6.1	9.32	2.1049e+06
FGRAMPH1_01T19463-p1	FGRAMPH1_01G19463	transformation transcription domain-associated	1	3	3	3	3858	440.5	7.47	2.10431e+06
FGRAMPH1_01T02737-p1	FGRAMPH1_01G02737	serine arginine repetitive matrix 1	3	1	1	1	424	48	11.56	2.09586e+06
FGRAMPH1_01T23781-p1	FGRAMPH1_01G23781	probable multicopy suppressor of los1-1	8	2	2	2	260	28.4	5.48	2.09244e+06
FGRAMPH1_01T04519-p1	FGRAMPH1_01G04519	phosphatidylserine decarboxylase proenzyme 1	2	1	1	1	540	59.5	8.88	2.08836e+06
FGRAMPH1_01T24419-p1	FGRAMPH1_01G24419	D-lactate dehydrogenase 2	1	1	1	1	555	60.9	6.55	2.08743e+06
FGRAMPH1_01T01401-p1	FGRAMPH1_01G01401	autophagy-related 33	6	1	1	1	198	20.5	7.52	2081503
FGRAMPH1_01T03561-p1	FGRAMPH1_01G03561	DNA-directed RNA polymerase II 33 kDa polypeptide	3	1	1	1	340	37.6	4.78	2.0795e+06
FGRAMPH1_01T13797-p1	FGRAMPH1_01G13797	hypothetical protein	4	2	2	2	426	46.5	9.41	2.0728e+06
FGRAMPH1_01T11053-p1	FGRAMPH1_01G11053	translocation complex subunit sss1	10	1	1	1	70	7.8	7.28	2.07251e+06
FGRAMPH1_01T27551-p1	FGRAMPH1_01G27551	hypothetical protein	3	1	1	1	292	32.9	8.97	2.07049e+06
FGRAMPH1_01T12413-p1	FGRAMPH1_01G12413	nonribosomal peptide synthetase	1	1	1	1	994	107.4	7.8	2.06837e+06
FGRAMPH1_01T26845-p1	FGRAMPH1_01G26845	choline kinase	4	2	2	2	791	89.2	7.3	2.06461e+06
FGRAMPH1_01T04053-p1	FGRAMPH1_01G04053	striatin Pro11	1	1	1	1	827	89.8	6.15	2.05816e+06
FGRAMPH1_01T27183-p1	FGRAMPH1_01G27183	related to ethanolaminephosphotransferase (aminoalcoholphosphotransferase)	3	1	1	1	435	48	7.4	2.05204e+06
FGRAMPH1_01T00507-p1	FGRAMPH1_01G00507	homoserine o-acetyltransferase	2	1	1	1	509	56	7.61	2.04826e+06
FGRAMPH1_01T03383-p1	FGRAMPH1_01G03383	amp deaminase	2	2	2	2	992	111.2	6.06	2.04669e+06
FGRAMPH1_01T01633-p1	FGRAMPH1_01G01633	30s ribosomal s5	5	2	2	2	504	56.4	7.77	2.04628e+06
FGRAMPH1_01T27071-p1	FGRAMPH1_01G27071	hypothetical protein	5	1	1	1	211	22	9.47	2.03926e+06
FGRAMPH1_01T00481-p1	FGRAMPH1_01G00481	glucose 1-dehydrogenase	3	1	1	1	283	30.1	6.65	2.0279e+06
FGRAMPH1_01T07323-p1	FGRAMPH1_01G07323	Ras-2 protein	5	1	1	1	235	26.4	8.98	2.02685e+06
FGRAMPH1_01T22225-p1	FGRAMPH1_01G22225	pyridoxamine 5 -phosphate oxidase	4	1	1	1	223	25.1	6.8	2.02676e+06
FGRAMPH1_01T14563-p1	FGRAMPH1_01G14563	atp-dependent rna helicase dbp2	4	2	2	1	554	60.1	9.17	2.02232e+06
FGRAMPH1_01T01749-p1	FGRAMPH1_01G01749	phosphatidylinositol class u	5	2	2	2	425	47	9.19	2.01948e+06
FGRAMPH1_01T18783-p1	FGRAMPH1_01G18783	carboxypeptidase cpdS	2	1	1	1	568	63.2	5.25	2018546
FGRAMPH1_01T23591-p1	FGRAMPH1_01G23591	sister chromatid cohesion pds5	1	2	2	2	1477	165.5	5.67	2.01256e+06
FGRAMPH1_01T05177-p1	FGRAMPH1_01G05177	transcription factor	3	2	2	2	733	81.6	6.25	2.01246e+06
FGRAMPH1_01T19849-p1	FGRAMPH1_01G19849	nucleolar protein 2	4	2	2	2	678	74.7	5.66	2.00277e+06
FGRAMPH1_01T26765-p1	FGRAMPH1_01G26765	methylenetetrahydrofolate reductase 1	1	1	1	1	621	69.9	5.62	1.98808e+06
FGRAMPH1_01T02893-p1	FGRAMPH1_01G02893	integral membrane	1	1	1	1	1208	131.5	7.34	1.98583e+06
FGRAMPH1_01T05203-p1	FGRAMPH1_01G05203	aldehyde dehydrogenase	2	1	1	1	495	53.6	5.69	1985433
FGRAMPH1_01T20637-p1	FGRAMPH1_01G20637	metal homeostasis factor atx1	16	1	1	1	82	8.7	5.1	1975633
FGRAMPH1_01T27609-p1	FGRAMPH1_01G27609	ccr4-not transcription complex subunit 4	1	1	1	1	1586	169.3	7.14	1974801
FGRAMPH1_01T17087-p1	FGRAMPH1_01G17087	probable IST1 translation initiation has a role in resistance to high concentrations of sodium	3	1	1	1	294	32.3	5.69	1.97208e+06
FGRAMPH1_01T00477-p1	FGRAMPH1_01G00477	2-methylcitrate synthase	6	3	5	2	472	52.1	8.25	1.9677e+06
FGRAMPH1_01T20703-p1	FGRAMPH1_01G20703	cytochrome c	7	1	1	1	106	11.7	9.28	1.96146e+06
FGRAMPH1_01T01763-p1	FGRAMPH1_01G01763	camk camkl kin4 kinase	1	1	1	1	1104	121	9.66	1956104
FGRAMPH1_01T06927-p1	FGRAMPH1_01G06927	aldehyde dimeric nadp-preferring	6	2	2	2	539	59.9	8.63	1.95399e+06
FGRAMPH1_01T06381-p1	FGRAMPH1_01G06381	v-type g subunit	9	1	1	1	117	13	8.27	1.95248e+06
FGRAMPH1_01T11151-p1	FGRAMPH1_01G11151	IMP-specific 5'-nucleotidase 1	8	3	3	3	446	49.7	6.16	1.9461e+06
FGRAMPH1_01T17431-p1	FGRAMPH1_01G17431	myosin regulatory light chain cdc4	17	2	2	2	147	16.4	4.65	1.94487e+06
FGRAMPH1_01T07619-p1	FGRAMPH1_01G07619	phosphatase	6	2	2	2	430	46.6	4.72	1.94463e+06
FGRAMPH1_01T26667-p1	FGRAMPH1_01G26667	guanine nucleotide-binding protein alpha-3 subunit	5	2	2	1	355	40.7	6.38	1.94327e+06
FGRAMPH1_01T14253-p1	FGRAMPH1_01G14253	NADH oxidase	4	2	2	2	446	49.1	5.67	1.94017e+06
FGRAMPH1_01T19655-p1	FGRAMPH1_01G19655	54S ribosomal mitochondrial	3	1	1	1	252	28.3	6.93	1.92032e+06
FGRAMPH1_01T27027-p1	FGRAMPH1_01G27027	chy zinc finger	2	1	1	1	686	77.1	8.05	1.91896e+06
FGRAMPH1_01T20215-p1	FGRAMPH1_01G20215	rna 3 -terminal phosphate cyclase	1	1	1	1	467	51.5	7.28	1.91082e+06
FGRAMPH1_01T15943-p1	FGRAMPH1_01G15943	mrna 3 -end-processing yth1	8	3	3	3	350	40.2	4.87	1.89725e+06
FGRAMPH1_01T06357-p1	FGRAMPH1_01G06357	trafficking protein particle complex subunit 3	8	2	2	2	192	22	4.65	1.8926e+06
FGRAMPH1_01T20957-p1	FGRAMPH1_01G20957	short-chain dehydrogenase reductase	6	1	1	1	341	37.3	5.58	1890352
FGRAMPH1_01T18843-p1	FGRAMPH1_01G18843	n-acetyltransferase gcn5	19	3	3	3	191	21.1	6.61	1.87862e+06
FGRAMPH1_01T01143-p1	FGRAMPH1_01G01143	citrate lyase subunit beta	6	2	2	2	320	34.3	7.39	1.86616e+06
FGRAMPH1_01T12351-p1	FGRAMPH1_01G12351	hypothetical protein	2	1	1	1	355	39.3	8.35	1.85769e+06
FGRAMPH1_01T03415-p1	FGRAMPH1_01G03415	hypothetical protein	3	1	1	1	302	34.7	9.79	1.8548e+06
FGRAMPH1_01T17395-p1	FGRAMPH1_01G17395	mannosyl-oligosaccharide glucosidase	3	3	3	3	814	92.8	5.14	1.84415e+06
FGRAMPH1_01T05043-p1	FGRAMPH1_01G05043	probable cytosceletal binding	8	2	2	2	261	29.8	5.88	1.83817e+06
FGRAMPH1_01T03459-p1	FGRAMPH1_01G03459	FK506-binding protein	4	1	1	1	195	20.4	4.93	1.83622e+06
FGRAMPH1_01T01591-p1	FGRAMPH1_01G01591	enoyl reductase	6	2	2	2	308	35	9.48	1.83593e+06
FGRAMPH1_01T21797-p1	FGRAMPH1_01G21797	related to methyltransferase	7	2	2	2	325	37.5	5.07	1.82682e+06
FGRAMPH1_01T02531-p1	FGRAMPH1_01G02531	proteasomal ubiquitin receptor adrm1	4	1	1	1	389	41.6	4.78	1825994
FGRAMPH1_01T22959-p1	FGRAMPH1_01G22959	U1 small nuclear ribonucleo 70kDa	6	2	2	2	393	43.7	10.11	1.82295e+06
FGRAMPH1_01T14497-p1	FGRAMPH1_01G14497	acetoacetate- ligase	5	3	3	3	699	75.8	6.14	1.82234e+06
FGRAMPH1_01T14695-p1	FGRAMPH1_01G14695	haloacid dehalogenase hydrolase	3	1	1	1	307	34.3	5.47	1.81858e+06
FGRAMPH1_01T01291-p1	FGRAMPH1_01G01291	coatomer zeta subunit	12	1	1	1	197	21.8	5.02	1.81816e+06
FGRAMPH1_01T17337-p1	FGRAMPH1_01G17337	aminodeoxychorismate synthase	1	1	1	1	827	92.2	6.46	1.81045e+06
FGRAMPH1_01T18091-p1	FGRAMPH1_01G18091	D-xylulose kinase A	5	2	2	2	600	66.1	5.97	1.80859e+06
FGRAMPH1_01T06811-p1	FGRAMPH1_01G06811	cAMP-dependent protein kinase regulatory subunit	3	1	1	1	399	43.1	5.17	1.7955e+06
FGRAMPH1_01T00163-p1	FGRAMPH1_01G00163	Aliphatic nitrilase	3	1	1	1	325	36	5.92	1792930
FGRAMPH1_01T22877-p1	FGRAMPH1_01G22877	mfs transporter	1	1	1	1	573	60.9	5.52	1.78518e+06
FGRAMPH1_01T10809-p1	FGRAMPH1_01G10809	integral membrane mpv17 pmp22 family	9	2	2	2	217	23.8	8.92	1.78418e+06
FGRAMPH1_01T25995-p1	FGRAMPH1_01G25995	hypothetical protein	3	1	1	1	263	29.7	6.52	1.77549e+06
FGRAMPH1_01T17681-p1	FGRAMPH1_01G17681	histone transcription regulator	2	2	2	2	1046	114.2	6.15	1.77217e+06
FGRAMPH1_01T15227-p1	FGRAMPH1_01G15227	sphinganine-1-phosphate aldolase	4	2	2	2	572	62.7	8.56	1.76956e+06
FGRAMPH1_01T02939-p1	FGRAMPH1_01G02939	nuclear GTP-binding protein NUG1	4	2	2	2	541	59.1	7.5	1.76257e+06
FGRAMPH1_01T28249-p1	FGRAMPH1_01G28249	signal recognition particle 54 kDa protein	3	2	2	2	528	56.9	9.17	1.75822e+06
FGRAMPH1_01T07585-p1	FGRAMPH1_01G07585	ubiquitin-like modifier-activating enzyme atg-7	2	1	1	1	694	77.8	5.74	1.75821e+06
FGRAMPH1_01T11299-p1	FGRAMPH1_01G11299	antiviral helicase SKI2	2	2	2	2	1271	141.9	6.43	1.75481e+06
FGRAMPH1_01T03127-p1	FGRAMPH1_01G03127	molybdopterin synthase sulfur carrier subunit	8	1	1	1	95	10.1	4.54	1.75394e+06
FGRAMPH1_01T10367-p1	FGRAMPH1_01G10367	casein kinase II subunit beta-1	5	1	1	1	341	38.5	4.63	1.73695e+06
FGRAMPH1_01T19687-p1	FGRAMPH1_01G19687	pyrimidine 5`-nucleotidase	6	1	1	1	291	33.5	6.46	1.73253e+06
FGRAMPH1_01T22455-p1	FGRAMPH1_01G22455	serine threonine- kinase RIO1	8	4	4	4	548	62.4	5.53	1.72461e+06
FGRAMPH1_01T03939-p1	FGRAMPH1_01G03939	vacuolar sorting-associated 11	1	1	1	1	981	110.1	6.11	1724164
FGRAMPH1_01T05411-p1	FGRAMPH1_01G05411	di- and tripeptidase dug2	1	1	1	1	946	104.4	5.44	1.7238e+06
FGRAMPH1_01T03139-p1	FGRAMPH1_01G03139	shwachman-bodian-diamond syndrome	16	1	1	1	113	12.5	5.49	1.72256e+06
FGRAMPH1_01T07261-p1	FGRAMPH1_01G07261	vacuolar sorting protein SNF7	7	2	2	2	223	24.7	5.01	1.72007e+06
FGRAMPH1_01T21311-p1	FGRAMPH1_01G21311	hypothetical protein	6	3	3	2	378	42	6.92	1.71198e+06
FGRAMPH1_01T14721-p1	FGRAMPH1_01G14721	transcription factor	1	1	1	1	689	74	7.42	1.71082e+06
FGRAMPH1_01T23227-p1	FGRAMPH1_01G23227	amp-dependent synthetase ligase	5	2	2	2	560	59.6	5.81	1.71033e+06
FGRAMPH1_01T01853-p1	FGRAMPH1_01G01853	N-acetyltransferase 10	2	2	2	2	1068	119.5	6.61	1.70932e+06
FGRAMPH1_01T10169-p1	FGRAMPH1_01G10169	hypothetical protein	6	2	2	2	355	39.8	7.55	1.70596e+06
FGRAMPH1_01T18741-p1	FGRAMPH1_01G18741	T-complex protein 1 subunit beta	3	1	1	1	528	56.9	6.09	1.70292e+06
FGRAMPH1_01T24733-p1	FGRAMPH1_01G24733	40S ribosomal protein S9	10	3	3	3	315	35.2	10.14	1.69983e+06
FGRAMPH1_01T14875-p1	FGRAMPH1_01G14875	transport particle subunit trs85-2	2	1	1	1	757	84.3	6.09	1.69691e+06
FGRAMPH1_01T12973-p1	FGRAMPH1_01G12973	alcohol oxidase	1	1	1	1	615	67.2	5.45	1.69487e+06
FGRAMPH1_01T27505-p1	FGRAMPH1_01G27505	dipeptidyl-peptidase iii	2	1	1	1	290	31.6	5	1.68925e+06
FGRAMPH1_01T27643-p1	FGRAMPH1_01G27643	short-chain dehydrogenase	4	1	1	1	250	26.8	7.47	1686016
FGRAMPH1_01T03687-p1	FGRAMPH1_01G03687	camk camkl chk1 kinase	2	1	1	1	527	58.6	6.96	1.68273e+06
FGRAMPH1_01T06289-p1	FGRAMPH1_01G06289	DNA replication licensing factor mcm2	2	2	2	2	856	95.6	5.41	1.67253e+06
FGRAMPH1_01T15411-p1	FGRAMPH1_01G15411	ADP-ribosylation factor 6	11	2	2	2	186	20.8	9.07	1.67067e+06
FGRAMPH1_01T16085-p1	FGRAMPH1_01G16085	polyketide synthase	0	1	1	1	2563	280.1	6.09	1.6701e+06
FGRAMPH1_01T24539-p1	FGRAMPH1_01G24539	elongator complex 2	2	1	1	1	503	56.5	7.24	1.66822e+06
FGRAMPH1_01T14843-p1	FGRAMPH1_01G14843	oxidoreductase yusz	3	1	1	1	289	31	6.16	1.66722e+06
FGRAMPH1_01T12405-p1	FGRAMPH1_01G12405	hypothetical protein	2	1	1	1	503	56.4	5.05	1.66072e+06
FGRAMPH1_01T19313-p1	FGRAMPH1_01G19313	membrane steroid-binding 2	3	1	1	1	269	30.6	7.42	1.65196e+06
FGRAMPH1_01T15575-p1	FGRAMPH1_01G15575	hypothetical protein	2	1	1	1	388	42.8	8.85	1.65108e+06
FGRAMPH1_01T04695-p1	FGRAMPH1_01G04695	related to Yip1 domain	3	1	1	1	299	32.4	4.86	1.64393e+06
FGRAMPH1_01T07093-p1	FGRAMPH1_01G07093	Arrestin-related trafficking adapter 10	2	1	1	1	552	60.6	9.07	1.63472e+06
FGRAMPH1_01T11987-p1	FGRAMPH1_01G11987	tripeptidyl-peptidase I	5	2	2	2	600	64.7	6.18	1.63381e+06
FGRAMPH1_01T26839-p1	FGRAMPH1_01G26839	probable SCO1 precursor	10	2	2	2	282	32.2	9.04	1.62232e+06
FGRAMPH1_01T17341-p1	FGRAMPH1_01G17341	fmp40 found in mitochondrial proteome	1	1	1	1	668	75.8	5.31	1.62188e+06
FGRAMPH1_01T24713-p1	FGRAMPH1_01G24713	serine/threonine-protein phosphatase 5	2	1	1	1	473	53.9	6.07	1.6143e+06
FGRAMPH1_01T00821-p1	FGRAMPH1_01G00821	peroxisomal membrane pmp47b	3	1	1	1	345	37.3	9.6	1.60977e+06
FGRAMPH1_01T03433-p1	FGRAMPH1_01G03433	methionine aminopeptidase 1 precursor	2	1	1	1	400	44.3	7.44	1.60457e+06
FGRAMPH1_01T01793-p1	FGRAMPH1_01G01793	Glutamyl-tRNA(Gln) amidotransferase subunit A	1	1	1	1	589	64.5	6.46	1.6032e+06
FGRAMPH1_01T06699-p1	FGRAMPH1_01G06699	DNA-directed RNA polymerase III largest subunit	0	1	1	1	1450	161.6	8.31	1.59276e+06
FGRAMPH1_01T09193-p1	FGRAMPH1_01G09193	fkbp12-rapamycin complex-associated	1	3	3	3	2423	274.2	6.87	1.59098e+06
FGRAMPH1_01T08289-p1	FGRAMPH1_01G08289	related to Scd1	1	1	1	1	1010	110.7	7.09	1.57201e+06
FGRAMPH1_01T26803-p1	FGRAMPH1_01G26803	related to single-stranded TG1-3 binding	9	3	3	3	399	41.8	6.46	1.57141e+06
FGRAMPH1_01T12663-p1	FGRAMPH1_01G12663	pot family proton-dependent oligopeptide transporter	3	2	2	2	596	66.4	6.54	1.56556e+06
FGRAMPH1_01T22899-p1	FGRAMPH1_01G22899	like subfamily C member 7	2	1	1	1	698	76.7	8.76	1.56365e+06
FGRAMPH1_01T26407-p1	FGRAMPH1_01G26407	hypothetical protein	5	1	1	1	260	27.8	5.14	1.56243e+06
FGRAMPH1_01T07979-p1	FGRAMPH1_01G07979	copii-coated vesicle	3	1	1	1	376	42.2	6.84	1.56242e+06
FGRAMPH1_01T27651-p1	FGRAMPH1_01G27651	retrograde regulation 2	1	1	1	1	622	68.8	6.67	1552354
FGRAMPH1_01T09909-p1	FGRAMPH1_01G09909	37s ribosomal mitochondrial	3	1	1	1	352	38.5	9.85	1.55149e+06
FGRAMPH1_01T26629-p1	FGRAMPH1_01G26629	cation efflux zinc transporter	1	1	1	1	547	60.4	7.05	1.55107e+06
FGRAMPH1_01T19525-p1	FGRAMPH1_01G19525	endo- -beta-glucanase	8	2	2	2	378	41.8	6.24	1.55092e+06
FGRAMPH1_01T17933-p1	FGRAMPH1_01G17933	agmatinase 2	3	1	1	1	390	42.4	5.55	1.54582e+06
FGRAMPH1_01T01785-p1	FGRAMPH1_01G01785	D-lactate dehydrogenase (cytochrome)	1	1	1	1	615	67.6	8.18	1.54389e+06
FGRAMPH1_01T23333-p1	FGRAMPH1_01G23333	kda in 7s rna 5 region	4	1	1	1	333	35.3	6.07	1.53131e+06
FGRAMPH1_01T24003-p1	FGRAMPH1_01G24003	histidine kinase 1	1	1	1	1	1293	141.6	5.67	1.52875e+06
FGRAMPH1_01T01033-p1	FGRAMPH1_01G01033	40S ribosomal protein S15	23	2	4	2	152	17.5	10.07	1.52813e+06
FGRAMPH1_01T04753-p1	FGRAMPH1_01G04753	lupus la	2	1	1	1	444	50.1	8.18	1.5276e+06
FGRAMPH1_01T05603-p1	FGRAMPH1_01G05603	fasciclin domain family	1	1	1	1	407	45.5	9.33	1.52735e+06
FGRAMPH1_01T19897-p1	FGRAMPH1_01G19897	hypothetical protein	3	1	1	1	335	35.6	5.97	1526745
FGRAMPH1_01T13599-p1	FGRAMPH1_01G13599	ferri-bacillibactin esterase	3	1	1	1	333	38.2	7.06	1.52461e+06
FGRAMPH1_01T01127-p1	FGRAMPH1_01G01127	hypothetical protein	1	2	2	2	1393	150.7	9.91	1.52155e+06
FGRAMPH1_01T22657-p1	FGRAMPH1_01G22657	unnamed protein product	6	1	1	1	261	29.1	9.89	1.51283e+06
FGRAMPH1_01T20251-p1	FGRAMPH1_01G20251	proteasome activator subunit 4	1	1	1	1	1958	222.8	6.58	1.50997e+06
FGRAMPH1_01T17407-p1	FGRAMPH1_01G17407	Cleft lip and palate transmembrane 1 like	1	1	1	1	657	74.2	6.39	1.50818e+06
FGRAMPH1_01T02423-p1	FGRAMPH1_01G02423	integral membrane	5	1	1	1	220	25.2	7.53	1.50417e+06
FGRAMPH1_01T01909-p1	FGRAMPH1_01G01909	Arsenical-resistance 2	5	1	1	1	159	18.1	5.26	1.50312e+06
FGRAMPH1_01T23833-p1	FGRAMPH1_01G23833	U2 snRNP component prp10	1	1	1	1	1217	135.1	5.67	1.50276e+06
FGRAMPH1_01T24013-p1	FGRAMPH1_01G24013	camk rad53 kinase	1	1	1	1	672	75.3	6.32	1.4931e+06
FGRAMPH1_01T22949-p1	FGRAMPH1_01G22949	hypothetical protein	4	2	2	2	511	57.4	6.18	1.49082e+06
FGRAMPH1_01T12729-p1	FGRAMPH1_01G12729	short chain dehydrogenase reductase	5	1	1	1	281	30.9	5.57	1.4902e+06
FGRAMPH1_01T13863-p1	FGRAMPH1_01G13863	sphingosine n-acyltransferase lag1	3	1	1	1	342	36.7	6.32	1.48946e+06
FGRAMPH1_01T02111-p1	FGRAMPH1_01G02111	DNA-directed RNA polymerase III	2	2	2	2	1157	130.7	8.63	1.48856e+06
FGRAMPH1_01T21421-p1	FGRAMPH1_01G21421	unnamed protein product	2	1	1	1	354	39.3	5.08	1478957
FGRAMPH1_01T23783-p1	FGRAMPH1_01G23783	hypothetical protein	2	1	1	1	555	62.1	4.81	1.47844e+06
FGRAMPH1_01T02989-p1	FGRAMPH1_01G02989	replication factor C subunit 2	2	1	1	1	382	41.9	7.27	1.47739e+06
FGRAMPH1_01T11133-p1	FGRAMPH1_01G11133	anucleate primary sterigmata a	0	1	1	1	1889	206	5.6	1.47556e+06
FGRAMPH1_01T02061-p1	FGRAMPH1_01G02061	actin like 2 3 subunit 5	6	1	1	1	203	21.7	5.54	1.475e+06
FGRAMPH1_01T27271-p1	FGRAMPH1_01G27271	mitochondrial import inner membrane translocase subunit tim50	6	3	3	3	525	59.8	8	1.46827e+06
FGRAMPH1_01T05057-p1	FGRAMPH1_01G05057	altered inheritance of mitochondria mitochondrial	3	1	1	1	385	42.8	9.17	1.46726e+06
FGRAMPH1_01T03817-p1	FGRAMPH1_01G03817	ubiquitin conjugation factor E4 B	1	1	1	1	1079	122.6	6.58	1.46591e+06
FGRAMPH1_01T06659-p1	FGRAMPH1_01G06659	sphingosine kinase	2	1	1	1	514	55.7	6.11	1.46266e+06
FGRAMPH1_01T17565-p1	FGRAMPH1_01G17565	molybdopterin molybdotransferase	2	1	1	1	672	70	7.14	1.45641e+06
FGRAMPH1_01T13465-p1	FGRAMPH1_01G13465	lipase 1	6	3	3	3	606	65.2	5.5	1.44557e+06
FGRAMPH1_01T25125-p1	FGRAMPH1_01G25125	GTP-binding protein ypt3	12	2	2	2	183	20.4	8.82	1.44345e+06
FGRAMPH1_01T19491-p1	FGRAMPH1_01G19491	serine/threonine-protein phosphatase 2B catalytic subunit	1	1	1	1	566	64.9	5.68	1.44273e+06
FGRAMPH1_01T28093-p1	FGRAMPH1_01G28093	ADP-ribosylation factor 6	1	1	1	1	970	108.9	5.81	1.42907e+06
FGRAMPH1_01T01229-p1	FGRAMPH1_01G01229	phospho-2-dehydro-3-deoxyheptonate aldolase	7	3	3	2	375	40.3	7.01	1.4283e+06
FGRAMPH1_01T24273-p1	FGRAMPH1_01G24273	aaa family	1	2	2	2	1611	178	5.21	1.42465e+06
FGRAMPH1_01T23433-p1	FGRAMPH1_01G23433	alpha-glucoside permease	1	1	1	1	647	70.2	7.02	1.42341e+06
FGRAMPH1_01T15013-p1	FGRAMPH1_01G15013	ribosome biogenesis protein BRX1	2	1	1	1	309	35	9.6	1.41765e+06
FGRAMPH1_01T14707-p1	FGRAMPH1_01G14707	succinate-semialdehyde dehydrogenase	2	1	1	1	494	52.7	6.99	1.41714e+06
FGRAMPH1_01T14753-p1	FGRAMPH1_01G14753	hypothetical protein	6	1	1	1	166	18.2	8.6	1.41702e+06
FGRAMPH1_01T01599-p1	FGRAMPH1_01G01599	gtpase-activating gyp5	1	1	1	1	995	111	5.05	1416028
FGRAMPH1_01T26647-p1	FGRAMPH1_01G26647	extracellular serine-rich	7	1	1	1	189	19.9	4.77	1.4099e+06
FGRAMPH1_01T06693-p1	FGRAMPH1_01G06693	meiotic sister chromatid recombination 1	2	1	1	1	548	60.1	6.32	1.40879e+06
FGRAMPH1_01T06243-p1	FGRAMPH1_01G06243	1,2-dihydroxy-3-keto-5-methylthiopentene dioxygenase	7	1	1	1	176	20.8	5.24	1408367
FGRAMPH1_01T07769-p1	FGRAMPH1_01G07769	translation initiation factor eif-2b subunit beta	5	2	2	2	452	48.9	6.29	1.40693e+06
FGRAMPH1_01T14067-p1	FGRAMPH1_01G14067	high-affinity glucose transporter	2	1	1	1	534	58.8	7.65	1.40201e+06
FGRAMPH1_01T08791-p1	FGRAMPH1_01G08791	peptide transporter PTR2	1	1	2	1	1005	111.6	6.8	1.40149e+06
FGRAMPH1_01T05925-p1	FGRAMPH1_01G05925	DNA replication licensing factor mcm6	2	2	2	2	954	104.9	5.08	1.40146e+06
FGRAMPH1_01T09179-p1	FGRAMPH1_01G09179	kinase c substrate 80k-h	4	2	2	2	569	62.9	4.98	1.39833e+06
FGRAMPH1_01T26615-p1	FGRAMPH1_01G26615	pyridoxamine 5'-phosphate oxidase	4	1	1	1	245	28	6.57	1397183
FGRAMPH1_01T06923-p1	FGRAMPH1_01G06923	37s ribosomal mitochondrial	6	2	2	2	387	44.3	5.63	1.39533e+06
FGRAMPH1_01T26119-p1	FGRAMPH1_01G26119	cystathionine gamma-synthase	7	3	3	3	602	67.1	5.8	1.39309e+06
FGRAMPH1_01T26577-p1	FGRAMPH1_01G26577	Phosphoserine phosphatase	3	1	1	1	250	28.1	5.06	1.38323e+06
FGRAMPH1_01T10801-p1	FGRAMPH1_01G10801	l-aminoadipate-semialdehyde dehydrogenase-phosphopantetheinyl transferase	3	1	1	1	292	32.8	5.44	1.38307e+06
FGRAMPH1_01T10281-p1	FGRAMPH1_01G10281	rho1 guanine nucleotide exchange factor 3	0	1	1	1	1704	189.2	6.77	1.38273e+06
FGRAMPH1_01T00915-p1	FGRAMPH1_01G00915	allantoate permease	1	1	1	1	525	58.3	6.9	1.37959e+06
FGRAMPH1_01T21471-p1	FGRAMPH1_01G21471	hypothetical protein	11	1	1	1	140	14.6	8.82	1.37536e+06
FGRAMPH1_01T24217-p1	FGRAMPH1_01G24217	replication factor C subunit 4	3	1	1	1	354	39.3	8.21	1.37266e+06
FGRAMPH1_01T20063-p1	FGRAMPH1_01G20063	altered inheritance-mitochondria mitochondrial	2	1	1	1	392	42.6	9.83	1362116
FGRAMPH1_01T18959-p1	FGRAMPH1_01G18959	alcohol dehydrogenase	2	1	1	1	419	46.8	9.42	1.35697e+06
FGRAMPH1_01T01751-p1	FGRAMPH1_01G01751	pescadillo development	1	1	1	1	654	73.4	5.44	1.35469e+06
FGRAMPH1_01T17791-p1	FGRAMPH1_01G17791	Poly(A) polymerase pla1	1	1	1	1	624	69.6	7.2	1.3536e+06
FGRAMPH1_01T05963-p1	FGRAMPH1_01G05963	glutamine amidotransferase	3	1	1	1	287	31.5	6.33	1.34979e+06
FGRAMPH1_01T07511-p1	FGRAMPH1_01G07511	mitochondrial metalloendopeptidase oma1	3	1	1	1	390	43.5	9.73	1.3477e+06
FGRAMPH1_01T16975-p1	FGRAMPH1_01G16975	methylthioribose-1-phosphate isomerase	3	1	1	1	391	42.3	5.62	1.3462e+06
FGRAMPH1_01T19195-p1	FGRAMPH1_01G19195	alpha 1,3-glucosidase	2	2	2	2	963	108.9	5.95	1.34447e+06
FGRAMPH1_01T02291-p1	FGRAMPH1_01G02291	uracil-DNA glycosylase	2	1	1	1	372	41.4	8.27	1.32125e+06
FGRAMPH1_01T17893-p1	FGRAMPH1_01G17893	eukaryotic translation initiation factor 6	7	1	1	1	246	26.6	4.7	1.31905e+06
FGRAMPH1_01T07041-p1	FGRAMPH1_01G07041	13 kDa ribonucleoprotein-associated protein	13	1	1	1	124	13.4	7.39	1.31684e+06
FGRAMPH1_01T25811-p1	FGRAMPH1_01G25811	sterol 3-beta-glucosyltransferase	1	2	2	2	1443	161.3	6.21	1.30845e+06
FGRAMPH1_01T10095-p1	FGRAMPH1_01G10095	signal transducing adaptor molecule	1	1	1	1	642	69.7	5.5	1305917
FGRAMPH1_01T00989-p1	FGRAMPH1_01G00989	ubiquinone biosynthesis monooxygenase coq6	5	2	2	2	487	52.9	7.09	1.30036e+06
FGRAMPH1_01T02807-p1	FGRAMPH1_01G02807	Pumilio like y domain family member 6	1	1	1	1	681	75.4	8.84	1.29631e+06
FGRAMPH1_01T19857-p1	FGRAMPH1_01G19857	heat shock protein 60	12	5	6	5	587	61.4	5.72	1.29619e+06
FGRAMPH1_01T07365-p1	FGRAMPH1_01G07365	hypothetical protein	5	1	1	1	207	23.1	6.73	1.29596e+06
FGRAMPH1_01T16551-p1	FGRAMPH1_01G16551	3-hydroxyacyl- dehydratase	6	1	1	1	235	26.5	7.75	1.29099e+06
FGRAMPH1_01T03733-p1	FGRAMPH1_01G03733	transport Sec61 subunit beta	12	1	1	1	113	11.5	11.66	1.28787e+06
FGRAMPH1_01T24883-p1	FGRAMPH1_01G24883	hypothetical protein FLAG1_02387	11	1	1	1	90	10.1	10.11	1.28222e+06
FGRAMPH1_01T19703-p1	FGRAMPH1_01G19703	acyl-CoA desaturase	2	1	1	1	475	53.3	8.97	1.28116e+06
FGRAMPH1_01T18409-p1	FGRAMPH1_01G18409	tad2-trna-specific adenosine deaminase 2	2	2	2	2	864	97.3	5.53	1280175
FGRAMPH1_01T04037-p1	FGRAMPH1_01G04037	ATP-dependent RNA helicase DOB1	2	2	2	2	1094	124.1	6.11	1.27916e+06
FGRAMPH1_01T24139-p1	FGRAMPH1_01G24139	related to WD40 repeat-containing	6	4	4	4	703	77.6	6.18	1.27425e+06
FGRAMPH1_01T08627-p1	FGRAMPH1_01G08627	unnamed protein product	2	1	1	1	303	33.5	5.91	1.26982e+06
FGRAMPH1_01T07131-p1	FGRAMPH1_01G07131	glutamate-cysteine ligase regulatory subunit	6	2	2	2	312	34.4	5.26	1.26972e+06
FGRAMPH1_01T27777-p1	FGRAMPH1_01G27777	adenylate kinase	3	1	1	1	268	29.6	7.06	1.26929e+06
FGRAMPH1_01T12837-p1	FGRAMPH1_01G12837	chitin synthase 1	2	2	2	1	976	110.3	7.5	1.26889e+06
FGRAMPH1_01T25823-p1	FGRAMPH1_01G25823	condensin complex subunit 1	1	1	1	1	1220	136.2	6.19	1.26238e+06
FGRAMPH1_01T17561-p1	FGRAMPH1_01G17561	GPN-loop GTPase	3	1	1	1	358	40.4	4.74	1.26071e+06
FGRAMPH1_01T18923-p1	FGRAMPH1_01G18923	gtp cyclohydrolase i	3	1	1	1	322	36	9.63	1.26048e+06
FGRAMPH1_01T15043-p1	FGRAMPH1_01G15043	related to PHO87	1	1	1	1	954	105	8.03	1.252e+06
FGRAMPH1_01T19037-p1	FGRAMPH1_01G19037	hypothetical protein FLAG1_01208	2	2	2	2	1096	122.6	5.07	1.2485e+06
FGRAMPH1_01T19171-p1	FGRAMPH1_01G19171	hypothetical protein	3	1	1	1	411	45.3	8.95	1.24758e+06
FGRAMPH1_01T23739-p1	FGRAMPH1_01G23739	related to MKT1	1	1	1	1	788	88.1	5.6	1.24731e+06
FGRAMPH1_01T02063-p1	FGRAMPH1_01G02063	probable methyltransferase	4	1	1	1	358	39.8	5.41	1243669
FGRAMPH1_01T22363-p1	FGRAMPH1_01G22363	amino acid permease	2	1	1	1	527	56.2	8.27	1.23777e+06
FGRAMPH1_01T27669-p1	FGRAMPH1_01G27669	related to NPL3-nucleolar	2	1	1	1	422	43.9	4.25	1.23564e+06
FGRAMPH1_01T19291-p1	FGRAMPH1_01G19291	hypothetical protein	2	1	1	1	575	63.9	7.69	1.23358e+06
FGRAMPH1_01T01641-p1	FGRAMPH1_01G01641	hypothetical protein	2	2	2	2	951	105.9	6.54	1.23356e+06
FGRAMPH1_01T18095-p1	FGRAMPH1_01G18095	exosome complex component RRP45	8	2	2	2	293	32.5	5.59	1229457
FGRAMPH1_01T15335-p1	FGRAMPH1_01G15335	trehalose phosphorylase	2	1	1	1	702	79.3	6.54	1.22736e+06
FGRAMPH1_01T20307-p1	FGRAMPH1_01G20307	agc pdk1 kinase	1	1	1	1	812	87.6	8.44	1223787
FGRAMPH1_01T08681-p1	FGRAMPH1_01G08681	related to IQ calmodulin-binding motif	1	1	1	1	646	70.5	6.16	1.22095e+06
FGRAMPH1_01T00987-p1	FGRAMPH1_01G00987	inner nuclear membrane src1	1	1	1	1	681	76.7	5.87	1.21407e+06
FGRAMPH1_01T14919-p1	FGRAMPH1_01G14919	pre-mRNA-splicing factor syf-1	1	1	1	1	823	95.3	6.21	1.21384e+06
FGRAMPH1_01T19743-p1	FGRAMPH1_01G19743	altered inheritance of mitochondria mitochondrial	6	1	1	1	196	21.4	9.67	1.21328e+06
FGRAMPH1_01T04675-p1	FGRAMPH1_01G04675	hypothetical protein	3	1	1	1	627	67.3	9.5	1.20906e+06
FGRAMPH1_01T05211-p1	FGRAMPH1_01G05211	family sulfate permease	3	2	2	2	786	85.1	8.37	1.20768e+06
FGRAMPH1_01T06485-p1	FGRAMPH1_01G06485	cell cycle control	2	1	1	1	476	50.7	5.1	1.20451e+06
FGRAMPH1_01T24631-p1	FGRAMPH1_01G24631	succinate dehydrogenase (ubiquinone) flavo subunit	1	1	1	1	947	108.2	6.15	1201382
FGRAMPH1_01T20859-p1	FGRAMPH1_01G20859	structural maintenance-chromosome 4	1	2	2	2	1493	167.4	5.48	1.20095e+06
FGRAMPH1_01T23405-p1	FGRAMPH1_01G23405	alpha beta hydrolase family	3	1	1	1	381	41.6	9.2	1.19589e+06
FGRAMPH1_01T11659-p1	FGRAMPH1_01G11659	hypothetical protein	2	1	1	1	574	64.3	6.09	1.19342e+06
FGRAMPH1_01T23373-p1	FGRAMPH1_01G23373	Meiotically up-regulated 71	1	1	1	1	846	92.3	5.59	1.18996e+06
FGRAMPH1_01T15929-p1	FGRAMPH1_01G15929	FAD dependent partial	2	1	1	1	612	68.3	6.6	1.18687e+06
FGRAMPH1_01T26207-p1	FGRAMPH1_01G26207	mitochondrial import receptor subunit tom-20	6	1	1	1	174	19.2	5.1	1.18627e+06
FGRAMPH1_01T02773-p1	FGRAMPH1_01G02773	swi snf and rsc complex subunit ssr4	3	2	2	2	702	75.7	4.94	1185168
FGRAMPH1_01T04943-p1	FGRAMPH1_01G04943	retinoic acid induced 16	1	2	2	2	1156	129.1	4.74	1.17923e+06
FGRAMPH1_01T19019-p1	FGRAMPH1_01G19019	serine/threonine protein phosphatase 2A	2	1	1	1	655	74.1	6.61	1.17911e+06
FGRAMPH1_01T01283-p1	FGRAMPH1_01G01283	arginine N-methyltransferase 2	2	1	1	1	440	48.9	4.55	1.178e+06
FGRAMPH1_01T20513-p1	FGRAMPH1_01G20513	glutaryl-CoA dehydrogenase	1	1	1	1	426	46.4	7.83	1.17755e+06
FGRAMPH1_01T01469-p1	FGRAMPH1_01G01469	hypothetical protein	20	1	1	1	87	9.3	7.28	1.17579e+06
FGRAMPH1_01T26909-p1	FGRAMPH1_01G26909	NADH:ubiquinone oxidoreductase subunit	11	1	1	1	116	12.6	9.61	1.1724e+06
FGRAMPH1_01T06139-p1	FGRAMPH1_01G06139	signal peptide-containing	8	1	1	1	140	14.6	5.48	1.16845e+06
FGRAMPH1_01T19781-p1	FGRAMPH1_01G19781	squalene monooxygenase	2	1	1	1	500	55.1	7.49	1.16806e+06
FGRAMPH1_01T03219-p1	FGRAMPH1_01G03219	pre-mRNA-splicing factor clf1	1	1	1	1	674	80.7	6.25	1.16554e+06
FGRAMPH1_01T01069-p1	FGRAMPH1_01G01069	ste ste11 ssk kinase	1	1	1	1	1341	151.9	6.11	1.1651e+06
FGRAMPH1_01T14739-p1	FGRAMPH1_01G14739	l-amino acid oxidase	4	2	2	2	477	52.1	7.49	1.16348e+06
FGRAMPH1_01T24673-p1	FGRAMPH1_01G24673	nucleosome assembly	3	1	1	1	321	37	4.41	1.16313e+06
FGRAMPH1_01T14923-p1	FGRAMPH1_01G14923	small nuclear ribonucleo snrnp u1a	4	1	1	1	242	27	5.85	1.15683e+06
FGRAMPH1_01T17901-p1	FGRAMPH1_01G17901	Phosphoinositide 3-phosphatase	1	1	1	1	773	86.9	7.34	1.15361e+06
FGRAMPH1_01T17199-p1	FGRAMPH1_01G17199	GTP-binding protein ypt7	10	2	2	2	205	23	4.96	1.14467e+06
FGRAMPH1_01T21883-p1	FGRAMPH1_01G21883	riboflavin transporter mch5	3	1	1	1	204	22.9	6.43	1.13494e+06
FGRAMPH1_01T11287-p1	FGRAMPH1_01G11287	mfs agza xanthine uracil permease	2	1	1	1	584	62.5	5.49	1.13357e+06
FGRAMPH1_01T06337-p1	FGRAMPH1_01G06337	ubiquitin thiolesterase	1	1	1	1	774	85.4	5.14	1.13034e+06
FGRAMPH1_01T09921-p1	FGRAMPH1_01G09921	ubiquitin- ligase e3 c	1	1	1	1	1148	129.6	6	1.12612e+06
FGRAMPH1_01T12313-p1	FGRAMPH1_01G12313	Retinol dehydrogenase 12	7	2	2	2	328	36	6.19	1.12262e+06
FGRAMPH1_01T03421-p1	FGRAMPH1_01G03421	elongation factor G 1	1	1	1	1	786	87	6.51	1.1196e+06
FGRAMPH1_01T10287-p1	FGRAMPH1_01G10287	lysosomal acid lipase cholesteryl ester hydrolase	2	1	1	1	655	72.7	8.35	1.11942e+06
FGRAMPH1_01T03403-p1	FGRAMPH1_01G03403	amino acid transporter	1	1	1	1	599	65.4	6.9	1.11571e+06
FGRAMPH1_01T24291-p1	FGRAMPH1_01G24291	hypothetical protein	3	1	1	1	304	33.4	10.21	1.11071e+06
FGRAMPH1_01T06787-p1	FGRAMPH1_01G06787	carbon catabolite derepressing protein kinase	1	1	1	1	711	79.7	7.03	1.10633e+06
FGRAMPH1_01T00465-p1	FGRAMPH1_01G00465	GTP-binding RHO3	3	1	1	1	208	23.2	4.88	1.10361e+06
FGRAMPH1_01T27341-p1	FGRAMPH1_01G27341	antibiotic biosynthesis monooxygenase	7	1	1	1	107	12.8	5.31	1.09483e+06
FGRAMPH1_01T02253-p1	FGRAMPH1_01G02253	isopenicillin n	3	1	1	1	389	43.2	5.29	1.08651e+06
FGRAMPH1_01T23965-p1	FGRAMPH1_01G23965	chromodomain-helicase-DNA-binding 1	1	1	1	1	1627	187.8	6.27	1.0815e+06
FGRAMPH1_01T22673-p1	FGRAMPH1_01G22673	alcohol dehydrogenase	5	2	2	2	353	37.4	6.42	1.07948e+06
FGRAMPH1_01T19153-p1	FGRAMPH1_01G19153	tRNA-splicing endonuclease beta chain	1	1	1	1	594	65.4	9.19	1.07548e+06
FGRAMPH1_01T09327-p1	FGRAMPH1_01G09327	ab hydrolase superfamily	3	1	1	1	353	38.8	5.74	1.07459e+06
FGRAMPH1_01T15923-p1	FGRAMPH1_01G15923	zinc-type alcohol dehydrogenase	4	1	1	1	297	31.3	5.22	1.07345e+06
FGRAMPH1_01T26425-p1	FGRAMPH1_01G26425	Lon protease like peroxisomal	1	1	1	1	938	103.5	6.49	1.06434e+06
FGRAMPH1_01T23755-p1	FGRAMPH1_01G23755	3-hydroxyisobutyryl- hydrolase	2	1	1	1	506	56.3	7.69	1.06393e+06
FGRAMPH1_01T17779-p1	FGRAMPH1_01G17779	integral membrane	2	1	1	1	414	45.8	5.15	1.05908e+06
FGRAMPH1_01T04659-p1	FGRAMPH1_01G04659	mch1 monocarboxylate permease not transporting monocarboxylate	2	1	1	1	567	61	7.18	1.05547e+06
FGRAMPH1_01T26369-p1	FGRAMPH1_01G26369	tRNA (cytosine-5-)-methyltransferase	2	2	2	2	849	94.9	5.73	1053346
FGRAMPH1_01T20759-p1	FGRAMPH1_01G20759	hypothetical protein	5	1	1	1	201	22.8	5.99	1.04972e+06
FGRAMPH1_01T04637-p1	FGRAMPH1_01G04637	DNA replication licensing factor mcm3	1	1	1	1	871	96.5	6.25	1.04672e+06
FGRAMPH1_01T07873-p1	FGRAMPH1_01G07873	translin family	3	1	1	1	249	27.8	5.38	1.04623e+06
FGRAMPH1_01T02091-p1	FGRAMPH1_01G02091	mitochondrial escape 2	1	1	1	1	864	96.4	9.01	1.04396e+06
FGRAMPH1_01T06511-p1	FGRAMPH1_01G06511	50s ribosomal l15	3	1	2	1	295	32	9.86	1.04155e+06
FGRAMPH1_01T04633-p1	FGRAMPH1_01G04633	poly polymerase beta	1	2	2	2	1200	135.2	6.19	1.0383e+06
FGRAMPH1_01T15419-p1	FGRAMPH1_01G15419	mfs glucose	2	1	1	1	505	53.7	6.79	1.0355e+06
FGRAMPH1_01T04139-p1	FGRAMPH1_01G04139	hypothetical protein	7	2	2	2	265	29.6	6.32	1029723
FGRAMPH1_01T23527-p1	FGRAMPH1_01G23527	Adenosine kinase	3	1	1	1	347	37.8	5.27	1.02599e+06
FGRAMPH1_01T03005-p1	FGRAMPH1_01G03005	nuclear localization 4	3	2	2	2	648	72.3	5.58	1.0211e+06
FGRAMPH1_01T04893-p1	FGRAMPH1_01G04893	dna helicase ino80	0	1	1	1	1904	214.9	9.11	1.01946e+06
FGRAMPH1_01T19789-p1	FGRAMPH1_01G19789	cell cycle arrest bub3	2	1	1	1	348	37.2	5.85	1.01793e+06
FGRAMPH1_01T22601-p1	FGRAMPH1_01G22601	ptk9 tyrosine kinase 9	4	1	1	1	332	36.7	6.25	1.0164e+06
FGRAMPH1_01T23567-p1	FGRAMPH1_01G23567	actin cytoskeleton-regulatory complex pan1	1	1	1	1	1470	158.8	5.9	1016015
FGRAMPH1_01T07647-p1	FGRAMPH1_01G07647	hydrolase	3	1	1	1	335	36.5	7.15	1.00927e+06
FGRAMPH1_01T24685-p1	FGRAMPH1_01G24685	brefeldin a resistance	1	1	1	1	1551	172.5	6.43	1.00767e+06
FGRAMPH1_01T06543-p1	FGRAMPH1_01G06543	30s ribosomal s6	10	1	1	1	118	13.1	10.13	1.00608e+06
FGRAMPH1_01T10341-p1	FGRAMPH1_01G10341	nad-dependent aldehyde dehydrogenase	2	1	1	1	613	65.4	7.96	983565
FGRAMPH1_01T12935-p1	FGRAMPH1_01G12935	Oligopeptide transporter OPT superfamily	1	1	1	1	782	88.4	7.66	982123
FGRAMPH1_01T15617-p1	FGRAMPH1_01G15617	hypothetical protein	5	1	1	1	257	28.7	5.62	981124
FGRAMPH1_01T02987-p1	FGRAMPH1_01G02987	unnamed protein product	3	1	1	1	446	51.1	5.88	979475
FGRAMPH1_01T07691-p1	FGRAMPH1_01G07691	ISWI chromatin remodeling complex ATPase ISW1	1	1	1	1	1114	127.6	6.73	978559
FGRAMPH1_01T03115-p1	FGRAMPH1_01G03115	exocyst complex component sec10	1	1	1	1	847	95.3	5.74	976530
FGRAMPH1_01T23415-p1	FGRAMPH1_01G23415	probable transmembrane	1	2	2	2	1492	165.2	5.87	973116
FGRAMPH1_01T19411-p1	FGRAMPH1_01G19411	hypothetical protein	1	1	1	1	960	108.1	8.06	969676
FGRAMPH1_01T18319-p1	FGRAMPH1_01G18319	alpha- -glucosyltransferase	2	1	1	1	597	67.2	9.54	968872
FGRAMPH1_01T18941-p1	FGRAMPH1_01G18941	pre translocase subunit	2	1	1	1	485	53.5	9.47	967427
FGRAMPH1_01T11329-p1	FGRAMPH1_01G11329	hypothetical protein	3	1	1	1	368	39.9	7.42	964973
FGRAMPH1_01T03251-p1	FGRAMPH1_01G03251	eukaryotic translation initiation factor 3 subunit 7	2	1	1	1	576	63.6	5.31	961086
FGRAMPH1_01T05857-p1	FGRAMPH1_01G05857	glycoside hydrolase family 2	2	1	1	1	686	77.5	5.49	960046
FGRAMPH1_01T18043-p1	FGRAMPH1_01G18043	nucleoporin nup82	1	1	1	1	890	98	5.2	956936
FGRAMPH1_01T10471-p1	FGRAMPH1_01G10471	exosome complex component rrp40	4	1	1	1	245	26.6	9.14	945910
FGRAMPH1_01T06709-p1	FGRAMPH1_01G06709	hypothetical protein	4	1	1	1	195	23.1	9.52	942996
FGRAMPH1_01T10291-p1	FGRAMPH1_01G10291	vacuolar ATP synthase 16 kDa proteolipid subunit 2	4	1	1	1	160	16.5	7.03	940056
FGRAMPH1_01T18651-p1	FGRAMPH1_01G18651	nacht and wd40	2	1	1	1	405	44.8	7.75	927499
FGRAMPH1_01T22639-p1	FGRAMPH1_01G22639	erad-associated e3 ubiquitin- ligase doa10	0	1	1	1	1669	184.6	5.59	927312
FGRAMPH1_01T06595-p1	FGRAMPH1_01G06595	small nuclear ribonucleo e	11	1	1	1	96	10.6	9.6	923378
FGRAMPH1_01T14945-p1	FGRAMPH1_01G14945	TFIIH basal transcription factor complex helicase subunit	1	1	1	1	789	91	5.63	919168
FGRAMPH1_01T06355-p1	FGRAMPH1_01G06355	u5 snrnp complex subunit	4	1	1	1	354	38.3	5.88	919133
FGRAMPH1_01T09927-p1	FGRAMPH1_01G09927	electron-transferring-flavo dehydrogenase	2	1	1	1	634	70.3	6.92	917810
FGRAMPH1_01T26499-p1	FGRAMPH1_01G26499	nad dependent epimerase dehydratase family	4	1	1	1	265	28.2	6.44	917665
FGRAMPH1_01T16563-p1	FGRAMPH1_01G16563	hypothetical protein	12	2	2	2	197	21.8	6.11	915695
FGRAMPH1_01T19319-p1	FGRAMPH1_01G19319	replication factor C subunit 3	4	2	2	2	390	42.5	6.21	913179
FGRAMPH1_01T24743-p1	FGRAMPH1_01G24743	calcineurin subunit B	10	2	2	2	174	19.7	4.63	911271
FGRAMPH1_01T01795-p1	FGRAMPH1_01G01795	hypothetical protein	5	1	1	1	254	26.5	5.31	910603
FGRAMPH1_01T13425-p1	FGRAMPH1_01G13425	L-serine dehydratase	1	1	1	1	712	76	6.7	906514
FGRAMPH1_01T14619-p1	FGRAMPH1_01G14619	dna ligase 4	1	1	1	1	956	109	6.61	906368
FGRAMPH1_01T02641-p1	FGRAMPH1_01G02641	dimeric alpha-beta barrel	4	1	1	1	214	23.5	6.3	906005
FGRAMPH1_01T24583-p1	FGRAMPH1_01G24583	spliceosome-associated protein 49	3	1	1	1	357	37.8	8.28	905026
FGRAMPH1_01T16977-p1	FGRAMPH1_01G16977	trafficking particle complex subunit 10	1	1	1	1	1514	167.2	5.45	896823
FGRAMPH1_01T27225-p1	FGRAMPH1_01G27225	squalene synthetase	3	1	1	1	462	53.5	5.63	895664
FGRAMPH1_01T26455-p1	FGRAMPH1_01G26455	nitronate monooxygenase	3	1	1	1	362	38.7	6.47	895187
FGRAMPH1_01T27947-p1	FGRAMPH1_01G27947	hypothetical protein	5	1	1	1	256	30.2	9.1	888700
FGRAMPH1_01T22789-p1	FGRAMPH1_01G22789	nitrilotriacetate monooxygenase component b	4	1	1	1	286	31.6	5.58	887201
FGRAMPH1_01T04373-p1	FGRAMPH1_01G04373	Cytosine deaminase	2	1	1	1	456	51.4	5.99	884867
FGRAMPH1_01T20803-p1	FGRAMPH1_01G20803	nadp-dependent leukotriene b4 12-hydroxydehydrogenase	3	1	1	1	349	37.9	7.27	882248
FGRAMPH1_01T26847-p1	FGRAMPH1_01G26847	btb poz domain-containing 3	1	1	1	1	644	72.4	4.75	881609
FGRAMPH1_01T27481-p1	FGRAMPH1_01G27481	fructose-1,6-bisphosphatase	3	1	1	1	342	37.5	5.88	861541
FGRAMPH1_01T07891-p1	FGRAMPH1_01G07891	ccr4-not transcription complex	2	1	1	1	625	69.3	5.43	860233
FGRAMPH1_01T12549-p1	FGRAMPH1_01G12549	short-chain dehydrogenase	4	1	1	1	306	33.4	7.62	857405
FGRAMPH1_01T19693-p1	FGRAMPH1_01G19693	hypothetical protein	1	1	1	1	976	108.6	6.67	856993
FGRAMPH1_01T21241-p1	FGRAMPH1_01G21241	demethylmenaquinone methyltransferase	3	1	1	1	290	33	4.72	856375
FGRAMPH1_01T26405-p1	FGRAMPH1_01G26405	ap-2 complex subunit beta	2	1	1	1	713	79.2	6.27	855353
FGRAMPH1_01T17403-p1	FGRAMPH1_01G17403	proteasome subunit alpha type 1	8	2	2	2	263	28.8	5.39	855136
FGRAMPH1_01T07533-p1	FGRAMPH1_01G07533	5-oxoprolinase	1	1	1	1	1360	148.5	6.04	853019
FGRAMPH1_01T16577-p1	FGRAMPH1_01G16577	oxidoreductase yusz	4	1	1	1	292	31.2	5.9	839731
FGRAMPH1_01T17213-p1	FGRAMPH1_01G17213	hypothetical protein	1	1	1	1	1326	147	6.52	838914
FGRAMPH1_01T17075-p1	FGRAMPH1_01G17075	ubiquitin carrier	2	1	1	1	362	39.5	7.12	838827
FGRAMPH1_01T22437-p1	FGRAMPH1_01G22437	xaa-pro dipeptidase	3	1	1	1	533	59.4	6.67	837863
FGRAMPH1_01T14199-p1	FGRAMPH1_01G14199	adp-ribose 1 -phosphate phosphatase	5	1	1	1	189	20.6	8.16	837311
FGRAMPH1_01T19263-p1	FGRAMPH1_01G19263	hypothetical protein	4	1	1	1	265	29.2	6.15	830204
FGRAMPH1_01T09189-p1	FGRAMPH1_01G09189	L-galactose dehydrogenase	4	1	1	1	387	42.8	5.24	828992
FGRAMPH1_01T07571-p1	FGRAMPH1_01G07571	phospholipid methyltransferase	4	1	1	1	303	33.9	8.69	824990
FGRAMPH1_01T07565-p1	FGRAMPH1_01G07565	ribosomal s18	3	1	1	1	213	24.3	10.68	823543
FGRAMPH1_01T02015-p1	FGRAMPH1_01G02015	maintenance of telomere capping 1	2	1	1	1	503	54.5	5.16	823476
FGRAMPH1_01T06443-p1	FGRAMPH1_01G06443	glycoside hydrolase family 5	1	1	1	1	797	90.5	7.01	821015
FGRAMPH1_01T28187-p1	FGRAMPH1_01G28187	60s ribosomal L2 (mitochondrial)	3	1	1	1	269	30.8	10.81	820803
FGRAMPH1_01T26205-p1	FGRAMPH1_01G26205	Fe-S oxidoreductase	1	1	1	1	781	88.7	6.01	820138
FGRAMPH1_01T20603-p1	FGRAMPH1_01G20603	ribose-phosphate pyrophosphokinase II	2	1	1	1	437	47.4	8.34	817031
FGRAMPH1_01T16459-p1	FGRAMPH1_01G16459	unnamed protein product	1	1	1	1	562	62.3	6.68	815149
FGRAMPH1_01T17479-p1	FGRAMPH1_01G17479	calcium channel yvc1	1	1	1	1	696	78.3	6.9	812145
FGRAMPH1_01T03145-p1	FGRAMPH1_01G03145	hypothetical protein	3	1	1	1	210	24.5	9.6	811503
FGRAMPH1_01T20155-p1	FGRAMPH1_01G20155	transcription factor Ask10p	1	1	1	1	907	101.5	6.19	810827
FGRAMPH1_01T03715-p1	FGRAMPH1_01G03715	COP9 signalosome complex subunit 12	2	1	1	1	455	51.9	8.72	807516
FGRAMPH1_01T14893-p1	FGRAMPH1_01G14893	thiamin pyrophosphokinase	3	1	2	1	332	37.9	5.03	806051
FGRAMPH1_01T12593-p1	FGRAMPH1_01G12593	cell division cycle atpase	1	1	1	1	933	108.2	6.37	805686
FGRAMPH1_01T09955-p1	FGRAMPH1_01G09955	enoyl-[acyl-carrier ] reductase I	4	1	1	1	330	35.5	7.34	800288
FGRAMPH1_01T02285-p1	FGRAMPH1_01G02285	hypothetical protein	1	1	1	1	821	91	6.19	795964
FGRAMPH1_01T28219-p1	FGRAMPH1_01G28219	septum-promoting GTP-binding protein 1	8	2	2	2	271	30	6.34	792929
FGRAMPH1_01T25637-p1	FGRAMPH1_01G25637	endothiapepsin precursor	9	2	2	2	406	42.5	5.66	792837
FGRAMPH1_01T20965-p1	FGRAMPH1_01G20965	2-isopropylmalate synthase	4	1	1	1	402	43.9	5.77	792058
FGRAMPH1_01T19969-p1	FGRAMPH1_01G19969	prefoldin subunit 3	6	1	1	1	201	23	4.98	786446
FGRAMPH1_01T01673-p1	FGRAMPH1_01G01673	mitochondrial hypoxia responsive containing	4	1	1	1	232	26.2	9.31	783799
FGRAMPH1_01T06895-p1	FGRAMPH1_01G06895	hypothetical protein	2	1	1	1	463	51.9	7.46	777466
FGRAMPH1_01T24241-p1	FGRAMPH1_01G24241	transcription factor	7	1	1	1	151	17.6	6.06	774747
FGRAMPH1_01T00949-p1	FGRAMPH1_01G00949	cullin 3	2	1	1	1	830	95.2	7.18	772606
FGRAMPH1_01T15557-p1	FGRAMPH1_01G15557	glutathione s-transferase	5	1	1	1	233	26.5	5.27	772545
FGRAMPH1_01T06727-p1	FGRAMPH1_01G06727	serine hydroxymethyltransferase	4	2	2	1	518	56.6	9	769211
FGRAMPH1_01T27151-p1	FGRAMPH1_01G27151	MFS maltose permease	2	1	1	1	553	62	8.44	769150
FGRAMPH1_01T27623-p1	FGRAMPH1_01G27623	glucosidase alpha subunit	1	1	1	1	802	91.9	5.55	768997
FGRAMPH1_01T12297-p1	FGRAMPH1_01G12297	phenol hydroxylase	2	1	1	1	678	76.2	6.05	766724
FGRAMPH1_01T00785-p1	FGRAMPH1_01G00785	Nucleolar complex 2	1	1	1	1	769	86.8	5.88	757204
FGRAMPH1_01T23537-p1	FGRAMPH1_01G23537	DNA-directed RNA polymerases I and III 16 kDa polypeptide	8	1	1	1	146	16.4	4.28	752060
FGRAMPH1_01T11997-p1	FGRAMPH1_01G11997	aspartate cytoplasmic	6	2	2	1	371	41.3	6.67	741090
FGRAMPH1_01T10363-p1	FGRAMPH1_01G10363	hypothetical protein	3	1	1	1	286	31.8	6.64	740939
FGRAMPH1_01T10555-p1	FGRAMPH1_01G10555	type ii pantothenate kinase	2	1	1	1	463	50.6	6.02	740316
FGRAMPH1_01T18873-p1	FGRAMPH1_01G18873	hypothetical protein	3	1	1	1	412	46.6	5.5	740270
FGRAMPH1_01T10303-p1	FGRAMPH1_01G10303	3 exoribonuclease family	2	1	1	1	336	36.9	5.05	739045
FGRAMPH1_01T05561-p1	FGRAMPH1_01G05561	D-serine dehydratase	2	1	1	1	461	50.1	6.34	737961
FGRAMPH1_01T07901-p1	FGRAMPH1_01G07901	60s ribosomal l20	4	1	1	1	207	23.6	10.49	734685
FGRAMPH1_01T23603-p1	FGRAMPH1_01G23603	serine/threonine-protein kinase CLA4	2	1	1	1	856	94.2	9.25	727904
FGRAMPH1_01T04431-p1	FGRAMPH1_01G04431	trans-carveol dehydrogenase	5	1	1	1	283	30.5	5.5	725015
FGRAMPH1_01T15933-p1	FGRAMPH1_01G15933	zinc-binding dehydrogenase	2	1	1	1	430	47	6.76	717839
FGRAMPH1_01T06609-p1	FGRAMPH1_01G06609	ATP-dependent RNA helicase DBP9	2	1	1	1	615	68.9	9.28	715562
FGRAMPH1_01T04725-p1	FGRAMPH1_01G04725	yip1 family	9	2	2	2	279	30.1	5.06	713403
FGRAMPH1_01T07391-p1	FGRAMPH1_01G07391	carboxypeptidase d	1	1	1	1	619	68.8	5.54	704735
FGRAMPH1_01T06879-p1	FGRAMPH1_01G06879	inositol-3-phosphate synthase isozyme 2	4	2	2	2	541	59.5	6.2	702612
FGRAMPH1_01T08347-p1	FGRAMPH1_01G08347	hypothetical protein	1	1	1	1	604	68	5.47	701881
FGRAMPH1_01T00939-p1	FGRAMPH1_01G00939	iq containing gtpase activating	1	1	1	1	752	86.5	6.76	695363
FGRAMPH1_01T16573-p1	FGRAMPH1_01G16573	hypothetical protein	5	1	1	1	132	14.8	5.02	693156
FGRAMPH1_01T16673-p1	FGRAMPH1_01G16673	Aspartyl-tRNA synthetase	9	1	1	1	134	15.8	5.07	692413
FGRAMPH1_01T22855-p1	FGRAMPH1_01G22855	cargo-transport ypp1	1	1	1	1	1187	131.1	6.02	691216
FGRAMPH1_01T09569-p1	FGRAMPH1_01G09569	3-ketoacyl-CoA thiolase B	2	1	1	1	417	44.1	6.8	690657
FGRAMPH1_01T06173-p1	FGRAMPH1_01G06173	hypothetical protein	0	1	1	1	3071	345.9	8.9	689165
FGRAMPH1_01T08267-p1	FGRAMPH1_01G08267	unnamed protein product	1	1	1	1	948	104.3	7.15	687586
FGRAMPH1_01T07481-p1	FGRAMPH1_01G07481	membrane associated	3	1	1	1	359	40.3	9.47	687319
FGRAMPH1_01T13481-p1	FGRAMPH1_01G13481	argininosuccinate lyase	2	1	1	1	456	50.8	5.97	686508
FGRAMPH1_01T07233-p1	FGRAMPH1_01G07233	delta-aminolevulinic acid dehydratase	6	2	2	2	386	41.6	6.98	684429
FGRAMPH1_01T06571-p1	FGRAMPH1_01G06571	GTP-binding protein 1	1	1	1	1	635	69.5	7.14	683783
FGRAMPH1_01T16519-p1	FGRAMPH1_01G16519	family regulatory	1	1	1	1	481	53.9	6.76	681290
FGRAMPH1_01T10289-p1	FGRAMPH1_01G10289	Citron partial	1	1	1	1	1235	139.6	9.11	679104
FGRAMPH1_01T22541-p1	FGRAMPH1_01G22541	palmitoyltransferase akr1	2	1	1	1	725	80.3	7.03	677973
FGRAMPH1_01T20025-p1	FGRAMPH1_01G20025	hypothetical protein	4	1	1	1	358	38.7	8.16	677056
FGRAMPH1_01T15243-p1	FGRAMPH1_01G15243	related to hsp70	2	1	1	1	636	71	6.11	677046
FGRAMPH1_01T13347-p1	FGRAMPH1_01G13347	thermophilic desulfurizing enzyme	5	2	2	2	484	53.7	5.66	676744
FGRAMPH1_01T07247-p1	FGRAMPH1_01G07247	signal peptide	4	1	1	1	251	27.2	5.33	675946
FGRAMPH1_01T14099-p1	FGRAMPH1_01G14099	dihydrolipoyllysine-residue acetyltransferase component of acetoin cleaving system	4	1	1	1	322	35.3	6.04	671974
FGRAMPH1_01T15555-p1	FGRAMPH1_01G15555	carboxypeptidase cpdS	2	1	1	1	515	57.5	6.84	669833
FGRAMPH1_01T16241-p1	FGRAMPH1_01G16241	nadph dehydrogenase	2	1	1	1	411	44.2	9.16	669173
FGRAMPH1_01T07333-p1	FGRAMPH1_01G07333	threonine dehydratase	2	1	1	1	398	42.9	6.96	664329
FGRAMPH1_01T01547-p1	FGRAMPH1_01G01547	hypothetical protein	12	1	1	1	125	13.7	5.9	661975
FGRAMPH1_01T06929-p1	FGRAMPH1_01G06929	exosome complex component rrp4	4	1	1	1	331	35.4	5.96	655587
FGRAMPH1_01T25053-p1	FGRAMPH1_01G25053	fatty acid transporter	2	1	1	1	630	70.1	6.73	653170
FGRAMPH1_01T18429-p1	FGRAMPH1_01G18429	1-phosphatidylinositol phosphodiesterase	4	1	1	1	349	39.5	5.44	649634
FGRAMPH1_01T00927-p1	FGRAMPH1_01G00927	histone chaperone asf1	4	1	1	1	279	30.4	4.03	644042
FGRAMPH1_01T06861-p1	FGRAMPH1_01G06861	mannosyl-oligosaccharide alpha- -mannosidase 1b	2	1	1	1	586	67.3	6.06	643450
FGRAMPH1_01T02247-p1	FGRAMPH1_01G02247	DNA-directed RNA polymerases I II III subunit 10	25	2	2	2	84	10	8.18	636759
FGRAMPH1_01T09971-p1	FGRAMPH1_01G09971	ribosomal L33	8	1	1	1	93	10.6	10.84	636314
FGRAMPH1_01T20159-p1	FGRAMPH1_01G20159	phospholipid:diacylglycerol acyltransferase	1	1	1	1	630	70.9	5.87	634220
FGRAMPH1_01T14071-p1	FGRAMPH1_01G14071	succinate-semialdehyde dehydrogenase	3	1	1	1	500	54	5.95	630309
FGRAMPH1_01T23261-p1	FGRAMPH1_01G23261	dna-directed rna polymerase ii subunit rpb11	8	1	1	1	142	16.4	5.91	629510
FGRAMPH1_01T03805-p1	FGRAMPH1_01G03805	xanthine dehydrogenase	1	1	1	1	1368	149.8	6.38	628610
FGRAMPH1_01T16615-p1	FGRAMPH1_01G16615	cyclin-dependent kinase regulatory subunit	11	1	1	1	114	13.6	6.54	626966
FGRAMPH1_01T17103-p1	FGRAMPH1_01G17103	cobw 1	3	1	1	1	369	40.3	4.75	625993
FGRAMPH1_01T18993-p1	FGRAMPH1_01G18993	peroxisomal -2-hydroxy-acid oxidase	2	1	1	1	393	43.3	6.58	621421
FGRAMPH1_01T03359-p1	FGRAMPH1_01G03359	ATP phosphoribosyltransferase	2	1	1	1	325	35.3	5.5	621120
FGRAMPH1_01T26709-p1	FGRAMPH1_01G26709	signalosome subunit	2	1	1	1	419	46.1	5.14	621063
FGRAMPH1_01T09985-p1	FGRAMPH1_01G09985	probable ROD1-O-dinitrobenzene,calcium and zinc resistance	2	1	1	1	596	65.5	6.7	620919
FGRAMPH1_01T22721-p1	FGRAMPH1_01G22721	inositol phospholipid biosynthesis	3	1	1	1	326	35.8	9.55	618952
FGRAMPH1_01T18147-p1	FGRAMPH1_01G18147	related to nuclear WD PRL1	4	1	1	1	231	25.6	5.95	614126
FGRAMPH1_01T03429-p1	FGRAMPH1_01G03429	kynurenine 3-monooxygenase	4	2	2	2	503	56.4	7.85	611459
FGRAMPH1_01T22599-p1	FGRAMPH1_01G22599	succinate/fumarate transporter	3	1	1	1	322	34.8	9.79	607450
FGRAMPH1_01T19103-p1	FGRAMPH1_01G19103	Acid phosphatase	5	1	1	1	301	33	9.6	600751
FGRAMPH1_01T17113-p1	FGRAMPH1_01G17113	structural maintenance-chromosome 2	1	1	1	1	1180	132.1	6.96	597377
FGRAMPH1_01T04145-p1	FGRAMPH1_01G04145	nad dependent epimerase dehydratase family	4	1	1	1	333	37	6.89	596121
FGRAMPH1_01T20903-p1	FGRAMPH1_01G20903	vacuolar sorting-associated 4	5	2	2	2	432	47.6	6.96	594572
FGRAMPH1_01T04719-p1	FGRAMPH1_01G04719	eukaryotic translation initiation factor 5A	7	1	1	1	164	18.1	4.97	594403
FGRAMPH1_01T06773-p1	FGRAMPH1_01G06773	hydroxyisourate hydrolase	9	1	1	1	144	16.1	5.54	593775
FGRAMPH1_01T19651-p1	FGRAMPH1_01G19651	nucleolar GTP-binding protein 1	1	1	1	1	658	75.3	8.79	592592
FGRAMPH1_01T24911-p1	FGRAMPH1_01G24911	phosphopantetheine adenylyltransferase	2	1	1	1	395	43	5.34	589042
FGRAMPH1_01T17209-p1	FGRAMPH1_01G17209	nucleotide- containing	7	3	3	3	371	40.5	5.17	587035
FGRAMPH1_01T24749-p1	FGRAMPH1_01G24749	glycoprotease pgp2	4	1	1	1	346	37.4	6.13	586775
FGRAMPH1_01T17461-p1	FGRAMPH1_01G17461	T-complex protein 1 subunit alpha	2	1	1	1	565	61.5	6.23	586340
FGRAMPH1_01T22993-p1	FGRAMPH1_01G22993	related to DUF1295 domain	2	1	1	1	355	40.8	8.48	585073
FGRAMPH1_01T04669-p1	FGRAMPH1_01G04669	GPI ethanolamine phosphate transferase 1	1	1	1	1	981	108.3	6.43	584408
FGRAMPH1_01T20149-p1	FGRAMPH1_01G20149	CDP-diacylglycerol-serine O-phosphatidyltransferase	4	1	1	1	243	26.8	8.87	579366
FGRAMPH1_01T09849-p1	FGRAMPH1_01G09849	related to beta-N-acetylglucosaminidase	1	1	1	1	988	107.6	7.49	575460
FGRAMPH1_01T22093-p1	FGRAMPH1_01G22093	hypothetical protein	8	1	1	1	145	16.3	9.6	571258
FGRAMPH1_01T27585-p1	FGRAMPH1_01G27585	e3 ubiquitin- ligase trip12	1	1	1	1	1869	204.3	5.14	568886
FGRAMPH1_01T14319-p1	FGRAMPH1_01G14319	hypothetical protein	2	1	1	1	520	57.7	5.03	563586
FGRAMPH1_01T09993-p1	FGRAMPH1_01G09993	formamidopyrimidine-dna glycosylase	3	1	1	1	392	44.4	9.25	556581
FGRAMPH1_01T04739-p1	FGRAMPH1_01G04739	chitin synthase 6	1	2	2	2	1781	198	5.8	552305
FGRAMPH1_01T14783-p1	FGRAMPH1_01G14783	nucleoside-diphosphate-sugar epimerase	5	1	1	1	231	25.3	9.55	548862
FGRAMPH1_01T03413-p1	FGRAMPH1_01G03413	ATP-binding subfamily G (WHITE) member 2	1	1	1	1	1076	117.8	6.01	548436
FGRAMPH1_01T23847-p1	FGRAMPH1_01G23847	wd repeat-containing	1	1	1	1	960	106.9	6.55	547599
FGRAMPH1_01T05813-p1	FGRAMPH1_01G05813	hypothetical protein	3	1	1	1	365	40.9	4.63	541661
FGRAMPH1_01T07127-p1	FGRAMPH1_01G07127	clathrin coat assembly ap19	8	2	2	2	181	21.2	7.74	541214
FGRAMPH1_01T10423-p1	FGRAMPH1_01G10423	riboflavin kinase	5	1	1	1	211	22.8	4.97	539450
FGRAMPH1_01T05313-p1	FGRAMPH1_01G05313	d-3-phosphoglycerate dehydrogenase	3	1	1	1	370	41.2	8.1	536179
FGRAMPH1_01T15045-p1	FGRAMPH1_01G15045	Vacuolar morphogenesis 6	1	1	1	1	1077	119.5	5.81	535201
FGRAMPH1_01T15325-p1	FGRAMPH1_01G15325	OS-9 like	2	1	1	1	512	56.8	4.98	534957
FGRAMPH1_01T18071-p1	FGRAMPH1_01G18071	rab other	7	2	2	1	323	34.9	7.69	527074
FGRAMPH1_01T10409-p1	FGRAMPH1_01G10409	2-oxoisovalerate dehydrogenase subunit beta	2	1	1	1	404	44.5	7.59	523589
FGRAMPH1_01T03299-p1	FGRAMPH1_01G03299	pre-mRNA-splicing factor prp46	2	1	1	1	457	50.2	9.2	518799
FGRAMPH1_01T24073-p1	FGRAMPH1_01G24073	Hydroxyacylglutathione hydrolase	2	1	1	1	766	85	5.8	513809
FGRAMPH1_01T05045-p1	FGRAMPH1_01G05045	mRNA-decapping enzyme	5	1	1	1	220	24.1	5.81	506373
FGRAMPH1_01T02971-p1	FGRAMPH1_01G02971	20s proteasome subunit beta 7	5	1	1	1	261	29	5.69	503201
FGRAMPH1_01T10413-p1	FGRAMPH1_01G10413	williams-beuren syndrome chromosomal region 27	13	2	2	2	215	23	5.59	503038
FGRAMPH1_01T06335-p1	FGRAMPH1_01G06335	mitotic spindle checkpoint component MAD2	3	1	1	1	231	25.8	7.47	500248
FGRAMPH1_01T00961-p1	FGRAMPH1_01G00961	NEDD8-activating enzyme E1 catalytic subunit	2	1	1	1	435	48.4	5.64	495849
FGRAMPH1_01T23557-p1	FGRAMPH1_01G23557	peroxisomal biogenesis factor 3	2	1	1	1	523	58	5.27	492757
FGRAMPH1_01T26725-p1	FGRAMPH1_01G26725	hypothetical protein	4	1	1	1	305	33.4	5.02	491361
FGRAMPH1_01T08155-p1	FGRAMPH1_01G08155	unnamed protein product	1	1	1	1	1094	120	6.4	490425
FGRAMPH1_01T26179-p1	FGRAMPH1_01G26179	Nuclear control of ATPase 2	3	2	2	2	680	76.7	6.2	489077
FGRAMPH1_01T06015-p1	FGRAMPH1_01G06015	phosphoribosylformylglycinamidine cyclo-ligase	4	3	3	3	797	84.5	5.24	487232
FGRAMPH1_01T13349-p1	FGRAMPH1_01G13349	alcohol oxidase	2	1	1	1	606	66.6	5.92	485775
FGRAMPH1_01T14387-p1	FGRAMPH1_01G14387	ring finger	8	1	1	1	151	18	10.73	477405
FGRAMPH1_01T01519-p1	FGRAMPH1_01G01519	transcription initiation factor tfiib	3	1	1	1	348	37.9	6.67	477020
FGRAMPH1_01T13755-p1	FGRAMPH1_01G13755	esterase lipase	3	1	1	1	304	34.8	7.15	475582
FGRAMPH1_01T00883-p1	FGRAMPH1_01G00883	calcium/calmodulin-dependent protein kinase type I	2	1	1	1	407	45.1	7.8	474896
FGRAMPH1_01T26981-p1	FGRAMPH1_01G26981	lactoylglutathione lyase	3	1	1	1	360	41.4	6.27	474390
FGRAMPH1_01T06825-p1	FGRAMPH1_01G06825	hypothetical protein	1	1	1	1	766	87	7.56	468141
FGRAMPH1_01T17801-p1	FGRAMPH1_01G17801	negative regulator of the PHO system	4	1	1	1	323	37	7.36	464233
FGRAMPH1_01T12169-p1	FGRAMPH1_01G12169	related to glutathione-S-transferases	2	1	1	1	241	27.8	4.98	463898
FGRAMPH1_01T14965-p1	FGRAMPH1_01G14965	cytosolic iron-sulfur assembly 1	2	1	1	1	436	47.9	4.83	460697
FGRAMPH1_01T13747-p1	FGRAMPH1_01G13747	bet v1	8	1	1	1	151	16.5	5.29	460588
FGRAMPH1_01T18197-p1	FGRAMPH1_01G18197	chloride other eukaryote	1	1	1	1	927	103.3	6.77	458334
FGRAMPH1_01T28081-p1	FGRAMPH1_01G28081	2-hydroxyacylsphingosine 1-beta-galactosyltransferase	1	1	1	1	514	57	6.6	457841
FGRAMPH1_01T23317-p1	FGRAMPH1_01G23317	nucleoporin NSP1	1	1	1	1	709	68.4	8.53	456575
FGRAMPH1_01T00721-p1	FGRAMPH1_01G00721	U3 small nucleolar RNA-associated 4	3	2	2	2	869	95.7	6.57	456232
FGRAMPH1_01T03467-p1	FGRAMPH1_01G03467	palmitoyltransferase PFA4	2	1	1	1	437	50.7	5.3	454838
FGRAMPH1_01T05679-p1	FGRAMPH1_01G05679	short-chain dehydrogenase	5	1	1	1	340	37.2	8.05	449737
FGRAMPH1_01T24867-p1	FGRAMPH1_01G24867	rrna-processing ebp2	3	1	1	1	418	46.6	5.74	448681
FGRAMPH1_01T02587-p1	FGRAMPH1_01G02587	er membrane sh3	7	1	1	1	222	24.5	7.12	445442
FGRAMPH1_01T03521-p1	FGRAMPH1_01G03521	related to VTC2- polyphosphate synthetase	3	2	2	2	768	88.3	7.36	445166
FGRAMPH1_01T25367-p1	FGRAMPH1_01G25367	Acid phosphatase	3	1	1	1	424	47.8	7.09	443759
FGRAMPH1_01T01651-p1	FGRAMPH1_01G01651	l-iditol 2-dehydrogenase	2	1	1	1	375	40	6.58	441553
FGRAMPH1_01T26955-p1	FGRAMPH1_01G26955	STE STE20 PAKA kinase	1	1	1	1	858	93.3	9.26	426242
FGRAMPH1_01T03811-p1	FGRAMPH1_01G03811	transcription factor	2	1	1	1	847	92.9	7.91	425799
FGRAMPH1_01T27187-p1	FGRAMPH1_01G27187	arylamine n-acetyltransferase 2	4	1	1	1	318	36.4	6.9	425130
FGRAMPH1_01T22805-p1	FGRAMPH1_01G22805	ADP-ribosylation factor 1	6	1	1	1	181	20.7	5.74	420050
FGRAMPH1_01T14293-p1	FGRAMPH1_01G14293	histone transcription regulator 3	0	1	1	1	2020	226.8	4.94	414069
FGRAMPH1_01T20861-p1	FGRAMPH1_01G20861	unspecified product	3	1	1	1	305	34.8	6.3	405481
FGRAMPH1_01T26403-p1	FGRAMPH1_01G26403	hypothetical protein	14	2	2	2	186	20.5	9.51	394859
FGRAMPH1_01T24129-p1	FGRAMPH1_01G24129	unnamed protein product	1	1	1	1	1640	181.4	6.11	394849
FGRAMPH1_01T07563-p1	FGRAMPH1_01G07563	complex i intermediate-associated 84	1	1	1	1	791	91.5	7.68	392705
FGRAMPH1_01T01285-p1	FGRAMPH1_01G01285	vacuolar transporter chaperone 4	1	1	1	1	781	88.9	7.05	390870
FGRAMPH1_01T00875-p1	FGRAMPH1_01G00875	eukaryotic integral membrane	4	1	1	1	360	39.5	9.67	390563
FGRAMPH1_01T23221-p1	FGRAMPH1_01G23221	wd repeat-containing	2	1	1	1	587	65.4	6.46	389437
FGRAMPH1_01T19753-p1	FGRAMPH1_01G19753	50S ribosomal protein L11	7	1	1	1	156	16.5	10.05	375675
FGRAMPH1_01T07201-p1	FGRAMPH1_01G07201	casein kinase I isoform gamma-2	3	1	1	1	453	50.5	9.45	371547
FGRAMPH1_01T04705-p1	FGRAMPH1_01G04705	transcription factor	1	1	1	1	1142	129.4	5.34	350261
FGRAMPH1_01T00747-p1	FGRAMPH1_01G00747	biotin synthase	3	1	1	1	410	45.1	8.78	348254
FGRAMPH1_01T26503-p1	FGRAMPH1_01G26503	c2 containing	2	1	1	1	599	67	7.44	339538
FGRAMPH1_01T20069-p1	FGRAMPH1_01G20069	DNA primase small subunit	2	1	1	1	498	56.8	5.83	338886
FGRAMPH1_01T02881-p1	FGRAMPH1_01G02881	phosphatidylinositol 4-kinase	1	2	2	2	1935	216.3	6.57	338735
FGRAMPH1_01T27695-p1	FGRAMPH1_01G27695	ent-kaurene oxidase	2	1	1	1	539	61.3	7.11	337010
FGRAMPH1_01T14479-p1	FGRAMPH1_01G14479	N-acetylglucosaminylphosphatidylinositol deacetylase	8	2	2	2	285	31.7	8.03	329762
FGRAMPH1_01T12867-p1	FGRAMPH1_01G12867	alcohol dehydrogenase	3	1	1	1	414	45.2	6.4	325152
FGRAMPH1_01T20479-p1	FGRAMPH1_01G20479	1-phosphatidylinositol-4-phosphate 5-kinase	1	1	1	1	966	108.2	8.69	318253
FGRAMPH1_01T28155-p1	FGRAMPH1_01G28155	nuclear snf4	2	1	1	1	516	56.1	5.31	317976
FGRAMPH1_01T23071-p1	FGRAMPH1_01G23071	unnamed protein product	3	1	1	1	296	34.1	8.29	307194
FGRAMPH1_01T04783-p1	FGRAMPH1_01G04783	gnat family	2	1	1	1	310	34.9	5.63	305301
FGRAMPH1_01T23959-p1	FGRAMPH1_01G23959	hypothetical protein	1	1	1	1	626	67.9	5.16	277727
FGRAMPH1_01T01891-p1	FGRAMPH1_01G01891	threonyl-tRNA synthetase	1	1	1	1	499	56.8	6.8	266284
FGRAMPH1_01T23477-p1	FGRAMPH1_01G23477	hypothetical protein	1	1	1	1	1023	117.3	5.91	253350
FGRAMPH1_01T23749-p1	FGRAMPH1_01G23749	glycosyl hydrolase family 76	3	1	1	1	463	50.4	5.12	226021
