# Supplementary material for: A conserved Lsm8–exosome module maintains RNA splicing fidelity to control fungal stress adaptation and virulence
Source: Stress Biol. 2026 Feb 10;6(1):14. doi: 10.1007/s44154-026-00285-6 (PMC12886710; doi:10.1007/s44154-026-00285-6)
Supplement: Supplementary file 8 — Supplementary Material 8: Table S3. Differentially expressed genes in Δlsm8 compared to PH-1. [file 44154_2026_285_MOESM8_ESM.xlsx]

## Sheet: Lsm8 DEGs
Table S3. Differentially expressed genes in Δlsm8 compared to PH-1
gene_id	Δlsm8-1	Δlsm8-2	Δlsm8-3	WT-1	WT-2	WT-3	log2FoldChange	pvalue
FGRAMPH1_01G01977	13.427	14.7628	16.94	27.1268	27.864	37.7105	-1.80141	9.67089e-12
FGRAMPH1_01G03117	3.85129	5.04857	6.07438	0.955712	3.36517	2.69049	0.344669	0.558683
FGRAMPH1_01G04295	81.4582	64.6066	90.1462	33.0593	67.8396	119.637	-0.672977	0.158024
FGRAMPH1_01G06651	10.8429	9.7775	10.5693	4.0985	4.05084	5.20154	0.449636	0.0675358
FGRAMPH1_01G13303	54.475	62.11	56.7541	43.7404	40.2475	36.4682	-0.242814	0.302265
FGRAMPH1_01G24893	96.4478	116.481	116.178	24.426	38.0154	22.338	1.19543	9.1058e-05
FGRAMPH1_01G19279	28.2466	28.4479	19.2794	23.8288	15.8932	17.2682	-0.366452	0.273214
FGRAMPH1_01G05001	28.8757	26.1198	26.4743	13.4161	24.7576	29.8241	-0.514852	0.137851
FGRAMPH1_01G00157	0	0	0.0721336	0	0	0	#N/A	#N/A
FGRAMPH1_01G23445	2.3329	1.16886	1.08342	0.767069	1.01922	0.553699	#N/A	#N/A
FGRAMPH1_01G03745	108.776	86.3952	86.754	45.1843	67.6111	74.1171	-0.190986	0.486254
FGRAMPH1_01G18177	0.168048	0.112264	0	0	0	0.319081	#N/A	#N/A
FGRAMPH1_01G02975	13.6981	13.4214	11.996	3.6604	3.30576	4.02524	1.05695	2.9632e-05
FGRAMPH1_01G12013	0.21729	0.145159	0.134548	0.34929	0.126575	0.24067	#N/A	#N/A
FGRAMPH1_01G23581	181.287	163.335	155.396	137.218	133.355	128.608	-0.4546	0.00227921
FGRAMPH1_01G13827	34.4742	25.1367	24.8937	15.8509	6.88783	7.38396	0.694327	0.0863002
FGRAMPH1_01G11959	1.42286	1.04106	1.19571	0.475268	0.710435	0.321625	0.48557	0.469673
FGRAMPH1_01G19005	23.9595	18.571	18.117	10.7733	9.79661	6.12404	0.393417	0.242316
FGRAMPH1_01G17997	37.7874	22.651	8.49493	2.03121	1.73501	1.99936	2.75085	2.60517e-09
FGRAMPH1_01G03465	92.2433	79.8709	72.1044	25.8801	31.413	40.9884	0.530312	0.0301802
FGRAMPH1_01G23765	7.2108	4.06446	3.55804	4.34672	2.55963	1.92536	-0.0679073	0.921762
FGRAMPH1_01G13901	0	0	0	0	0	0	#N/A	#N/A
FGRAMPH1_01G24729	16.6634	18.5128	17.7763	8.68168	9.17918	8.08183	0.261866	0.297028
FGRAMPH1_01G04429	0	0	0	0	0	0	#N/A	#N/A
FGRAMPH1_01G08159	0	0	0	0.140217	0	0	#N/A	#N/A
FGRAMPH1_01G14289	47.5371	97.8831	91.514	5.47732	22.6766	13.2112	1.78122	0.000956574
FGRAMPH1_01G14835	0	0	0	0.219162	0.0728014	0.2373	#N/A	#N/A
FGRAMPH1_01G14141	1.23568	1.00238	1.55761	2.70864	1.61956	0.502765	-1.12896	0.120542
FGRAMPH1_01G16315	905.038	1434.4	1514.28	4735.25	3388.38	3593.49	-2.35315	2.47161e-13
FGRAMPH1_01G06071	42.596	35.5741	36.2422	43.2548	29.0221	29.2541	-0.610543	0.0136217
FGRAMPH1_01G09257	0	0	0	0	0	0	#N/A	#N/A
FGRAMPH1_01G10179	14.2049	9.36214	10.0945	10.5324	12.0787	13.3953	-0.891646	0.000524002
FGRAMPH1_01G14283	0.122911	0	0.0570809	0	0	0.0583443	#N/A	#N/A
FGRAMPH1_01G08153	0	0	0	0	0	0	#N/A	#N/A
FGRAMPH1_01G04423	0	0.190454	0.264797	2.74968	0.0830354	1.89461	-4.07649	0.00150991
FGRAMPH1_01G24723	0.811215	0.180642	0.502312	0	0	0.256715	#N/A	#N/A
FGRAMPH1_01G15155	2.62829	2.44101	2.79844	0.22483	0.280066	0.121718	2.86566	7.12969e-06
FGRAMPH1_01G02617	27.3773	25.5775	23.421	6.79833	8.72332	7.55636	0.948748	1.62404e-06
FGRAMPH1_01G03211	79.415	88.164	87.9778	116.475	138.782	137.355	-1.38522	2.83046e-10
FGRAMPH1_01G10173	21.1343	18.34	15.9815	4.38	6.11824	4.90461	1.06464	3.80087e-06
FGRAMPH1_01G00251	0	0	0	0.275691	0	0	#N/A	#N/A
FGRAMPH1_01G07945	9.08266	10.1498	10.4678	29.6453	29.0233	36.726	-2.44861	7.26401e-28
FGRAMPH1_01G12019	1.82474	1.76876	1.86101	0.847036	0.719052	0.849197	0.403066	0.312365
FGRAMPH1_01G25871	43.609	27.7251	26.6344	24.1792	13.8489	14.0903	0.108459	0.775142
FGRAMPH1_01G21021	0	0	0	0	0	0	#N/A	#N/A
FGRAMPH1_01G01615	37.7009	24.8588	24.6712	19.3188	17.5406	15.4557	-0.0603559	0.83432
FGRAMPH1_01G18271	1.25094	1.3309	1.29099	2.59991	1.74077	1.58348	-1.38412	0.000518809
FGRAMPH1_01G03531	505.368	469.725	482.183	293.57	240.448	234.796	0.14668	0.487409
FGRAMPH1_01G11953	18.4898	18.5664	21.5471	9.86823	12.3428	7.19595	0.225892	0.515243
FGRAMPH1_01G19273	31.1501	27.8977	25.5214	13.3582	21.7509	14.0763	0.00179283	0.995752
FGRAMPH1_01G27965	0.24623	0.394782	0.777586	0.345435	0.774539	0.51428	-0.946812	0.229677
FGRAMPH1_01G13797	1098.95	84.4154	43.7376	2.74851	1.03473	0.727459	7.16675	3.62312e-07
FGRAMPH1_01G26927	79.8734	41.6867	39.5459	17.8452	14.5119	10.5268	1.09581	0.000973578
FGRAMPH1_01G11351	2.31776	2.9677	2.15277	1.35482	1.68767	1.83368	#N/A	#N/A
FGRAMPH1_01G09151	1.08821	0.048465	0.0673833	0	0.126781	0.0688747	#N/A	#N/A
FGRAMPH1_01G24899	106.032	83.0887	91.8062	69.4625	52.7239	53.1388	-0.103399	0.666298
FGRAMPH1_01G26801	10.7456	8.49464	8.98264	3.7295	5.43797	6.3335	0.0825638	0.802769
FGRAMPH1_01G17701	1.1275	1.64991	0.847765	0.65907	0.609876	0.866529	0.00972521	0.987342
FGRAMPH1_01G13309	0	0	0	0.036493	0.0727335	0.237078	#N/A	#N/A
FGRAMPH1_01G14247	36.1121	27.7374	32.8123	136.444	195.802	205.124	-3.25601	8.02683e-45
FGRAMPH1_01G15623	0	0	0	0	0	0	#N/A	#N/A
FGRAMPH1_01G07263	6.27689	7.13984	8.50875	2.37995	3.85404	0.966341	0.84011	0.160329
FGRAMPH1_01G16581	6.63532	2.75132	1.91265	0.601854	0	0	#N/A	#N/A
FGRAMPH1_01G08625	0	0	0	0	0	0	#N/A	#N/A
FGRAMPH1_01G28011	0	0	0.105113	0	0	0	#N/A	#N/A
FGRAMPH1_01G25373	4.4647	1.89436	1.84928	4.44371	3.32125	3.37947	-1.26928	0.00241918
FGRAMPH1_01G22279	1.13985	0.870248	0.705804	15.6101	14.0384	11.4397	-4.70833	4.64143e-52
FGRAMPH1_01G20355	30.8858	32.8474	27.6046	20.6939	16.8034	17.0815	-0.0310084	0.907945
FGRAMPH1_01G27865	0	0	0	0	0	0	#N/A	#N/A
FGRAMPH1_01G16765	0.817158	0.218359	0.60719	0.429896	0.285605	0.620629	#N/A	#N/A
FGRAMPH1_01G27287	0.66099	0.490634	0.955013	0.772751	1.15511	1.25505	-1.37696	0.0274306
FGRAMPH1_01G26827	0.826237	0.275982	0.383711	0.724454	0	0	#N/A	#N/A
FGRAMPH1_01G17727	116.842	95.1816	82.1183	184.58	82.5652	95.793	-1.09404	0.00243979
FGRAMPH1_01G24999	0.831709	0.848049	1.03678	0.345435	0.191244	0.020779	1.50809	0.0437651
FGRAMPH1_01G26901	36.1608	28.7632	30.9182	13.4012	21.4213	27.8022	-0.167478	0.629593
FGRAMPH1_01G23315	94.5267	81.6621	85.5716	76.5772	63.7463	66.7013	-0.440898	0.0146231
FGRAMPH1_01G21007	0.786403	0.834383	1.28898	1.66298	0.646721	0.834423	-0.876697	0.145125
FGRAMPH1_01G26303	4.40098	4.35938	3.10101	2.39513	1.59123	2.16112	0.172199	0.76132
FGRAMPH1_01G07131	36.234	35.6989	31.9245	20.6572	24.0007	20.3554	-0.0999851	0.632509
FGRAMPH1_01G04505	0	0.237972	0	0	0	0	#N/A	#N/A
FGRAMPH1_01G27243	304.055	401.171	420.062	999.492	965.23	1495.71	-2.37729	1.24389e-15
FGRAMPH1_01G22005	1.9896	0.996856	0.369594	4.97184	3.47693	2.83331	-2.58075	7.40327e-06
FGRAMPH1_01G11853	12.3415	8.33101	7.74201	1.07645	1.69378	1.10419	2.07528	3.1075e-09
FGRAMPH1_01G10025	31.8931	34.4475	37.7347	19.8171	36.4983	33.1129	-0.54463	0.0883526
FGRAMPH1_01G25971	144.611	118.72	128.46	234.843	172.289	201.119	-1.41609	9.89144e-13
FGRAMPH1_01G07845	17.886	14.3121	14.8329	4.00684	9.01638	8.58355	0.340891	0.371453
FGRAMPH1_01G16445	0	0	0	0	0	0	#N/A	#N/A
FGRAMPH1_01G27249	0.0718467	0.335978	0.467126	0.755952	1.31834	1.22777	-2.6315	0.000615044
FGRAMPH1_01G11859	0	0	0	0	0	0	#N/A	#N/A
FGRAMPH1_01G13927	0.742288	0.460461	0.147739	0.278934	0.138984	0.201345	#N/A	#N/A
FGRAMPH1_01G26797	1.67527	0.913594	0.920906	0.749435	0.627347	0.454415	0.125125	0.819536
FGRAMPH1_01G17897	139.466	124.831	132.118	117.088	107.386	136.404	-0.641095	0.00068356
FGRAMPH1_01G06497	2.6505	1.36488	1.38478	1.25883	1.15797	1.20573	-0.238002	0.630721
FGRAMPH1_01G27181	80.9068	86.3461	79.9379	66.2542	57.5546	49.4373	-0.258597	0.268754
FGRAMPH1_01G26309	0	0	0	0	0	0	#N/A	#N/A
FGRAMPH1_01G13801	2.43597	3.16903	2.7389	0.899322	3.02471	3.16468	-0.519683	0.427195
FGRAMPH1_01G14935	67.9951	72.4375	73.4454	16.8336	20.2003	19.5177	1.15149	2.17398e-08
FGRAMPH1_01G24391	1.27737	0.60953	1.69492	0.320004	1.27559	0	#N/A	#N/A
FGRAMPH1_01G24993	18.0053	12.2465	11.0047	5.27605	5.62462	5.71268	0.514837	0.0378167
FGRAMPH1_01G05027	19.8642	25.5036	25.8014	119.335	190.315	122.212	-3.35847	1.91398e-30
FGRAMPH1_01G07517	178.467	264.942	264.389	31.689	69.0274	40.0807	1.57927	4.78341e-05
FGRAMPH1_01G01877	2.96493	0.906828	0.597225	4.19708	23.285	11.2932	-3.96939	2.30527e-09
FGRAMPH1_01G25379	1.6903	1.03509	0.850402	2.47012	1.53848	1.40413	-1.40719	0.00520942
FGRAMPH1_01G07237	24.566	21.7291	24.6458	14.0346	17.3143	15.2773	-0.169294	0.448938
FGRAMPH1_01G15629	0	0	0	0	0	0	#N/A	#N/A
FGRAMPH1_01G02875	9.09937	8.69665	7.86557	30.1666	37.4617	33.0414	-2.74805	1.29243e-50
FGRAMPH1_01G07269	20.7149	8.87083	16.0336	5.58864	2.78465	4.28622	1.04342	0.0428202
FGRAMPH1_01G22273	0	0	0.107082	0	0	0.109452	#N/A	#N/A
FGRAMPH1_01G13567	0	0	0	0	0	0	#N/A	#N/A
FGRAMPH1_01G08279	35.1526	52.3863	76.1196	167.06	142.855	149.092	-2.23	4.55671e-10
FGRAMPH1_01G13539	19.3094	10.9282	9.77179	6.69351	6.05377	5.17675	0.347774	0.296657
FGRAMPH1_01G02011	1749.75	2370.82	2545.78	1541.44	2020.01	1563.71	-0.374308	0.219281
FGRAMPH1_01G22625	121.149	122.359	121.407	71.1422	104.217	128.94	-0.508733	0.0807886
FGRAMPH1_01G10605	34.5173	30.0337	19.6715	8.10807	4.61715	5.583	1.4077	9.42754e-06
FGRAMPH1_01G24511	0.86216	1.4399	1.60157	0.755952	3.01334	0	#N/A	#N/A
FGRAMPH1_01G09177	0.54081	0.541927	0.502312	0.474188	0.236274	0.51343	#N/A	#N/A
FGRAMPH1_01G10259	0	0	0	0	0	0	#N/A	#N/A
FGRAMPH1_01G12375	10.4847	6.58549	7.46251	3.39744	3.23631	2.38027	0.645714	0.0381667
FGRAMPH1_01G04143	43.3782	44.0836	41.2	14.6481	14.5471	16.7627	0.71225	0.00014488
FGRAMPH1_01G11377	740.857	1074.31	782.729	1180.34	1689.77	2071.4	-1.68884	6.30537e-08
FGRAMPH1_01G21627	0	0.124192	0	0	0	0	#N/A	#N/A
FGRAMPH1_01G16073	0	0	0	0	0	0	#N/A	#N/A
FGRAMPH1_01G24231	3.18691	2.51113	2.50466	1.43299	1.64223	3.18073	-0.389943	0.444705
FGRAMPH1_01G03903	0	0	0.0250473	0.0236449	0	0.0256017	#N/A	#N/A
FGRAMPH1_01G13219	0.94339	0.185361	0	0	0.048489	0	#N/A	#N/A
FGRAMPH1_01G07709	5.23067	3.80724	5.07586	0.684523	0.682155	1.63058	1.46234	0.00332668
FGRAMPH1_01G27409	63.7723	61.5593	57.0777	30.4618	28.2252	25.5842	0.337383	0.0781315
FGRAMPH1_01G25857	18.4807	17.8431	21.1746	5.55907	6.18812	5.63492	0.956511	0.000143177
FGRAMPH1_01G03301	22.2693	18.1133	21.9179	9.93428	11.1289	10.3855	0.207548	0.392549
FGRAMPH1_01G24163	267.201	198.183	179.411	193.007	157.997	170.177	-0.486	0.0148234
FGRAMPH1_01G19159	0	0	0	0	0	0	#N/A	#N/A
FGRAMPH1_01G00277	0	0	0	0	0	0	#N/A	#N/A
FGRAMPH1_01G06915	104.604	103.917	89.1384	37.0199	38.923	52.4239	0.436599	0.0636996
FGRAMPH1_01G04187	0	0.0459969	0	0	0.0300811	0.163418	#N/A	#N/A
FGRAMPH1_01G18257	14.0708	10.8218	10.287	12.061	14.4989	15.0049	-1.02853	3.75589e-07
FGRAMPH1_01G16653	0	0.537045	0.74668	0	0.702435	0	#N/A	#N/A
FGRAMPH1_01G01359	3.79717	1.26834	2.35125	2.2196	1.65894	0	#N/A	#N/A
FGRAMPH1_01G08005	0	0.325749	0	0.285031	0	0	#N/A	#N/A
FGRAMPH1_01G07397	20.2804	19.441	16.1666	7.97602	8.98069	10.7297	0.235011	0.327488
FGRAMPH1_01G15003	24.2629	23.2161	21.8756	4.12586	5.28939	4.07176	1.58619	8.73802e-15
FGRAMPH1_01G17345	0	0	0	0	0	0	#N/A	#N/A
FGRAMPH1_01G23595	314.798	312.437	337.735	207.306	259.235	268.52	-0.376733	0.0872232
FGRAMPH1_01G06057	0	0	0	0	0	0	#N/A	#N/A
FGRAMPH1_01G09271	0	0	0	0	0	0	#N/A	#N/A
FGRAMPH1_01G15009	33.5548	30.2987	27.9811	6.66018	9.37576	7.03632	1.21318	2.80139e-08
FGRAMPH1_01G23125	1.60781	3.22227	3.7334	0.704874	3.51217	0.763207	#N/A	#N/A
FGRAMPH1_01G01353	11.7159	16.2968	11.6645	4.8197	5.53925	8.83727	0.285374	0.453697
FGRAMPH1_01G24169	190.035	154.795	141.376	123.318	167.331	135.441	-0.595287	0.00424892
FGRAMPH1_01G19153	103.531	142.735	133.771	28.8418	42.6762	32.9372	1.1068	0.000126321
FGRAMPH1_01G24137	0.547445	0.365718	0.169492	0.160002	0.318897	0	#N/A	#N/A
FGRAMPH1_01G07703	58.0411	49.4863	54.3387	33.9544	29.9202	57.5594	-0.363411	0.27123
FGRAMPH1_01G27403	26.0979	26.416	25.8316	0.924561	2.53375	3.75403	2.6777	1.30082e-09
FGRAMPH1_01G16659	19.3681	32.7768	34.62	3.2579	8.56395	3.9997	1.7127	0.000186626
FGRAMPH1_01G05607	2.74565	1.3975	1.2751	0	0	0.186189	4.1091	0.000241652
FGRAMPH1_01G16205	0	0	0	0	0	0	#N/A	#N/A
FGRAMPH1_01G16079	0.393967	0.263188	0.365923	0.345435	0	0	#N/A	#N/A
FGRAMPH1_01G00171	0	0	0	0.00836444	0	0.00905665	#N/A	#N/A
FGRAMPH1_01G04149	61.0945	46.8912	49.704	10.1662	15.0407	23.2006	0.919936	0.00669924
FGRAMPH1_01G04281	0	0	0	0.108442	0	0.117416	#N/A	#N/A
FGRAMPH1_01G18151	119.687	106.583	113.93	67.5079	72.9922	62.9287	-0.0342653	0.863121
FGRAMPH1_01G14421	0	0.184557	0.256599	0	0	0	#N/A	#N/A
FGRAMPH1_01G03909	1.12598	1.19099	0.697216	0	0.245963	0	#N/A	#N/A
FGRAMPH1_01G13213	1.02567	1.02779	1.90532	0	0	0	#N/A	#N/A
FGRAMPH1_01G06677	42.4138	34.7054	31.5986	31.7365	19.4682	23.4028	-0.244661	0.377698
FGRAMPH1_01G08273	4.24922	0.489425	0.680472	0	0.38409	0.41732	#N/A	#N/A
FGRAMPH1_01G13533	0.495742	0.662356	0	0	0	0	#N/A	#N/A
FGRAMPH1_01G01951	109.454	83.7644	84.223	77.2912	66.4936	74.346	-0.44059	0.0111376
FGRAMPH1_01G15275	0.740187	0.412065	0.611108	0.0721115	0.071862	0.273277	1.29991	0.145364
FGRAMPH1_01G10253	60.502	51.3069	66.8868	29.7946	45.7039	58.9252	-0.360486	0.291005
FGRAMPH1_01G03809	1.99229	1.58779	1.65568	0.888754	0.824597	0.365012	0.542534	0.257261
FGRAMPH1_01G23653	3.49936	2.98709	1.08342	2.5569	1.86857	2.03023	-0.563791	0.423909
FGRAMPH1_01G19625	84.7996	109.35	105.018	46.491	73.2888	26.4847	0.273436	0.545578
FGRAMPH1_01G06547	12.11	11.7075	11.5833	2.93512	3.55583	3.45843	1.05776	1.57394e-06
FGRAMPH1_01G17133	8.53327	9.77246	6.34066	2.56528	2.98247	1.85171	0.961476	0.0693808
FGRAMPH1_01G01851	166.465	157.804	154.323	102.264	112.782	115.202	-0.24015	0.165943
FGRAMPH1_01G20613	860.591	1156.5	1237.16	967.03	1214.24	1097.69	-0.765202	0.00607928
FGRAMPH1_01G14407	151.682	130.668	117.452	25.8072	29.528	58.695	1.02713	0.00455048
FGRAMPH1_01G26539	4.43856	3.64467	1.97541	2.10805	2.82794	2.72144	-0.398623	0.39937
FGRAMPH1_01G26567	82.1235	71.1445	72.615	36.1259	37.276	30.1251	0.346054	0.0623961
FGRAMPH1_01G27195	12.9921	8.67928	9.73324	12.0479	13.4077	20.5064	-1.34096	5.21984e-06
FGRAMPH1_01G27525	70.1002	61.1191	60.609	45.4941	32.7066	34.2671	-0.0108249	0.968291
FGRAMPH1_01G25015	109.415	110.418	107.139	24.1576	32.4804	32.8486	1.09776	2.71393e-07
FGRAMPH1_01G05621	0	0	0	0	0	0	#N/A	#N/A
FGRAMPH1_01G17261	4.91735	1.66441	2.74039	1.32222	1.31765	1.55613	0.328234	0.545468
FGRAMPH1_01G06583	0.304136	0.162541	0.169492	0.053334	0	0.173243	#N/A	#N/A
FGRAMPH1_01G24385	161.55	171.963	188.918	208.093	175.822	151.305	-0.801225	0.000933077
FGRAMPH1_01G23073	106.992	99.3534	100.2	28.6754	35.5586	22.1975	1.0502	2.37643e-05
FGRAMPH1_01G22159	0	0	0	0	0	0	#N/A	#N/A
FGRAMPH1_01G26219	25.8656	24.44	23.6733	16.5951	22.4828	22.608	-0.513048	0.0191735
FGRAMPH1_01G17415	2.03317	1.20733	1.60867	0.594235	0.460584	0.0714902	1.29609	0.0930639
FGRAMPH1_01G06815	20.2095	17.0663	16.8492	6.80928	9.30089	7.03119	0.444255	0.0473118
FGRAMPH1_01G23079	152.656	124.544	130.613	137.674	114.543	125.722	-0.672793	8.28698e-05
FGRAMPH1_01G26213	27.0172	26.4752	16.3863	68.3768	80.9491	124.121	-2.75362	1.50399e-18
FGRAMPH1_01G25957	12.7857	4.92318	5.6079	1.24563	3.18088	3.20319	0.788572	0.150156
FGRAMPH1_01G22153	0.759435	0.380502	0.99928	0.443921	0.497683	0.240329	#N/A	#N/A
FGRAMPH1_01G04335	0.609797	0.452635	0.251728	2.0793	1.9537	2.25137	-3.04505	3.2488e-09
FGRAMPH1_01G03327	74.6529	46.1311	41.8199	66.9907	53.2032	68.6033	-1.01967	5.26826e-05
FGRAMPH1_01G26533	12.9706	19.3495	15.3082	8.63644	11.163	26.0166	-0.700189	0.162514
FGRAMPH1_01G06589	1.50394	1.3396	2.63855	4.24904	3.50428	3.64881	-1.83361	0.000630248
FGRAMPH1_01G21601	0.968973	0.470776	0.163636	0.540658	0.153939	0.0836288	#N/A	#N/A
FGRAMPH1_01G16125	0.228804	0.305703	0.690679	1.25386	0.599771	0.543051	#N/A	#N/A
FGRAMPH1_01G20619	3.68442	3.74261	4.73475	1.19486	3.30756	3.21039	-0.104633	0.847736
FGRAMPH1_01G17139	286.214	265.874	280.948	51.2777	44.3997	43.2404	1.80923	4.13735e-24
FGRAMPH1_01G16595	0	0	0	0	0	0	#N/A	#N/A
FGRAMPH1_01G17167	19.8548	16.3759	13.1905	7.97083	8.81265	8.54459	0.175962	0.451715
FGRAMPH1_01G03803	89.4572	59.2012	48.6072	60.7887	46.1666	48.7807	-0.462302	0.0845669
FGRAMPH1_01G23205	72.6453	71.3943	75.3549	645.739	326.376	477.251	-3.49708	8.82188e-33
FGRAMPH1_01G23659	68.0406	58.4411	51.9489	57.6096	49.8453	66.4112	-0.74706	0.000194529
FGRAMPH1_01G20819	0.85255	0.0632824	0.791861	0.913642	0.165542	0.089932	#N/A	#N/A
FGRAMPH1_01G09789	9.16572	6.80018	7.08074	2.20234	2.50275	3.05396	0.784426	0.00379641
FGRAMPH1_01G10905	0	0	0	0	0	0	#N/A	#N/A
FGRAMPH1_01G22925	32.9088	22.2664	21.945	9.80325	9.95365	8.31137	0.661565	0.00886324
FGRAMPH1_01G25491	0	0	0	0	0	0	#N/A	#N/A
FGRAMPH1_01G05791	0	0	0	0.391205	0	0	#N/A	#N/A
FGRAMPH1_01G09433	0.321563	0.107409	0	0.28195	0.140487	0	#N/A	#N/A
FGRAMPH1_01G14757	0.263226	0.175847	0.061122	0.576998	0.747503	0.437324	#N/A	#N/A
FGRAMPH1_01G21801	138.168	107.9	97.1407	205.277	170.286	169.533	-1.45747	6.24849e-15
FGRAMPH1_01G16351	0	0	0	0	0	0	#N/A	#N/A
FGRAMPH1_01G00461	101.968	109.466	108.798	76.7632	69.6251	66.8482	-0.182102	0.412774
FGRAMPH1_01G20761	30.1048	23.5148	23.3732	7.64813	6.60994	4.61687	1.23924	4.30111e-06
FGRAMPH1_01G21927	9.1313	5.49614	4.95442	12.9213	13.7455	13.8189	-1.85334	8.38235e-12
FGRAMPH1_01G23859	2.53998	2.36662	1.55209	0.820505	0.525642	0.571119	0.966977	0.0732723
FGRAMPH1_01G03603	8.99722	8.07386	6.23638	2.41376	3.10942	2.35853	0.779719	0.0124941
FGRAMPH1_01G20585	47.5913	45.382	44.2035	8.74953	15.2587	24.9593	0.713696	0.0877819
FGRAMPH1_01G20441	19.8297	15.4259	10.0573	19.789	20.1765	18.5781	-1.1657	3.56455e-05
FGRAMPH1_01G00741	28.0786	26.528	27.599	6.21466	6.11376	2.15672	1.7275	2.36247e-05
FGRAMPH1_01G04779	0.459967	0.0512131	0.071204	0.134435	0.0669848	0.14556	#N/A	#N/A
FGRAMPH1_01G24479	127.609	119.773	123.344	52.7012	72.2246	92.1779	-0.00179851	0.995572
FGRAMPH1_01G02109	8.22721	5.91892	7.64156	11.098	9.95365	3.00411	-0.937079	0.187693
FGRAMPH1_01G06615	30.3685	14.3819	15.9387	13.1314	7.72433	8.98502	0.208305	0.615067
FGRAMPH1_01G26021	0.363782	0.328795	0.357762	0.112577	0.130885	0.121893	0.746992	0.270347
FGRAMPH1_01G15217	3.56443	3.21598	3.21556	0.610696	0.751779	0.350066	1.76238	2.76293e-07
FGRAMPH1_01G16953	0	0	0.0520286	0	0	0	#N/A	#N/A
FGRAMPH1_01G15569	1.67913	0.961484	0.668399	0.294455	0.125758	0.227731	1.53808	0.0344861
FGRAMPH1_01G15537	0	0.0759873	0	0.0997336	0.0496942	0	#N/A	#N/A
FGRAMPH1_01G08431	0.349619	0.179662	0.149876	0	0.0234992	0	#N/A	#N/A
FGRAMPH1_01G19795	60.3402	59.8215	47.4738	15.7503	29.0823	27.1329	0.442119	0.156352
FGRAMPH1_01G05821	0.272054	0.302907	0.589604	1.11318	0.871619	0.947028	#N/A	#N/A
FGRAMPH1_01G08565	0.0709893	0	0	0	0.0310144	0.0336977	#N/A	#N/A
FGRAMPH1_01G15563	0.1919	0	0	0	0	0	#N/A	#N/A
FGRAMPH1_01G11315	0	0	0	0	0	0	#N/A	#N/A
FGRAMPH1_01G08781	5.50058	6.82431	6.36505	0.897296	2.21951	2.23804	1.04341	0.0107306
FGRAMPH1_01G09747	0.0885254	0.0591389	0	0	0	0.0840436	#N/A	#N/A
FGRAMPH1_01G01071	59.5525	54.6549	53.8995	21.6039	25.3528	16.7987	0.621096	0.00957036
FGRAMPH1_01G24473	102.114	98.2889	97.5584	73.3509	61.1463	63.5369	-0.185582	0.376251
FGRAMPH1_01G04773	113.898	47.6197	33.2041	124.678	101.055	296.418	-2.25982	1.30305e-05
FGRAMPH1_01G12317	1.52276	1.22072	0.660035	0.890114	0.177407	0.578266	#N/A	#N/A
FGRAMPH1_01G09115	0	0	0	0	0	0	#N/A	#N/A
FGRAMPH1_01G05907	59.3204	61.0394	54.5754	23.5167	20.1435	20.9254	0.663337	0.000683693
FGRAMPH1_01G16959	138.505	162.606	248.855	105.914	112.293	140.762	-0.134637	0.73095
FGRAMPH1_01G02103	6.02129	4.2423	3.33115	2.53879	1.52376	2.15538	0.328643	0.36618
FGRAMPH1_01G00535	0.101344	0.0338512	0.047065	0.0888597	0	0	#N/A	#N/A
FGRAMPH1_01G17091	26.4191	17.8072	20.9859	15.1088	12.6448	22.1991	-0.404887	0.187344
FGRAMPH1_01G23853	139.299	123.405	108.237	604.641	277.186	274.943	-2.42627	9.09312e-12
FGRAMPH1_01G03255	335.07	266.823	260.688	118.57	114.439	142.454	0.414154	0.0245668
FGRAMPH1_01G15111	0	0	0	0	0	0	#N/A	#N/A
FGRAMPH1_01G03609	0	0	0	0	0	0	#N/A	#N/A
FGRAMPH1_01G09783	25.9684	37.1411	40.3076	321.827	165.23	212.617	-3.51188	1.91621e-23
FGRAMPH1_01G06977	110.388	83.2774	93.2904	89.9072	95.1707	111.932	-0.833836	6.70635e-06
FGRAMPH1_01G01651	27.365	18.6343	16.74	3.12964	6.35313	5.89874	1.23249	0.000236094
FGRAMPH1_01G20813	17.9857	9.92566	9.5229	47.3103	28.5461	24.9116	-2.23957	1.61102e-10
FGRAMPH1_01G09439	12.5759	7.37171	7.75851	5.24309	6.43692	6.96456	-0.230011	0.427511
FGRAMPH1_01G09467	0	0.183988	0	0	0.240649	0.261469	#N/A	#N/A
FGRAMPH1_01G19825	12.6193	9.34474	5.95984	7.01393	7.84936	8.89395	-0.567679	0.0679895
FGRAMPH1_01G00215	0.104673	0.0349631	0.0486108	0.413002	0.182921	0.496868	#N/A	#N/A
FGRAMPH1_01G13007	0	0	0.160623	0	0.151105	0	#N/A	#N/A
FGRAMPH1_01G23953	27.4489	24.5101	22.4116	10.0136	28.9196	27.1646	-0.608606	0.15317
FGRAMPH1_01G13021	33.874	17.4278	19.9065	7.64815	7.80872	7.77304	0.80893	0.00238327
FGRAMPH1_01G05323	0	0	0	0	0	0	#N/A	#N/A
FGRAMPH1_01G12733	0	0	0	0	0	0	#N/A	#N/A
FGRAMPH1_01G18325	307.961	295.692	271.137	208.063	215.166	219.063	-0.331209	0.03533
FGRAMPH1_01G19925	221.506	181.617	176.926	139.939	104.488	99.1221	-0.0294179	0.910382
FGRAMPH1_01G17477	4.32487	4.71707	3.11523	2.86342	3.00775	2.849	-0.292152	0.463326
FGRAMPH1_01G06877	37.2037	34.6814	33.2723	5.45022	7.58379	7.30008	1.59444	1.69216e-14
FGRAMPH1_01G12489	5.30654	11.4979	15.7916	0.581604	1.40322	1.45833	2.51674	3.51688e-06
FGRAMPH1_01G20913	284.946	282.523	268.189	942.776	779.15	713.326	-2.3178	1.08303e-32
FGRAMPH1_01G02229	1.59346	0	0.493342	0	1.39233	0	#N/A	#N/A
FGRAMPH1_01G20311	76.0956	69.2314	68.7262	76.0292	89.5418	78.1302	-0.964313	2.40162e-08
FGRAMPH1_01G28055	69.1188	62.7087	58.0862	160.51	135.435	147.349	-2.00322	1.74103e-35
FGRAMPH1_01G22795	0.782751	0.522912	0	0	0	0	#N/A	#N/A
FGRAMPH1_01G05921	5.32016	5.97736	3.81839	15.0545	9.29727	9.41288	-1.92831	5.51035e-06
FGRAMPH1_01G02495	81.0953	91.9921	86.4269	57.2125	54.5603	49.7082	-0.082915	0.732349
FGRAMPH1_01G21309	0.0623575	0.0833152	0	0.164027	0	0	#N/A	#N/A
FGRAMPH1_01G27759	15.9712	7.2435	6.66863	3.72576	3.20075	1.94749	0.924498	0.0656884
FGRAMPH1_01G16859	5.08788	7.84369	6.17976	4.46111	0.68395	0.743122	0.93381	0.329349
FGRAMPH1_01G07459	22.8212	37.6001	33.0653	3.26004	9.14881	4.0167	1.76031	0.000122302
FGRAMPH1_01G23351	1.40895	0.941242	2.3265	0.686325	0.54716	0.594498	#N/A	#N/A
FGRAMPH1_01G05807	15.1278	16.5247	14.2408	4.21229	4.73359	6.3076	0.821697	0.00737018
FGRAMPH1_01G21797	108.885	82.2922	82.7395	262.211	183.668	176.401	-1.97285	1.98284e-17
FGRAMPH1_01G01497	24.3495	22.5229	23.0623	25.2241	22.7448	22.9344	-0.795979	9.69817e-06
FGRAMPH1_01G16853	4.10269	1.37039	0	0.449661	0	0	#N/A	#N/A
FGRAMPH1_01G27753	2.91866	1.69173	1.59464	0.865581	1.50015	1.38545	-0.078846	0.873297
FGRAMPH1_01G07453	159.78	147.238	139.105	33.9854	39.532	45.9232	1.12333	5.85963e-09
FGRAMPH1_01G25657	0	0	0	1.70708	0	0.102686	#N/A	#N/A
FGRAMPH1_01G11445	0.607031	0.811048	0	0	0	1.1526	#N/A	#N/A
FGRAMPH1_01G12447	0.197092	0	0	0	0	0	#N/A	#N/A
FGRAMPH1_01G26007	17.6533	16.3166	9.88289	4.87681	6.33905	4.82123	0.664672	0.114757
FGRAMPH1_01G21303	0	0	0	0	0	0	#N/A	#N/A
FGRAMPH1_01G22825	0.438494	0.537045	0.13576	1.15343	1.85187	1.45703	-2.75106	2.42284e-05
FGRAMPH1_01G10805	6.26883	5.84856	5.03955	2.27445	2.68212	3.28356	0.280071	0.289621
FGRAMPH1_01G12739	2.37094	1.15192	2.40236	0.94494	0.94167	0.204628	#N/A	#N/A
FGRAMPH1_01G05329	6.33271	1.66657	1.7824	23.4723	17.7739	15.0302	-3.38045	1.82042e-12
FGRAMPH1_01G21901	14.4703	8.59272	10.9869	0	0.301043	0.327089	4.98295	4.58666e-12
FGRAMPH1_01G12767	14.462	8.49642	7.90709	2.33824	2.24052	0.973746	1.66226	0.000177082
FGRAMPH1_01G20919	3.15592	7.22091	7.1816	15.9111	29.9196	26.2162	-2.76905	2.15759e-10
FGRAMPH1_01G02223	119.318	101.511	105.615	111.177	103.144	94.1557	-0.698599	3.59583e-05
FGRAMPH1_01G12483	3.10013	3.13453	3.26857	4.33448	5.7105	7.23864	-1.63123	2.79993e-06
FGRAMPH1_01G11581	0.171934	0	0	0	0	0	#N/A	#N/A
FGRAMPH1_01G25077	6.50488	7.01973	7.74593	0.926217	1.60313	1.05565	1.80243	9.94259e-07
FGRAMPH1_01G11765	0	0	0	0	0	0	#N/A	#N/A
FGRAMPH1_01G23959	25.543	24.2017	24.0736	10.3199	10.3571	10.7381	0.457523	0.014139
FGRAMPH1_01G21827	0	0	0	0	0	0	#N/A	#N/A
FGRAMPH1_01G01677	19.6696	29.9002	27.3459	5.54745	9.74286	8.02854	0.969805	0.00490419
FGRAMPH1_01G06951	1.82109	1.41933	2.25528	0.266126	1.59123	1.1526	#N/A	#N/A
FGRAMPH1_01G10743	46.9185	37.8489	30.7517	40.5177	42.0792	35.4664	-0.821205	0.000241007
FGRAMPH1_01G17085	0	0	0	0	0	0	#N/A	#N/A
FGRAMPH1_01G28229	0.281494	0.0626835	0.0871519	0.164545	0.491926	0.267243	#N/A	#N/A
FGRAMPH1_01G11079	0	2.80227	4.60453	0.334363	0	0	#N/A	#N/A
FGRAMPH1_01G18789	8.72675	6.10637	5.95901	4.50634	6.38952	5.14124	-0.418533	0.116096
FGRAMPH1_01G00305	0.158216	0	0	0	0	0	#N/A	#N/A
FGRAMPH1_01G25735	0	0	0	0	0	0	#N/A	#N/A
FGRAMPH1_01G05435	1.64594	1.02102	1.09198	0.309253	0	0.558076	#N/A	#N/A
FGRAMPH1_01G18433	55.5156	52.8097	56.6033	5.89021	10.8777	12.8445	1.70658	1.14442e-07
FGRAMPH1_01G15829	0.0821672	0	0	0	0	0	#N/A	#N/A
FGRAMPH1_01G02675	14.7224	12.2373	11.7077	3.8884	5.8997	6.71355	0.446157	0.110988
FGRAMPH1_01G15793	0	0	0	0	0	0	#N/A	#N/A
FGRAMPH1_01G24555	18.8729	20.7361	18.3788	6.68155	10.6757	9.52542	0.339947	0.224744
FGRAMPH1_01G19431	13.6874	10.7977	11.3991	6.60536	5.00641	7.18558	0.148839	0.576953
FGRAMPH1_01G08795	13.8444	16.9415	14.4612	3.85722	5.61506	4.13548	0.968406	0.000633343
FGRAMPH1_01G02055	19.4931	17.4657	16.1481	20.7873	20.0248	22.1324	-1.02495	1.92118e-08
FGRAMPH1_01G11659	48.1085	20.5618	20.9006	41.1842	21.9673	26.7162	-0.829626	0.0393677
FGRAMPH1_01G11205	2.39875	1.44223	1.114	2.10325	1.25758	2.9605	#N/A	#N/A
FGRAMPH1_01G17697	1.63595	1.19224	1.65763	0.521607	0.649752	1.12955	#N/A	#N/A
FGRAMPH1_01G12207	1.55582	2.17929	2.61044	2.6403	4.25372	4.71703	-1.6212	7.22434e-05
FGRAMPH1_01G20227	0	0	0	0	0	0	#N/A	#N/A
FGRAMPH1_01G13601	66.7666	79.8317	85.9666	36.3227	58.3391	54.2805	-0.116251	0.729303
FGRAMPH1_01G10787	8.92692	12.2835	11.3636	8.29498	6.18417	6.07767	-0.0945111	0.787058
FGRAMPH1_01G05119	3.96406	3.60602	3.13352	5.28755	4.64284	5.64506	-1.32006	7.41049e-08
FGRAMPH1_01G01057	337.859	319.87	290.73	292.771	286.669	300.665	-0.670242	7.23055e-06
FGRAMPH1_01G06353	47.6527	60.9882	64.855	69.8275	95.0233	107.362	-1.40649	1.23372e-06
FGRAMPH1_01G10463	0	0	0	0	0	0	#N/A	#N/A
FGRAMPH1_01G07099	0.129324	0.230385	0	0	0	0.0409256	#N/A	#N/A
FGRAMPH1_01G05113	0.216586	0.0964596	0.0670562	0	0	0	#N/A	#N/A
FGRAMPH1_01G18115	5.11468	5.13177	4.45141	1.00133	2.29425	1.82553	0.747184	0.0333729
FGRAMPH1_01G02917	48.7061	101.516	95.4969	7.81129	29.4781	16.2222	1.46281	0.00614146
FGRAMPH1_01G07093	50.7217	44.736	45.1627	38.3895	40.3246	49.124	-0.640951	0.000943354
FGRAMPH1_01G10469	124.593	189.238	182.048	24.8088	72.4826	45.6497	1.04514	0.0175178
FGRAMPH1_01G06359	129.265	114.713	131.825	38.8438	42.551	52.4232	0.715953	0.00084061
FGRAMPH1_01G15307	49.022	42.1812	40.0244	27.3348	21.0717	26.4335	0.0275997	0.909023
FGRAMPH1_01G10437	7.58585	7.33481	6.86044	3.67575	4.70961	2.27425	0.25154	0.620907
FGRAMPH1_01G19565	0.682214	0.638049	0.25346	0.717807	0.476882	0.51814	#N/A	#N/A
FGRAMPH1_01G15799	2.1554	0.863942	2.40236	1.13393	0	0.409256	#N/A	#N/A
FGRAMPH1_01G07645	128.286	156.924	175.766	107.258	144.128	124.557	-0.463041	0.0976872
FGRAMPH1_01G03175	103.127	101.994	97.4994	23.6704	33.491	30.1689	1.01986	1.81267e-06
FGRAMPH1_01G19781	124.44	197.874	213.683	462.158	691.357	816.779	-2.62425	7.02364e-14
FGRAMPH1_01G25541	0.330495	0.564229	0.238753	0.869344	0.128346	0.383488	-1.04146	0.240097
FGRAMPH1_01G01915	39.3376	37.9679	37.434	46.8705	36.9555	46.9117	-0.963226	2.54997e-06
FGRAMPH1_01G18747	78.8632	69.5473	70.3373	29.6752	37.5803	30.6046	0.382135	0.0560802
FGRAMPH1_01G11653	0	0	1.24167	0	0	0	#N/A	#N/A
FGRAMPH1_01G16377	0.663447	0.997227	0.770274	2.03601	1.83573	1.3122	-1.84224	8.57355e-05
FGRAMPH1_01G27665	51.077	42.1978	42.9496	21.2662	18.9809	25.8954	0.260102	0.233449
FGRAMPH1_01G18783	331.316	260.31	210.486	102.176	127.073	97.655	0.502947	0.0233655
FGRAMPH1_01G28223	6.56697	7.2257	2.87035	7.11282	7.08821	3.30062	-0.849692	0.196868
FGRAMPH1_01G26627	17.1428	12.6657	10.4393	5.82328	6.24952	3.55678	0.567828	0.0832937
FGRAMPH1_01G25485	0	0	0	0.129538	0	0	#N/A	#N/A
FGRAMPH1_01G11073	19.6079	17.962	21.0475	10.1919	8.92554	10.4223	0.216109	0.381982
FGRAMPH1_01G05785	7.08507	4.32805	4.06107	1.93084	3.59734	2.8178	0.0888748	0.824994
FGRAMPH1_01G15823	2.72054	0.969301	1.01075	2.3854	1.26781	1.03312	#N/A	#N/A
FGRAMPH1_01G18439	9.0746	6.39903	9.8334	5.74651	1.76204	3.35035	0.43427	0.567779
FGRAMPH1_01G18467	0	0	0	0	0	0	#N/A	#N/A
FGRAMPH1_01G05561	12.3408	6.9336	4.11468	5.16058	2.7096	3.78518	0.181999	0.723963
FGRAMPH1_01G08825	0	0	0	0	0	0	#N/A	#N/A
FGRAMPH1_01G20591	32.0804	35.708	34.4691	11.8866	20.042	17.5259	0.282044	0.342639
FGRAMPH1_01G20121	64.2951	66.3367	65.6585	24.7199	35.2486	31.9751	0.324492	0.178618
FGRAMPH1_01G12101	15.6885	8.48431	13.1068	11.4268	10.807	7.72294	-0.480794	0.155092
FGRAMPH1_01G14771	122.714	102.791	94.2073	72.9878	63.9282	69.1914	-0.151723	0.403934
FGRAMPH1_01G10749	19.2912	19.2589	18.4914	28.8769	64.1077	57.7569	-2.17335	4.18406e-11
FGRAMPH1_01G12597	8.69456	4.27984	4.25033	5.21607	3.59863	3.90997	-0.382143	0.481779
FGRAMPH1_01G15923	10.0849	5.23335	7.35981	38.7652	30.2125	17.5245	-2.73424	1.57702e-13
FGRAMPH1_01G09325	3.3491	2.31319	3.00525	2.14018	2.92636	3.9879	-0.848555	0.0265519
FGRAMPH1_01G12127	1.92009	5.06331	5.16249	10.8102	4.76828	6.14023	-1.56963	0.00453078
FGRAMPH1_01G08925	1.14565	0.737001	1.14292	0.595271	0.815666	1.08765	-0.51061	0.33041
FGRAMPH1_01G25051	40.6584	35.2459	32.6694	14.1558	16.4785	16.4278	0.424194	0.0151039
FGRAMPH1_01G20107	0	0	0	0	0	0	#N/A	#N/A
FGRAMPH1_01G24699	2.49763	1.56741	0.843578	0.464535	0.52906	0.574832	0.835178	0.223411
FGRAMPH1_01G26601	8.05449	8.43127	5.83175	2.33555	1.55165	1.50526	1.26887	0.000378523
FGRAMPH1_01G11125	16.4439	13.3802	13.6809	20.0898	24.8551	14.8715	-1.24276	3.52985e-06
FGRAMPH1_01G11595	16.3115	14.6715	18.4181	26.7347	35.2124	43.3195	-1.86242	2.39868e-11
FGRAMPH1_01G03023	214.244	181.232	175.755	101.275	64.9995	89.7039	0.374412	0.133873
FGRAMPH1_01G28109	101.842	104.029	118.841	79.3855	101.388	116.329	-0.637789	0.0116644
FGRAMPH1_01G21533	0.0669922	0	0.124447	0	0	0.0636005	#N/A	#N/A
FGRAMPH1_01G02817	155.333	118.865	126.036	74.2312	83.9137	85.5186	-0.0690478	0.714185
FGRAMPH1_01G01589	14.7352	11.6323	11.0039	3.01282	3.51815	2.84188	1.20774	1.69947e-09
FGRAMPH1_01G01815	6.30825	4.55054	3.68607	1.50613	1.7597	2.22123	0.611866	0.050988
FGRAMPH1_01G07575	0.413119	0	0.383711	1.44891	0.721947	0.392203	#N/A	#N/A
FGRAMPH1_01G15321	0	0	0	0	0	0	#N/A	#N/A
FGRAMPH1_01G02731	116.249	109.614	114.274	26.8665	34.2333	22.7612	1.24601	1.02823e-07
FGRAMPH1_01G22431	56.0476	64.1786	69.4982	42.3536	26.1223	29.621	0.187738	0.56338
FGRAMPH1_01G21213	0.29894	0.199705	0.0462767	0.436856	0.522414	0.331106	#N/A	#N/A
FGRAMPH1_01G25671	0.803906	1.43212	2.15708	1.72302	1.79511	2.28962	-1.14207	0.0493183
FGRAMPH1_01G13627	5.76051	3.48523	2.7257	5.52738	6.41047	7.68738	-1.52044	2.72115e-06
FGRAMPH1_01G20201	23.9437	25.8046	26.2662	5.37766	6.00584	7.32857	1.25546	4.64689e-08
FGRAMPH1_01G12221	0	0	0	0.0416841	0	0	#N/A	#N/A
FGRAMPH1_01G23377	3.32032	2.49539	1.60623	1.09173	1.02752	0.985069	0.459776	0.361399
FGRAMPH1_01G22781	21.4304	19.1525	19.6053	16.0881	14.8738	22.1486	-0.59692	0.0146311
FGRAMPH1_01G02481	0.840241	1.45943	2.96563	2.65224	2.64306	2.39311	-1.2894	0.0603969
FGRAMPH1_01G22565	1.25021	0.382797	0.919293	0.456748	0.182067	0.148364	0.871117	0.318343
FGRAMPH1_01G21219	200.612	255.427	267.593	13.5536	79.9179	75.9062	1.34021	0.0229262
FGRAMPH1_01G04065	66.7171	60.598	58.5935	14.301	26.6514	23.7118	0.746775	0.00968497
FGRAMPH1_01G03029	25.2037	15.2509	14.8583	21.1492	14.9243	18.7862	-0.791701	0.00335339
FGRAMPH1_01G28103	29.2933	48.7144	41.4891	5.9647	13.0102	6.68897	1.46981	0.0002895
FGRAMPH1_01G21567	0.266767	0.356425	0.247777	0.116952	0	0.379892	#N/A	#N/A
FGRAMPH1_01G21539	0	0.283867	0	0	0	0	#N/A	#N/A
FGRAMPH1_01G01583	6.31879	4.68454	3.86494	1.55401	1.78429	2.19471	0.634155	0.0445411
FGRAMPH1_01G14635	37.7854	22.36	21.3124	16.8519	10.9672	14.4607	0.140294	0.675561
FGRAMPH1_01G01547	221.212	147.538	145.912	425.614	275.375	305.505	-1.76494	3.29894e-12
FGRAMPH1_01G24693	4.72761	10.7907	14.8199	16.4082	27.0228	68.446	-2.61016	2.98739e-05
FGRAMPH1_01G17451	0	0	0	0	0	0	#N/A	#N/A
FGRAMPH1_01G06851	18.3311	16.5487	16.7706	9.36382	8.65802	7.10757	0.260728	0.274633
FGRAMPH1_01G15929	11.4514	17.3423	7.7969	1.65927	1.73833	1.42806	2.1533	4.76702e-08
FGRAMPH1_01G24045	25.4056	21.3783	23.7916	6.08915	9.11737	8.61406	0.789828	0.00110894
FGRAMPH1_01G02545	753.368	673.361	684.684	682.875	640.729	614.65	-0.654496	1.76878e-05
FGRAMPH1_01G04321	0	0	0	0	0	0	#N/A	#N/A
FGRAMPH1_01G08069	13.8931	11.3129	11.2991	0.909074	1.38909	1.37803	2.53098	2.00447e-15
FGRAMPH1_01G08037	9.41661	13.2804	15.4101	0.393171	1.30603	1.56093	2.80543	5.5473e-07
FGRAMPH1_01G25685	208.501	220.964	213.393	5.84267	0.5063	0.733471	5.72671	1.09222e-07
FGRAMPH1_01G26427	107.933	98.7869	106.124	27.306	31.8969	27.4119	1.07826	3.96411e-09
FGRAMPH1_01G06727	47.3051	35.4676	40.1979	40.5475	34.8454	50.152	-0.814515	0.0002534
FGRAMPH1_01G27465	0.211025	0.463201	0.308006	0	0.158048	0.0858607	#N/A	#N/A
FGRAMPH1_01G07765	165.387	190.839	208.146	82.3277	90.6478	79.8628	0.396847	0.103678
FGRAMPH1_01G20047	2.66369	2.66919	2.88642	4.6711	1.55165	5.05767	#N/A	#N/A
FGRAMPH1_01G16263	2.0522	4.26154	4.77677	18.3191	15.9224	15.8212	-2.91046	1.74701e-14
FGRAMPH1_01G18667	27.6028	17.1697	13.2148	6.89854	7.84859	13.6317	0.224118	0.594174
FGRAMPH1_01G07581	2293.7	2448.67	2942.06	5385.81	5508.65	6542.24	-1.9447	6.03582e-17
FGRAMPH1_01G18639	98.6306	88.091	91.787	34.7998	33.3777	37.0995	0.626479	0.000125886
FGRAMPH1_01G27745	0	0.0834902	0	0.109581	0	0	#N/A	#N/A
FGRAMPH1_01G07445	14.5358	13.1722	12.251	4.04186	5.05689	5.71801	0.653281	0.00483028
FGRAMPH1_01G16845	18.2546	22.4127	20.5125	8.89697	6.10637	5.92634	0.782296	0.00662588
FGRAMPH1_01G20083	195.665	190.325	204.189	159.51	131.137	138.483	-0.312188	0.133176
FGRAMPH1_01G11453	1.10506	1.72253	1.96726	1.2919	1.77022	1.48624	-0.671061	0.23758
FGRAMPH1_01G00039	1.69666	0.602142	0.640202	0.278934	0.231641	0.352354	#N/A	#N/A
FGRAMPH1_01G00067	0.401179	0.114859	0	0	0.0500772	0.380868	#N/A	#N/A
FGRAMPH1_01G16131	0.593262	0.0699398	0.226895	0.214191	0.0914786	0.198786	#N/A	#N/A
FGRAMPH1_01G25097	0.0686941	0.0917814	0.127608	0.0602317	0	0.195649	#N/A	#N/A
FGRAMPH1_01G04923	16.3505	10.2944	11.4836	6.24514	5.87125	5.82635	0.290716	0.246319
FGRAMPH1_01G12551	0	0.0867715	0	0.455552	0.113494	0	#N/A	#N/A
FGRAMPH1_01G28049	13.1013	9.38832	8.20679	3.03881	3.79369	2.60331	0.905586	0.000970621
FGRAMPH1_01G27117	42.5201	54.9058	60.1358	14.7805	12.7508	23.3287	0.875551	0.0131774
FGRAMPH1_01G10637	7.11679	2.65145	1.52543	4.20005	4.06593	2.46872	-0.775833	0.227667
FGRAMPH1_01G10669	7.2474	6.55631	7.43269	6.55318	7.51997	7.38218	-0.78988	0.00229993
FGRAMPH1_01G09061	1.09826	0.733686	0.12751	1.68519	5.27799	2.99764	-3.14916	3.54896e-05
FGRAMPH1_01G04929	0	0	0.18966	0.119361	0	0	#N/A	#N/A
FGRAMPH1_01G13401	450.455	130.636	47.7875	70.4286	114.79	122.94	0.159213	0.830271
FGRAMPH1_01G10663	817.49	589.858	585.367	724.43	970.057	1332.62	-1.39364	4.83773e-07
FGRAMPH1_01G28043	14.5917	8.99804	11.0118	10.5182	10.7883	8.92448	-0.601485	0.0206098
FGRAMPH1_01G20089	35.468	26.8225	25.8552	18.8569	17.8824	16.6303	-0.0659972	0.777078
FGRAMPH1_01G19631	28.8524	24.501	26.1975	5.95704	9.25158	10.3871	0.858443	0.00161573
FGRAMPH1_01G00033	0.210954	0	0	0	0	0	#N/A	#N/A
FGRAMPH1_01G03965	141.148	109.149	117.609	99.9949	73.7803	89.4663	-0.302124	0.163136
FGRAMPH1_01G06897	0.32331	0.431971	0	0.566964	0.282501	0	#N/A	#N/A
FGRAMPH1_01G17497	0	0	0	0	0	0	#N/A	#N/A
FGRAMPH1_01G11459	14.3594	4.75354	7.08542	7.98148	13.2191	9.55489	-1.05651	0.0130468
FGRAMPH1_01G27531	340.052	270.134	256.858	348.208	226.184	214.461	-0.651892	0.0174963
FGRAMPH1_01G24105	17.1478	20.6308	19.4749	3.99043	9.94156	7.63832	0.646874	0.110522
FGRAMPH1_01G02475	47.7927	28.5056	27.4527	18.5048	30.0781	39.4401	-0.565327	0.117687
FGRAMPH1_01G22775	0	0.92147	1.77392	1.02337	0.370845	0.402929	#N/A	#N/A
FGRAMPH1_01G16269	0	0	0	0	0	0	#N/A	#N/A
FGRAMPH1_01G16237	0	0	0	0	0.101326	0	#N/A	#N/A
FGRAMPH1_01G18633	22.447	24.1595	23.4659	10.8938	12.1475	13.4616	0.172725	0.47657
FGRAMPH1_01G23945	833.776	683.054	694.133	1123.08	929.958	946.877	-1.22378	4.26361e-12
FGRAMPH1_01G05635	4.76766	4.80129	4.49437	2.6829	5.03636	4.18851	-0.530928	0.154132
FGRAMPH1_01G28087	0.704476	0.366039	0.436218	0.205897	0.068395	0.222937	#N/A	#N/A
FGRAMPH1_01G01477	80.3912	64.2087	67.6123	18.8641	18.3363	22.6126	1.0441	6.37829e-09
FGRAMPH1_01G21777	0	0	0	0	0	0	#N/A	#N/A
FGRAMPH1_01G16517	0	0	0	0	0	0	#N/A	#N/A
FGRAMPH1_01G08063	7.06078	4.47293	3.73136	73.6511	60.8445	65.9929	-4.51897	4.55137e-71
FGRAMPH1_01G15065	0.131033	0.262608	0.182558	0.0574457	0.171741	0.124399	#N/A	#N/A
FGRAMPH1_01G27211	4.27778	3.84594	3.1192	6.62525	4.92554	5.35168	-1.37084	1.35216e-07
FGRAMPH1_01G14119	0	0	0	0	0	0	#N/A	#N/A
FGRAMPH1_01G23845	210.233	171.241	187.523	159.926	129.81	151.769	-0.415219	0.0265473
FGRAMPH1_01G23131	7.56293	7.77288	8.0637	1.21638	0.977561	0.849708	2.1698	8.05868e-12
FGRAMPH1_01G03243	20.6555	24.4655	24.8444	2.89852	6.43774	5.33321	1.49329	1.8665e-05
FGRAMPH1_01G01091	21.0766	20.8459	20.4979	7.8601	9.89577	6.07434	0.615978	0.0201266
FGRAMPH1_01G24493	160.205	129.627	135.018	134.679	114.907	128.835	-0.616185	0.000187069
FGRAMPH1_01G04793	59.4245	45.1293	48.2726	23.2517	24.0169	21.133	0.373388	0.0561358
FGRAMPH1_01G17651	3.21941	2.22084	2.5027	0.644338	0.0917297	0.431885	1.97454	0.000711113
FGRAMPH1_01G17071	126.782	108.6	119.809	119.221	72.1804	77.6702	-0.378457	0.187664
FGRAMPH1_01G07315	5.36377	3.25749	2.71743	4.27546	2.13033	2.77757	#N/A	#N/A
FGRAMPH1_01G14435	42.6222	20.1278	18.624	56.0574	40.728	31.0957	-1.47339	7.00111e-05
FGRAMPH1_01G04829	45.6634	36.12	37.029	29.0545	30.9236	26.7814	-0.331055	0.0531263
FGRAMPH1_01G02681	5.99742	4.91179	3.61266	2.06824	3.09162	2.19175	0.190996	0.561631
FGRAMPH1_01G06997	108.384	100.329	107.134	161.713	101.268	116.078	-1.03878	4.08018e-05
FGRAMPH1_01G03865	16.3259	11.0061	11.9095	5.16378	3.12663	2.61862	1.05044	0.00289452
FGRAMPH1_01G03287	20.6957	15.9803	13.2311	101.808	48.1443	75.2747	-2.96814	1.75858e-19
FGRAMPH1_01G13427	2.75335	2.09018	2.16988	2.74337	3.02549	2.81198	-1.07935	0.000120851
FGRAMPH1_01G23263	36.7701	27.2444	25.0956	14.9624	12.6918	11.5719	0.390971	0.0861873
FGRAMPH1_01G20557	3.98873	2.93111	2.46104	2.02347	1.21984	1.35243	0.232759	0.533187
FGRAMPH1_01G25471	124.403	94.6044	74.5412	81.0295	140.902	100.345	-0.928227	0.00150991
FGRAMPH1_01G05771	0	0	0	0	0	0	#N/A	#N/A
FGRAMPH1_01G16945	90.1974	69.6862	70.7705	65.8139	54.5891	60.4422	-0.435868	0.0165038
FGRAMPH1_01G23237	56.2018	50.6383	59.2396	19.4237	28.9168	28.0875	0.348187	0.180076
FGRAMPH1_01G22631	16.5745	18.135	16.8925	2.59232	7.59349	7.31483	0.794099	0.0772616
FGRAMPH1_01G23269	117.646	98.8886	102.792	111.127	107.486	106.086	-0.804757	1.55209e-08
FGRAMPH1_01G23517	0.607031	0.608286	1.40955	0.532252	0	0	#N/A	#N/A
FGRAMPH1_01G24225	70.5977	71.6175	70.4722	38.3214	57.6766	64.1325	-0.361266	0.19613
FGRAMPH1_01G14785	0.95335	0.254752	0.885486	0.167182	0	0	#N/A	#N/A
FGRAMPH1_01G04823	0.0662462	0.221277	0.369183	0	0.347306	0	#N/A	#N/A
FGRAMPH1_01G14561	49.9442	48.1938	43.6571	28.4645	30.742	22.18	0.023853	0.927975
FGRAMPH1_01G26401	2.40581	1.38802	0.863349	0.958836	1.95881	0.934367	-0.542842	0.360558
FGRAMPH1_01G06701	25.68	13.6852	14.5196	9.15199	10.7185	13.0813	-0.097455	0.769798
FGRAMPH1_01G04799	0	0.0689954	0	0	0	0	#N/A	#N/A
FGRAMPH1_01G24499	0.174968	0.292216	0.162513	0.613655	0.152883	0.415274	#N/A	#N/A
FGRAMPH1_01G12041	0.298191	0.0498012	0.276964	21.6356	13.4836	6.86503	-6.95122	5.2757e-24
FGRAMPH1_01G14113	1.71097	0.967157	1.46693	1.2694	1.84001	1.87425	-1.06716	0.0830907
FGRAMPH1_01G19775	0	0	0	0	0	1.03492	#N/A	#N/A
FGRAMPH1_01G03181	23.9624	12.235	16.299	7.99388	6.80301	8.57883	0.364688	0.223813
FGRAMPH1_01G03249	48.2222	39.273	35.5804	28.8025	28.4403	23.5797	-0.180334	0.38494
FGRAMPH1_01G04307	0.97961	0.475944	0.661729	2.34254	1.0894	1.77548	-2.11624	0.000522506
FGRAMPH1_01G01451	4.95742	2.09165	4.11984	1.37265	1.59588	1.23854	0.597194	0.444705
FGRAMPH1_01G21751	0	0	0	0	0	0	#N/A	#N/A
FGRAMPH1_01G14807	0.54081	0.361285	0	0	0	0	#N/A	#N/A
FGRAMPH1_01G26241	4.30267	4.08244	3.93846	1.20287	1.08973	0.118401	1.56938	0.0155361
FGRAMPH1_01G23397	0	0	0	0	0	0	#N/A	#N/A
FGRAMPH1_01G06133	1.00038	1.18066	0.619443	0.175428	0.116547	0.189946	1.77009	0.00705881
FGRAMPH1_01G17547	20.3133	15.218	20.4171	17.7473	15.6574	17.3564	-0.640319	0.00639091
FGRAMPH1_01G26189	33.9432	32.6847	46.4284	877.973	763.135	991.038	-5.30549	5.87616e-97
FGRAMPH1_01G09667	5.60758	3.42036	4.52904	2.56528	4.04764	2.54611	-0.233897	0.704077
FGRAMPH1_01G09639	122.09	80.2251	78.1518	123.793	75.1629	92.8882	-0.85623	0.00192461
FGRAMPH1_01G03409	6.21656	5.10466	3.72907	10.2769	9.33606	6.824	-1.60348	7.27568e-08
FGRAMPH1_01G23709	39.134	32.6287	35.4139	11.2686	12.0647	12.3683	0.806487	1.05216e-06
FGRAMPH1_01G14921	304.746	267.441	250.026	291.981	196.461	175.336	-0.474007	0.0832936
FGRAMPH1_01G27301	0.042553	0	0	0.0373109	0	0.0403986	#N/A	#N/A
FGRAMPH1_01G19069	616.369	874.038	886.901	479.486	754.601	437.409	-0.244301	0.507268
FGRAMPH1_01G24053	55.131	67.0635	66.1948	12.7061	23.2073	22.6546	0.925019	0.0042562
FGRAMPH1_01G19037	58.2704	56.5632	53.9116	22.1082	28.7734	29.6111	0.293518	0.177787
FGRAMPH1_01G02553	15.1805	9.88386	8.66033	1.89184	2.08729	2.85313	1.50575	1.05099e-05
FGRAMPH1_01G27903	0.387299	0.258733	0.575566	0.135835	0.0676825	0	#N/A	#N/A
FGRAMPH1_01G14323	0	0	0	0	0	0.688747	#N/A	#N/A
FGRAMPH1_01G24673	105.549	280.799	272.334	17.8086	95.7754	34.3921	1.42834	0.0276527
FGRAMPH1_01G06261	104.048	94.2498	85.3097	83.8951	76.9804	79.8348	-0.544103	0.000783163
FGRAMPH1_01G17583	90.5067	76.4673	85.2465	23.7463	20.6303	22.7447	1.13133	3.53059e-09
FGRAMPH1_01G17589	53.7868	46.5181	39.1247	19.4662	25.584	33.6776	0.0397369	0.90101
FGRAMPH1_01G08631	140.631	116.521	114.266	91.8253	146.983	152.366	-0.856841	0.000927117
FGRAMPH1_01G12577	0	0.109581	0	0	0.573311	0.467183	#N/A	#N/A
FGRAMPH1_01G26147	301.608	318.568	313.068	232.689	272.22	263.765	-0.48935	0.0119196
FGRAMPH1_01G13365	0.0671434	0.0448548	0	0	0.0586684	0.0637441	#N/A	#N/A
FGRAMPH1_01G24679	123.964	119.906	119.375	100.807	122.696	127.649	-0.724642	0.000140308
FGRAMPH1_01G18061	10.8821	7.5969	7.22686	6.20203	3.70834	3.61592	0.129264	0.732959
FGRAMPH1_01G20641	284.471	227.148	245.297	170.934	154.933	210.581	-0.285745	0.181867
FGRAMPH1_01G27909	10.0322	6.9371	6.3755	1.54321	0.153787	0.835463	2.40649	0.000297427
FGRAMPH1_01G14329	6.75874	5.67443	5.59895	4.64481	4.0701	2.60131	-0.11376	0.781213
FGRAMPH1_01G26715	74.8378	82.4985	1.11813	0.0879606	0.0876563	0.57144	6.91884	2.53158e-05
FGRAMPH1_01G17815	65.9894	55.6862	50.1843	13.8333	19.9504	17.3767	0.964199	4.83084e-06
FGRAMPH1_01G06415	1.27439	0.573359	0.314037	0.501691	0.295428	0.172839	0.314515	0.686033
FGRAMPH1_01G11575	12.4278	8.21077	7.68129	4.92762	9.38198	8.28507	-0.470803	0.173007
FGRAMPH1_01G00661	0	0	0	0	0.153787	0	#N/A	#N/A
FGRAMPH1_01G24059	16.1607	13.4333	14.9339	2.77629	2.76669	2.03006	1.77381	3.15784e-13
FGRAMPH1_01G19063	35.3916	35.2127	36.3767	26.9956	22.6823	22.4954	-0.204152	0.353864
FGRAMPH1_01G02559	94.4306	67.3682	72.9193	113.823	58.3569	83.4562	-0.913929	0.00283332
FGRAMPH1_01G23703	137.041	132.799	133.395	39.5939	37.0552	29.823	1.1468	3.07914e-08
FGRAMPH1_01G03403	58.101	42.1258	39.4148	42.8587	36.6893	48.3351	-0.6661	0.00192001
FGRAMPH1_01G07595	5.80248	5.03702	6.08975	4.94396	6.12992	4.57503	-0.66207	0.00991207
FGRAMPH1_01G10031	35.8922	31.4446	25.9545	3.2124	12.3168	11.8496	0.986404	0.0451298
FGRAMPH1_01G06167	10.592	10.0807	9.83797	6.48828	4.31055	5.78548	0.10424	0.787631
FGRAMPH1_01G06139	32.3678	20.1816	16.8593	56.8722	29.0586	40.1286	-1.66828	1.30614e-06
FGRAMPH1_01G07125	6.90073	4.49077	5.41492	0.469446	0.675742	0.847159	2.29013	2.59777e-08
FGRAMPH1_01G26183	0.35765	0.119463	0.498286	16.4635	11.2502	6.45131	-5.9914	1.01217e-14
FGRAMPH1_01G09633	53.585	40.7466	36.1836	4.90989	8.68678	6.4776	1.91069	5.79375e-13
FGRAMPH1_01G25691	16.636	12.2792	22.23	0.186241	0.112683	0.144038	6.08282	4.65707e-64
FGRAMPH1_01G04537	51.6616	41.4626	40.6834	23.1349	21.3164	25.7925	0.144564	0.455737
FGRAMPH1_01G22069	10.9154	3.82829	3.8019	34.0958	15.7371	16.5805	-2.68099	5.22542e-08
FGRAMPH1_01G22037	0.525855	0.378317	0.150284	0.106402	0.494825	0.384025	#N/A	#N/A
FGRAMPH1_01G04569	133.376	109.605	113.872	68.1868	51.3775	75.876	0.0861601	0.741162
FGRAMPH1_01G07073	10.1955	9.46318	8.04512	4.62801	5.79455	4.45422	0.116811	0.669862
FGRAMPH1_01G15779	1.74332	1.11045	0.753126	0.995342	0.956473	1.03922	-0.53609	0.253814
FGRAMPH1_01G12683	1.72933	0.115527	0.963738	0.15163	0.30221	0	#N/A	#N/A
FGRAMPH1_01G03195	122.797	127.011	130.062	72.1615	73.4922	65.922	0.0748302	0.733155
FGRAMPH1_01G04217	4.83349	3.79672	4.29208	1.76974	1.85643	1.05895	0.676298	0.0687984
FGRAMPH1_01G03525	0	0.48465	0.673833	0.848141	0	0	#N/A	#N/A
FGRAMPH1_01G21035	140.463	153.199	147.101	451.137	322.707	360.714	-2.13371	1.62274e-21
FGRAMPH1_01G16397	2.64141	2.10982	1.8667	3.42367	2.5087	1.68996	-0.994726	0.0149494
FGRAMPH1_01G11093	1549.29	1385.47	1516.67	3513.86	2275.87	2404.95	-1.65697	1.33292e-11
FGRAMPH1_01G13241	51.0789	48.0261	49.2964	29.8299	22.6272	31.8023	0.0414388	0.875997
FGRAMPH1_01G12647	0	0.446532	0	0	0	0.317288	#N/A	#N/A
FGRAMPH1_01G13189	1.05335	0.502631	0.652243	0	0.0438281	0	#N/A	#N/A
FGRAMPH1_01G20571	35.4316	29.3405	30.3206	12.3675	10.9225	16.7187	0.467737	0.061272
FGRAMPH1_01G07653	0	0	0	0	0	0	#N/A	#N/A
FGRAMPH1_01G24549	0	0	0	0	0	0	#N/A	#N/A
FGRAMPH1_01G02049	154.148	119.961	124.172	86.1447	87.9999	101.37	-0.253421	0.152129
FGRAMPH1_01G17915	48.4059	40.5324	42.1886	19.2695	22.1826	20.7293	0.295843	0.0960058
FGRAMPH1_01G14791	0	0.275982	0	0	0.360973	0	#N/A	#N/A
FGRAMPH1_01G11645	11.1067	9.0968	7.98432	3.26838	2.45942	2.38331	1.00835	0.000997882
FGRAMPH1_01G05757	0	0	0	0.227445	0.226658	0.0820891	#N/A	#N/A
FGRAMPH1_01G25457	0.452388	0.377769	0.420185	0.594989	0.296465	0	#N/A	#N/A
FGRAMPH1_01G16709	35.9686	49.9612	40.7105	199.48	47.4863	53.7405	-2.01294	0.000313237
FGRAMPH1_01G27809	0	0	0	0	0.0586684	0	#N/A	#N/A
FGRAMPH1_01G07205	272.288	217.536	212.3	161.766	144.701	144.666	-0.147785	0.398831
FGRAMPH1_01G01697	0.793188	1.05977	0.122787	0.231825	0.462046	0.376515	#N/A	#N/A
FGRAMPH1_01G24543	40.6062	35.068	33.9294	6.24913	14.0866	18.4762	0.718294	0.0794285
FGRAMPH1_01G02043	0	0	0	0	0	0	#N/A	#N/A
FGRAMPH1_01G07659	305.732	277.157	282.073	186.629	130.113	138.199	0.148928	0.551112
FGRAMPH1_01G16703	7.71449	5.57866	5.24473	2.92881	2.22375	2.64265	0.456874	0.189015
FGRAMPH1_01G27803	3.05342	1.7233	1.46693	0.830878	1.334	0.999598	0.169459	0.748867
FGRAMPH1_01G11099	0.384628	0	0	0.0562076	0.112026	0	#N/A	#N/A
FGRAMPH1_01G17057	28.8553	27.8392	28.8559	20.2805	21.5747	26.0664	-0.439645	0.0384288
FGRAMPH1_01G06345	6.51173	3.84735	5.19719	1.3198	1.97284	2.95123	0.526612	0.190477
FGRAMPH1_01G04111	11.6587	11.3832	9.7181	12.5815	12.7991	10.6427	-0.913131	0.000854215
FGRAMPH1_01G02695	1352.21	1255.51	1228.81	1074.71	1155.26	1308.71	-0.660114	0.000112613
FGRAMPH1_01G13183	6.40538	6.1481	4.99204	16.7844	11.6441	13.3504	-2.03011	1.80041e-14
FGRAMPH1_01G13147	339.117	275.14	276.135	271.842	215.319	307.41	-0.620107	0.00371552
FGRAMPH1_01G01085	2.84702	1.77514	1.68735	0.427936	0.426455	0.386125	1.54339	9.54319e-05
FGRAMPH1_01G15773	232.32	193.645	188.853	128.59	88.4757	66.9404	0.329834	0.290344
FGRAMPH1_01G08775	0	0	0	0	0	0	#N/A	#N/A
FGRAMPH1_01G27327	18.5498	16.5061	18.202	6.20856	7.14564	9.94152	0.418431	0.122965
FGRAMPH1_01G14907	59.7516	48.5634	47.1337	13.1202	18.6997	22.1542	0.74234	0.00369037
FGRAMPH1_01G12689	2.23469	0.875133	0.286292	0.472959	1.00998	1.24367	-0.531945	0.551591
FGRAMPH1_01G10755	131.076	123.587	126.443	146.879	136.845	168.966	-1.02308	2.03336e-08
FGRAMPH1_01G17677	13.6155	9.84205	13.619	3.91817	4.08764	4.70644	0.76366	0.00760895
FGRAMPH1_01G26365	0.5188	0.693163	0.481869	0	0.30221	0.820891	#N/A	#N/A
FGRAMPH1_01G14821	0	0	0	0	0	0.249899	#N/A	#N/A
FGRAMPH1_01G22063	15.0525	12.7467	14.1582	3.64344	3.72346	3.13986	1.21856	6.25525e-10
FGRAMPH1_01G04563	452.365	397.91	385.284	371.21	302.351	260.148	-0.376826	0.0872232
FGRAMPH1_01G13715	0.352702	0.392701	0.109198	0	0	0	#N/A	#N/A
FGRAMPH1_01G02087	26.3226	29.9525	27.7087	9.53971	9.35336	8.99638	0.823213	0.000615205
FGRAMPH1_01G07079	0.517296	0.207346	0.336331	0.861785	0.723202	0.638439	-1.89811	0.0030214
FGRAMPH1_01G24587	27.9566	24.5669	25.9665	12.7908	13.2436	10.0301	0.343717	0.119756
FGRAMPH1_01G12235	1.19971	0.331638	0.307395	0.47155	1.73508	0.706948	-1.51781	0.047777
FGRAMPH1_01G11517	0	0	0	0	0	0	#N/A	#N/A
FGRAMPH1_01G12889	42.2819	46.6927	44.5523	15.7105	30.9131	39.0329	-0.125998	0.767612
FGRAMPH1_01G17877	24.501	20.6141	19.6036	6.06942	7.21855	5.22871	1.0219	4.88495e-07
FGRAMPH1_01G26777	1.95454	1.61434	1.08924	4.70505	4.25405	8.367	-2.68452	9.68315e-13
FGRAMPH1_01G06477	45.083	24.8228	20.3523	18.6405	18.2908	21.4224	-0.184719	0.580063
FGRAMPH1_01G08367	0.0196204	0.117966	0.0182237	0.172034	0.0171439	0.0745083	#N/A	#N/A
FGRAMPH1_01G09939	24.4357	25.9576	23.7104	11.5546	11.2185	11.2597	0.351361	0.0847515
FGRAMPH1_01G09967	29.3506	37.3727	48.4848	13.8174	46.1281	25.9945	-0.326221	0.54368
FGRAMPH1_01G08339	4.86193	2.91991	2.05265	21.2288	5.27812	11.283	-2.75818	1.16232e-07
FGRAMPH1_01G19503	325.34	286.756	234.078	55.2833	114.231	75.3998	1.00519	0.00128044
FGRAMPH1_01G12515	7.5439	4.60769	4.40433	3.49628	3.01334	2.25091	0.111811	0.80908
FGRAMPH1_01G20349	0.310918	0.207707	0.866357	1.90832	0.81502	0.590355	#N/A	#N/A
FGRAMPH1_01G11237	21.7029	21.6797	23.2439	12.9587	17.8865	22.751	-0.455106	0.116565
FGRAMPH1_01G11269	52.3859	28.1748	23.9161	1.16778	0.775823	0	4.90243	2.01404e-09
FGRAMPH1_01G14621	31.4058	18.5495	18.1487	24.4156	18.3866	18.7006	-0.65811	0.0191571
FGRAMPH1_01G24371	30.8304	66.8211	65.5022	4.45351	15.1084	9.80536	1.73982	0.000700556
FGRAMPH1_01G27603	1.62176	0.492458	1.0955	0.290859	0.38647	0.104976	1.2103	0.101934
FGRAMPH1_01G24973	1.28974	0.48465	0.449222	0.706784	0.493037	0.30611	#N/A	#N/A
FGRAMPH1_01G01897	41.3422	38.4072	42.3394	11.3218	14.7942	15.3676	0.785216	0.000419722
FGRAMPH1_01G18501	0.223084	0.248383	0.34534	0.130402	0.519802	0	#N/A	#N/A
FGRAMPH1_01G05407	2.39019	1.24192	1.7267	0	1.62438	0.756392	#N/A	#N/A
FGRAMPH1_01G25707	52.7213	57.3235	71.5513	4.3223	1.75214	1.26915	3.86149	6.6508e-18
FGRAMPH1_01G00337	0.303516	0	0	0.266126	0	0	#N/A	#N/A
FGRAMPH1_01G00369	0	0	0	0	0	0	#N/A	#N/A
FGRAMPH1_01G07859	4.17689	1.77568	1.52831	0	0.442384	0	#N/A	#N/A
FGRAMPH1_01G16459	0	0	0	0	0	0.0461416	#N/A	#N/A
FGRAMPH1_01G25399	1.72745	1.11795	1.35378	0.52066	0.471689	0.717497	0.505523	0.364981
FGRAMPH1_01G02895	37.5851	52.739	46.5462	6.0745	12.6507	10.0036	1.49589	1.93446e-05
FGRAMPH1_01G22293	0.177579	0.415208	0.577284	2.17985	2.79296	3.70896	-3.62638	2.03891e-09
FGRAMPH1_01G08931	0.307702	0.137039	0	0	0	0	#N/A	#N/A
FGRAMPH1_01G09331	0	0	0.443217	0.139467	0	0.604035	#N/A	#N/A
FGRAMPH1_01G25393	0.490894	0.255064	0.303966	0.0956491	0.238295	0.155347	#N/A	#N/A
FGRAMPH1_01G22299	0.112244	0.0374918	0.0521267	0.147625	0.0980758	0.159841	#N/A	#N/A
FGRAMPH1_01G12847	0.12577	0.0840197	0.233634	0.220552	0.604421	1.49253	#N/A	#N/A
FGRAMPH1_01G27255	1.36309	0.780517	0.768677	0.469531	0.382833	0.138651	0.738615	0.300547
FGRAMPH1_01G24979	2.12461	2.01982	1.21438	1.839	0.952018	1.13782	-0.339825	0.448092
FGRAMPH1_01G20387	52.7698	90.4886	88.7307	4.58501	15.0831	10.3826	2.2051	2.34917e-06
FGRAMPH1_01G11845	2.91937	0.993534	1.63717	2.02847	2.45462	2.03946	-1.06017	0.0222252
FGRAMPH1_01G27609	69.2436	63.4325	61.0783	14.0868	21.28	22.4528	0.967607	7.59813e-05
FGRAMPH1_01G20941	0.271109	0.413972	0.719457	0.0679175	0	0.0367691	#N/A	#N/A
FGRAMPH1_01G07853	0	0	0	0	0	0	#N/A	#N/A
FGRAMPH1_01G16453	7.32289	8.47277	9.53628	18.5342	29.0904	29.3137	-2.36286	4.10365e-15
FGRAMPH1_01G00363	0.344531	0	0.106669	0	0	0.10903	#N/A	#N/A
FGRAMPH1_01G11131	6.3455	5.56379	8.84069	1.39095	4.50495	2.63561	0.512557	0.4972
FGRAMPH1_01G00961	91.3792	82.2932	76.5511	38.6778	27.0745	33.1914	0.557446	0.0118651
FGRAMPH1_01G21427	0.605907	0.404773	0.818583	0.917641	1.54015	1.41193	-1.86949	0.000614483
FGRAMPH1_01G01727	296.901	299.93	291.187	158.971	182.61	184.123	-0.0157305	0.942518
FGRAMPH1_01G19509	157.701	83.3667	88.1175	48.2458	42.1006	28.5436	0.660685	0.0405716
FGRAMPH1_01G20343	410.201	387.641	378.368	370.552	211.194	213.228	-0.212546	0.513735
FGRAMPH1_01G11263	17.5879	13.2754	12.7292	32.4446	15.5674	26.4557	-1.56391	1.85899e-06
FGRAMPH1_01G12883	3.46797	2.27221	1.73444	3.74247	1.45684	1.58288	-0.667881	0.22604
FGRAMPH1_01G09933	63.1914	84.4294	81.1329	65.3109	95.4615	96.631	-0.927491	0.00148781
FGRAMPH1_01G08333	29.1036	28.7105	30.2183	7.20597	8.56454	10.5582	0.971316	5.21616e-05
FGRAMPH1_01G02725	60.5644	75.9586	74.6273	12.1151	18.8809	15.7181	1.41677	4.79546e-07
FGRAMPH1_01G25991	0	0.166359	0.231297	0	0	0	#N/A	#N/A
FGRAMPH1_01G22425	0.959501	2.35029	0.891199	1.6826	1.67678	1.51821	#N/A	#N/A
FGRAMPH1_01G15335	28.8944	25.2546	18.465	40.7748	18.9583	35.6245	-1.18413	0.000583402
FGRAMPH1_01G10405	396.91	368.173	387.598	320.39	358.592	245.786	-0.456332	0.0470796
FGRAMPH1_01G03759	54.392	60.8925	61.4391	56.7294	49.499	45.9367	-0.550372	0.0156229
FGRAMPH1_01G23459	4.96055	5.15909	6.23051	6.22765	12.7077	13.5396	-1.75303	3.1722e-06
FGRAMPH1_01G10193	0.313415	0.209375	0.415863	0	0.19561	0.297547	#N/A	#N/A
FGRAMPH1_01G07351	11.5673	9.27298	7.67421	4.6365	4.33168	1.88258	0.597757	0.299075
FGRAMPH1_01G00861	31.7473	25.0864	28.9671	7.38881	9.18737	8.58036	0.989882	3.17254e-07
FGRAMPH1_01G04003	22.5675	22.5717	23.6298	12.5166	17.7646	31.1793	-0.60773	0.11393
FGRAMPH1_01G22503	18.3	17.1455	15.8922	23.9939	17.9703	15.1682	-0.933333	0.000291458
FGRAMPH1_01G10523	281.393	241.208	237.791	22.3546	16.6048	17.4811	2.96958	1.31916e-50
FGRAMPH1_01G01701	46.6606	39.1313	43.7834	7.35892	9.5373	7.67893	1.62033	1.5776e-15
FGRAMPH1_01G21401	0.897085	0.211515	0.58816	0.832843	3.0893	3.38162	-2.93092	4.68121e-06
FGRAMPH1_01G28165	5.62132	2.91495	3.06698	2.68846	2.91959	2.46311	-0.287899	0.419949
FGRAMPH1_01G09833	48.5023	77.6209	71.4324	10.4791	20.8857	17.1976	1.2751	0.000594845
FGRAMPH1_01G25891	8.11215	10.7787	10.5735	20.2381	18.3275	24.7212	-1.86052	1.08866e-11
FGRAMPH1_01G12983	1.97	1.65724	1.64905	0.682396	1.48758	2.17043	-0.496774	0.308266
FGRAMPH1_01G18291	275.583	313.559	324.895	309.443	398.168	455.772	-1.11146	1.18753e-05
FGRAMPH1_01G20419	1.09154	0	1.01384	0.957076	0.715323	0	#N/A	#N/A
FGRAMPH1_01G00719	69.7703	49.6767	56.3955	36.6259	38.8156	33.3953	-0.095599	0.653375
FGRAMPH1_01G15187	36.7878	24.0034	30.097	16.5615	15.5825	14.9278	0.159559	0.48283
FGRAMPH1_01G13777	3.59549	2.83867	6.6032	64.6276	84.325	78.4321	-4.88912	5.21395e-43
FGRAMPH1_01G12381	1.21261	1.81076	2.58384	0	0	0.0677186	5.60126	9.50773e-05
FGRAMPH1_01G15143	3.08161	2.50296	2.57396	7.42561	3.93241	11.3867	-2.26322	1.4937e-08
FGRAMPH1_01G19293	9.24063	4.87494	5.23074	2.46894	1.45544	2.10849	0.871892	0.0172251
FGRAMPH1_01G08145	0.379395	0.253452	0.211432	0.731846	0.132602	0.720373	#N/A	#N/A
FGRAMPH1_01G12947	167.313	109.071	92.5147	238.955	185.236	179.031	-1.51269	1.43895e-09
FGRAMPH1_01G08831	0.528009	0	0	0	0.153787	0	#N/A	#N/A
FGRAMPH1_01G07953	79.5785	84.5444	80.4284	26.6498	29.7732	25.6491	0.805069	3.30793e-05
FGRAMPH1_01G20135	17.1297	14.922	16.4917	12.5744	14.0227	17.5591	-0.639499	0.00455634
FGRAMPH1_01G17615	133.217	158.322	170.301	95.2629	121.716	168.499	-0.499481	0.117687
FGRAMPH1_01G11945	0.0526452	0.105508	0	0	0	0	#N/A	#N/A
FGRAMPH1_01G24879	1.08381	0.482688	0.503329	0.63353	0	0.17149	#N/A	#N/A
FGRAMPH1_01G20841	0	0	0.0639518	0.120742	0	0	#N/A	#N/A
FGRAMPH1_01G08717	0.0764641	0.255407	0	0	0	0	#N/A	#N/A
FGRAMPH1_01G01997	5.43304	4.91267	5.86185	3.94573	4.93908	5.15798	-0.566112	0.0499822
FGRAMPH1_01G07959	20.4187	19.9354	18.9652	5.36801	5.43909	4.28613	1.19916	1.81986e-09
FGRAMPH1_01G04275	0.690087	1.41849	0.887488	1.90832	1.43788	1.96545	-1.56	0.00134886
FGRAMPH1_01G00185	0	0	0.0517363	0.146519	0	0.105763	#N/A	#N/A
FGRAMPH1_01G24873	57.9384	120.213	115.484	7.41621	22.9723	16.5283	1.90934	0.000100005
FGRAMPH1_01G15149	0.594891	1.19224	0	0	0	0	#N/A	#N/A
FGRAMPH1_01G19299	14.3959	14.355	13.1745	11.1375	9.24914	8.74292	-0.249616	0.369617
FGRAMPH1_01G18527	0.0793188	0.211954	0	0	0	0	#N/A	#N/A
FGRAMPH1_01G15281	23.3707	23.9419	29.289	2.05897	8.45166	8.2805	1.26638	0.0139332
FGRAMPH1_01G02995	123.003	114.168	119.121	55.0017	51.0495	57.5736	0.347688	0.0477321
FGRAMPH1_01G25721	0.180635	0.160896	0.111851	0.316765	1.05223	1.88639	-3.61543	6.52387e-05
FGRAMPH1_01G05421	198.644	10.1568	7.78664	168.816	2.8556	3.37245	-0.623522	1
FGRAMPH1_01G18197	28.0718	22.8884	22.1696	8.80016	8.90326	16.0581	0.330915	0.315545
FGRAMPH1_01G19425	0.728013	0.764257	0.579591	1.09428	0.181749	0.0987365	#N/A	#N/A
FGRAMPH1_01G09867	205.655	167.147	194.384	143.711	178.364	240.113	-0.765291	0.00328622
FGRAMPH1_01G09839	58.2901	41.0661	45.2315	18.6404	27.8839	22.7223	0.274118	0.274412
FGRAMPH1_01G09285	90.3352	73.963	72.0736	39.7846	35.4356	35.6251	0.307876	0.0780447
FGRAMPH1_01G20413	24.012	25.2899	24.5631	4.97897	8.22232	5.75041	1.19325	1.83666e-05
FGRAMPH1_01G00713	15.9159	1.65589	0.787617	3.54601	24.1092	9.04132	-1.90407	0.191944
FGRAMPH1_01G14607	2196.01	2845.92	3061.89	2771.87	3222.1	2789.35	-0.872208	0.000910657
FGRAMPH1_01G17977	1.27933	1.17515	0.742666	0.140217	0.0698658	0.0759103	#N/A	#N/A
FGRAMPH1_01G12989	0.157378	0	0	0	0	0	#N/A	#N/A
FGRAMPH1_01G04009	13.1638	12.2367	9.05297	3.58543	5.28612	5.10529	0.519653	0.0782155
FGRAMPH1_01G10529	34.517	36.0341	34.9463	32.1138	30.2571	23.8132	-0.479484	0.0494909
FGRAMPH1_01G22509	0.874839	0	0	0.383534	1.14662	0	#N/A	#N/A
FGRAMPH1_01G23453	1.50225	0	0.279062	1.58063	1.31263	0.570478	#N/A	#N/A
FGRAMPH1_01G03753	15.6934	17.6764	15	3.36004	4.14566	2.16554	1.54938	4.34773e-06
FGRAMPH1_01G10199	85.7393	75.668	86.2854	33.5532	31.5753	25.9731	0.667462	0.00179594
FGRAMPH1_01G06091	4.69651	2.26595	3.15047	1.37265	0.227983	0.247707	#N/A	#N/A
FGRAMPH1_01G01139	201.871	176.23	175.287	104.122	107.907	123.466	-0.0576869	0.76364
FGRAMPH1_01G01167	3.75078	3.55458	2.59258	0.611855	1.52435	1.73904	0.577403	0.296407
FGRAMPH1_01G08503	2.352	2.80919	3.00103	5.33272	3.50825	3.83432	-1.39734	5.9665e-06
FGRAMPH1_01G23099	0.199628	0.13336	0.741669	1.40029	0.69772	0.189521	#N/A	#N/A
FGRAMPH1_01G15505	0	0	0	0.294139	1.07478	0.530802	#N/A	#N/A
FGRAMPH1_01G21183	0.228804	0.458554	0.850067	6.01854	6.19764	7.71132	-4.45223	3.48299e-17
FGRAMPH1_01G25985	11.5227	4.7439	7.09346	1.17479	0.819507	0.508804	2.4	3.39776e-05
FGRAMPH1_01G18939	91.2447	83.4717	93.3973	54.2723	73.1215	64.0319	-0.286429	0.19751
FGRAMPH1_01G19367	12.6241	7.62479	13.3317	9.55268	8.46189	5.91041	-0.299923	0.482859
FGRAMPH1_01G19339	3.51283	2.39774	2.0215	0.703064	0.900812	1.2325	0.689004	0.0929985
FGRAMPH1_01G02165	411.68	399.027	418.23	423.147	390.56	437.392	-0.798279	4.66202e-06
FGRAMPH1_01G18967	127.882	127.595	125.272	91.9462	79.2957	74.5099	-0.141634	0.509473
FGRAMPH1_01G22831	0.837874	1.11947	1.3619	2.20397	2.5624	2.58523	#N/A	#N/A
FGRAMPH1_01G22145	0.806631	0.943015	0.561908	0.353632	0.264306	0	#N/A	#N/A
FGRAMPH1_01G16575	0	0	0	0	0	0	#N/A	#N/A
FGRAMPH1_01G21715	0	0	0	0	0	0	#N/A	#N/A
FGRAMPH1_01G01415	44.931	36.4704	25.9005	41.6688	24.7089	25.206	-0.567268	0.0851645
FGRAMPH1_01G04623	45.3108	50.8027	48.6238	76.0676	115.483	130.933	-1.92181	4.26188e-12
FGRAMPH1_01G02417	14.4295	30.5399	29.2415	2.24285	6.47603	5.63527	1.6342	0.00100281
FGRAMPH1_01G22717	2.83281	1.57704	1.31558	9.93536	6.18812	5.82702	-2.75465	8.53983e-05
FGRAMPH1_01G21147	0.066099	0.0883141	0.245575	0.289781	0	0	#N/A	#N/A
FGRAMPH1_01G09501	0.0373675	0.0499263	0.069415	0.0982927	0.0979526	0.106427	#N/A	#N/A
FGRAMPH1_01G10969	83.5103	84.4435	82.1384	51.8009	54.2565	46.0387	-0.0548124	0.80363
FGRAMPH1_01G10937	122.046	5.8227	2.04355	0.166944	0.0739405	0.261097	7.08645	9.7079e-06
FGRAMPH1_01G01261	0.803906	3.75932	1.8667	2.11462	1.40487	0.763207	#N/A	#N/A
FGRAMPH1_01G04629	819.135	1171.63	1287.9	1040.21	1027.91	735.076	-0.525206	0.11101
FGRAMPH1_01G10963	0.270405	0	0	0	0	0	#N/A	#N/A
FGRAMPH1_01G13035	1.85529	1.63923	1.22293	74.6202	38.4883	66.875	-6.03684	1.79031e-69
FGRAMPH1_01G19931	4.60831	6.15711	6.61496	2.20397	2.5624	2.38636	#N/A	#N/A
FGRAMPH1_01G18331	4.28633	7.02849	8.08306	4.09996	9.07951	10.4816	-1.02842	0.0446427
FGRAMPH1_01G00507	66.7794	47.5338	52.5458	74.7636	59.8282	77.4625	-1.13478	2.62869e-08
FGRAMPH1_01G14027	0	0	0	0	0	0	#N/A	#N/A
FGRAMPH1_01G02881	21.1555	18.759	14.2918	2.96533	7.82901	13.4128	0.377563	0.486345
FGRAMPH1_01G03665	31.3335	35.4565	36.6622	8.30833	9.34627	7.50578	1.27496	1.71514e-07
FGRAMPH1_01G27175	26.6542	24.0592	21.7761	7.11282	6.03666	6.13577	1.12902	1.13061e-08
FGRAMPH1_01G24357	47.5667	39.9548	35.8925	81.4094	100.846	102.569	-1.9909	2.98721e-27
FGRAMPH1_01G18933	1.57141	0.937296	0.729774	0.0984163	0.0490379	0.106561	2.87001	0.00245626
FGRAMPH1_01G19333	87.9178	100.286	105.546	61.0406	74.9392	63.3666	-0.203729	0.432559
FGRAMPH1_01G05935	29.3427	26.6154	28.7355	9.53008	12.706	19.8627	0.234337	0.503626
FGRAMPH1_01G23645	50.6251	49.7716	51.5579	17.47	15.0386	14.2788	0.926651	1.22644e-05
FGRAMPH1_01G21241	38.6709	38.2051	40.2182	120.585	94.2306	91.6104	-2.15995	9.63873e-24
FGRAMPH1_01G23093	4.24922	4.1003	5.70084	3.31179	2.06271	1.56881	0.242668	0.719763
FGRAMPH1_01G26751	35.3353	29.7093	29.2983	8.56518	11.8025	11.1488	0.800522	0.000102227
FGRAMPH1_01G06451	0	0.0849174	0.354194	0	0	0	#N/A	#N/A
FGRAMPH1_01G17851	15.7272	18.7177	19.1023	4.32786	7.94925	7.53439	0.674135	0.0474105
FGRAMPH1_01G10361	27.7954	22.2341	20.3484	4.60035	7.55906	6.84419	1.10288	2.22068e-05
FGRAMPH1_01G01133	53.2861	110.437	106.76	13.3023	32.7815	16.4607	1.37587	0.00370747
FGRAMPH1_01G08509	0	0.105695	0	3.8843	2.21192	1.65226	-6.52016	4.93381e-06
FGRAMPH1_01G21189	0	0	0	0	0	0	#N/A	#N/A
FGRAMPH1_01G22367	0	0.764257	1.06258	0	0	0	#N/A	#N/A
FGRAMPH1_01G22339	0	0.516867	0	0.376883	0.0751159	0	#N/A	#N/A
FGRAMPH1_01G18833	15.195	14.8284	14.4593	142.375	75.9527	74.8159	-3.49636	1.83278e-28
FGRAMPH1_01G15429	0	0	0	0	0	0	#N/A	#N/A
FGRAMPH1_01G05289	0	0	0	0.237094	0	0.256715	#N/A	#N/A
FGRAMPH1_01G05835	0.256787	0.0571818	0.159005	0	0	0	#N/A	#N/A
FGRAMPH1_01G05141	12.9703	13.736	10.5528	9.30076	13.6173	17.7068	-0.899069	0.00439906
FGRAMPH1_01G02383	35.9752	37.2077	34.8736	16.5793	15.8118	15.7396	0.394623	0.0470359
FGRAMPH1_01G09291	0.0529262	0	0	0	0	0	#N/A	#N/A
FGRAMPH1_01G23575	6.08411	7.31602	8.28815	3.91205	2.12646	1.92536	0.679819	0.333075
FGRAMPH1_01G25233	6.39459	4.66022	3.23967	2.71847	5.50279	3.86327	-0.555059	0.213216
FGRAMPH1_01G25513	0	0.1361	0	0.357265	0	0.193415	#N/A	#N/A
FGRAMPH1_01G06085	25.4792	30.2376	32.2764	9.84475	11.1151	8.59903	0.812979	0.00125063
FGRAMPH1_01G17951	46.9799	43.168	38.9062	14.035	17.0099	17.7604	0.623651	0.000983636
FGRAMPH1_01G21365	355.312	231.945	161.745	25.132	10.8686	12.8357	3.1277	9.33633e-16
FGRAMPH1_01G27023	0	0.140429	0	0.184313	0.0918378	0.199566	#N/A	#N/A
FGRAMPH1_01G10245	38.2759	36.0445	34.9087	16.5782	18.9385	15.1044	0.332629	0.209696
FGRAMPH1_01G00191	0	0	0	0	0	0	#N/A	#N/A
FGRAMPH1_01G17353	2.48382	2.97036	2.87664	1.31746	0.830611	0.960696	0.657593	0.0789085
FGRAMPH1_01G10863	50.1081	33.0923	34.8882	13.8092	19.6592	20.3101	0.341412	0.19461
FGRAMPH1_01G16099	0	0	0	0	0	0	#N/A	#N/A
FGRAMPH1_01G14001	0	0	0	0	0	0	#N/A	#N/A
FGRAMPH1_01G00521	242.973	155.051	161.392	154.614	91.6635	100.985	-0.110541	0.73876
FGRAMPH1_01G01345	35.4658	30.2562	28.4618	9.00861	12.4847	9.92476	0.801685	0.000121321
FGRAMPH1_01G19717	21.9639	19.8371	18.2603	5.38096	7.1686	6.58266	0.87107	1.3588e-05
FGRAMPH1_01G08293	218.072	248.084	266.583	136.011	141.949	105.373	0.171723	0.536683
FGRAMPH1_01G06697	3.76513	2.32663	2.40426	1.32052	0.493483	0.62554	0.99558	0.050746
FGRAMPH1_01G02981	8.65412	4.01482	4.37629	7.63018	5.29324	4.8383	-0.877577	0.0186226
FGRAMPH1_01G19145	53.888	44.8543	42.8463	17.0514	17.4483	17.3725	0.664912	1.63914e-05
FGRAMPH1_01G02347	32.9251	7.00392	5.41602	0.258221	0.308793	0.111836	5.18058	1.32121e-11
FGRAMPH1_01G15295	0	0.0133271	0.0185293	0.262378	0.226607	0.340909	-5.39925	1.8665e-05
FGRAMPH1_01G11703	1.24512	0.970428	1.15649	0.727823	1.99459	1.77312	#N/A	#N/A
FGRAMPH1_01G19831	0.248562	0.3321	0.153912	0.0726472	0.0723958	0	#N/A	#N/A
FGRAMPH1_01G25161	9.745	5.78675	3.37205	1.50786	3.00528	3.50715	0.422075	0.423378
FGRAMPH1_01G10711	2.32379	1.86288	1.7267	0	2.43657	3.0886	#N/A	#N/A
FGRAMPH1_01G08299	42.8199	31.1086	30.8231	24.3372	25.656	27.9483	-0.364024	0.0704487
FGRAMPH1_01G16645	0.537552	0	0	0.628442	0	0.170112	#N/A	#N/A
FGRAMPH1_01G09527	227.216	147.818	144.038	223.031	178.365	182.714	-0.968968	1.05124e-05
FGRAMPH1_01G22931	86.794	72.5248	73.1205	27.5201	24.5963	40.3536	0.547929	0.0386763
FGRAMPH1_01G05247	0.208004	0.555823	0	0.18238	0	0	#N/A	#N/A
FGRAMPH1_01G11709	0.153984	0.25717	0.0715112	0.0675073	0	0	#N/A	#N/A
FGRAMPH1_01G12395	0	0	0	0	0	0	#N/A	#N/A
FGRAMPH1_01G09197	0	0.871521	1.45406	0.45755	0.68395	1.23854	#N/A	#N/A
FGRAMPH1_01G11397	0.680228	0.289178	0.574369	0.921758	0.972602	2.05479	-2.16787	0.000664534
FGRAMPH1_01G13751	0.0631519	0	0.117313	0.0553723	0.110361	0.119909	#N/A	#N/A
FGRAMPH1_01G10837	0.932431	0.498324	0.259817	0.163513	0.0814736	0	#N/A	#N/A
FGRAMPH1_01G16093	0.74829	0.291603	0.347512	2.62444	1.52562	1.12481	-2.76461	6.30958e-06
FGRAMPH1_01G10869	37.406	32.5533	32.7549	22.6227	18.0159	22.7834	-0.0844241	0.714185
FGRAMPH1_01G17359	18.0249	9.83616	5.93749	2.48092	2.47234	4.42731	1.02794	0.0249469
FGRAMPH1_01G00297	0.477649	0.0870248	0.24199	0.0380735	0.0379417	0.0412243	#N/A	#N/A
FGRAMPH1_01G25519	0	0	0	0	0	0	#N/A	#N/A
FGRAMPH1_01G27029	9.52031	6.32561	6.02253	5.32436	5.93545	8.64747	-0.660585	0.0356324
FGRAMPH1_01G26035	68.2528	63.5555	61.8088	15.2574	20.2383	18.9958	1.05304	4.55245e-08
FGRAMPH1_01G05283	0	0	0	0	0	0	#N/A	#N/A
FGRAMPH1_01G08425	0	0	0	0	0.0316053	0.0228931	#N/A	#N/A
FGRAMPH1_01G18867	2.94897	4.59676	3.9564	14.4607	11.8021	11.89	-2.48202	2.10772e-17
FGRAMPH1_01G15423	440.779	353.64	357.351	359.455	317.343	253.943	-0.477305	0.0271328
FGRAMPH1_01G04155	0	0.993534	0	0	0	0	#N/A	#N/A
FGRAMPH1_01G18285	213.872	184.309	196.045	103.701	166.104	138.762	-0.23655	0.360759
FGRAMPH1_01G22333	0	0.0120794	0.0167946	0	0	0	#N/A	#N/A
FGRAMPH1_01G18839	0.497249	0.301986	0.545825	0.317086	0.434485	0.51499	#N/A	#N/A
FGRAMPH1_01G25885	7.48208	6.89247	9.58294	35.2188	28.1464	24.5998	-2.64667	2.03808e-21
FGRAMPH1_01G25239	10.6522	10.6492	11.0292	9.97425	15.5853	21.2441	-1.30351	5.92349e-05
FGRAMPH1_01G25267	0.0734433	0	0	0.128792	0.0641731	0.069725	#N/A	#N/A
FGRAMPH1_01G02389	4.32487	2.80076	3.11523	3.05689	3.04632	3.85453	-0.754579	0.0110699
FGRAMPH1_01G07377	214.637	183.248	173.181	154.462	139.031	132.25	-0.359432	0.0324797
FGRAMPH1_01G17685	11.2515	9.90933	11.897	0.648595	1.73494	1.73719	2.23466	1.07702e-08
FGRAMPH1_01G05827	0.70941	0	0	0.0888597	0.309933	0.577281	#N/A	#N/A
FGRAMPH1_01G08463	0.227927	0	0	0	0.199158	0.108194	#N/A	#N/A
FGRAMPH1_01G15465	2.759	2.423	2.28907	3.84614	2.74934	2.79591	-1.11209	8.09603e-06
FGRAMPH1_01G06373	110.018	80.4192	68.2753	79.8977	69.9282	79.3344	-0.620661	0.00272858
FGRAMPH1_01G08787	0.775944	0.259183	0.480472	0	0.452002	0	#N/A	#N/A
FGRAMPH1_01G09741	1517.1	1552.49	1583.82	4495.02	5313.89	4726.39	-2.41289	4.35185e-41
FGRAMPH1_01G01077	0	0	0	0.0609354	0	0	#N/A	#N/A
FGRAMPH1_01G24575	1.12954	1.00611	2.44798	0	0.328988	0	#N/A	#N/A
FGRAMPH1_01G02075	4.53026	3.58172	2.85665	1.89498	2.2879	1.26265	0.216817	0.582803
FGRAMPH1_01G12311	13.2327	9.59608	10.5522	3.81663	3.91753	4.62838	0.645994	0.00637738
FGRAMPH1_01G10795	1.32035	1.51909	1.0901	1.47928	1.60235	1.18386	-0.886082	0.0194454
FGRAMPH1_01G05901	9.3187	5.47072	3.32225	1.98078	2.13842	3.03833	0.525391	0.291045
FGRAMPH1_01G21329	0.0846619	0	0	0	0	0	#N/A	#N/A
FGRAMPH1_01G11679	0.585313	0.355468	0.19769	0.186621	0.0464939	0.151549	#N/A	#N/A
FGRAMPH1_01G17097	0.239875	0.801237	0.445599	0	0.209597	0	#N/A	#N/A
FGRAMPH1_01G05303	5.32127	3.23582	2.91479	0.119635	0.178831	0.194303	3.74172	4.81734e-08
FGRAMPH1_01G00433	0	0.177417	0	0	0	0	#N/A	#N/A
FGRAMPH1_01G20733	1.13241	0.504332	0.701197	0.397162	1.25333	1.14675	-1.07215	0.140733
FGRAMPH1_01G19905	0	0	0	0	0	0	#N/A	#N/A
FGRAMPH1_01G11059	34.7293	32.4898	30.7645	17.3102	22.8953	30.2935	-0.301604	0.292628
FGRAMPH1_01G18305	132.751	96.2116	99.645	53.9011	53.9548	40.2705	0.359719	0.112645
FGRAMPH1_01G00789	23.1254	25.6467	26.6666	11.7887	13.0131	23.29	-0.115186	0.770983
FGRAMPH1_01G20489	1.31065	1.2404	0.913015	1.14919	0.763479	0.622149	#N/A	#N/A
FGRAMPH1_01G15117	45.8164	37.9433	41.5693	10.5184	11.2077	14.6304	1.00659	4.69505e-06
FGRAMPH1_01G02655	52.0986	47.2995	47.2882	19.5202	24.3159	18.3638	0.460277	0.0347074
FGRAMPH1_01G02209	1.62243	1.44514	1.50694	2.84513	1.41764	4.62087	#N/A	#N/A
FGRAMPH1_01G12913	13.7006	7.85	6.00522	4.00428	6.23224	5.30997	0.0136692	0.974269
FGRAMPH1_01G07699	125.262	129.393	137.747	71.9352	54.3595	49.5171	0.388976	0.134207
FGRAMPH1_01G15745	5.35787	6.10283	7.62581	44.5112	43.5825	42.5958	-3.53554	1.00006e-47
FGRAMPH1_01G06971	2.00204	0.764257	0.796937	1.50463	0	0.271525	#N/A	#N/A
FGRAMPH1_01G08743	0.650746	0.203779	0.169994	0.053492	0.0710759	0.0579188	#N/A	#N/A
FGRAMPH1_01G01657	1.18978	0.397413	1.10509	0.521607	0	0	#N/A	#N/A
FGRAMPH1_01G09461	0	0.0312924	0	0.123214	0	0.311292	#N/A	#N/A
FGRAMPH1_01G13001	21.5564	18.1218	24.8334	0.439556	0.292023	0.264407	5.2396	3.6296e-34
FGRAMPH1_01G08749	0	0	0	0	0	0	#N/A	#N/A
FGRAMPH1_01G07693	148.723	139.828	133.946	85.0817	81.6983	83.5586	-0.0217591	0.910745
FGRAMPH1_01G25497	254.858	346.836	319.308	11.8453	14.0176	15.1037	3.73263	3.21922e-49
FGRAMPH1_01G05797	0.0489219	0.16341	0.136318	0.0857906	0.0427469	0	#N/A	#N/A
FGRAMPH1_01G09535	3.87429	5.67733	4.1789	0	0.218404	0.2373	4.17354	8.33578e-06
FGRAMPH1_01G21807	23.8519	18.6239	18.4854	7.16172	7.97461	5.42444	0.780712	0.000874331
FGRAMPH1_01G14751	0	0.522912	0.727031	0	0	2.22937	#N/A	#N/A
FGRAMPH1_01G22805	59.3517	44.9499	49.7672	23.4904	26.2902	24.8474	0.26083	0.192479
FGRAMPH1_01G10825	32.8514	25.7434	28.526	9.08346	12.0961	14.4191	0.509763	0.0434581
FGRAMPH1_01G09215	4.34471	4.80022	6.36356	0	0.438035	0.158644	3.93356	4.79395e-05
FGRAMPH1_01G11053	771.984	612.733	608.209	692.392	614.582	524.077	-0.66357	0.000518345
FGRAMPH1_01G00467	0.184749	0.12342	0.171597	4.04974	1.61429	2.28014	#N/A	#N/A
FGRAMPH1_01G20767	999.729	1364.58	1398.92	833.166	1044.81	987.044	-0.361415	0.212483
FGRAMPH1_01G16357	6.07548	6.42626	3.05662	3.77332	5.41921	3.00411	-0.430507	0.386578
FGRAMPH1_01G20739	20.1051	12.8791	8.95325	5.31266	5.53493	3.66056	0.720862	0.131517
FGRAMPH1_01G21921	0	0.129874	0	0	0	0.0615221	#N/A	#N/A
FGRAMPH1_01G00439	0	0	0	0	0	0	#N/A	#N/A
FGRAMPH1_01G05309	1.64676	3.43783	3.82383	24.3657	23.8317	36.0556	-3.97658	6.68354e-24
FGRAMPH1_01G02203	47.3538	40.2599	40.4965	14.0179	12.2687	14.716	0.862416	3.63528e-07
FGRAMPH1_01G07045	32.6776	33.1153	35.7479	20.7897	29.6387	23.8493	-0.316965	0.206792
FGRAMPH1_01G12919	11.8227	6.58177	7.58222	1.4809	1.47578	1.06897	1.883	3.18743e-06
FGRAMPH1_01G00783	0	0	0	0	0	0	#N/A	#N/A
FGRAMPH1_01G20483	35.8384	33.3569	28.2755	23.1616	21.1111	25.9194	-0.306361	0.153818
FGRAMPH1_01G00747	251.242	225.119	230.957	297.987	208.827	262.506	-0.899569	2.51301e-05
FGRAMPH1_01G20447	143.728	144.658	144.383	130.268	133.405	140.749	-0.673971	9.36015e-05
FGRAMPH1_01G26027	100.535	91.0672	88.8347	50.6581	51.0369	49.0234	0.117468	0.463169
FGRAMPH1_01G11673	2.95175	3.33706	2.53073	0.199087	0.198398	0.215562	3.0788	0.000187054
FGRAMPH1_01G21323	0.599688	0.0801237	0.1114	1.15679	0.83839	0.227731	#N/A	#N/A
FGRAMPH1_01G03155	0.0972044	0	0	0.25569	0.33974	0.0922831	#N/A	#N/A
FGRAMPH1_01G27065	5.83367	4.13772	3.41159	3.72576	1.76204	2.46148	-0.0477497	0.92394
FGRAMPH1_01G15211	3.45668	2.73685	1.90259	1.01029	1.67798	0.850806	0.398276	0.434205
FGRAMPH1_01G15531	0	0	0.0572386	0.0540338	0	0	#N/A	#N/A
FGRAMPH1_01G08437	0	0.0263887	0.110068	0.450258	5.8331	4.57518	-7.0439	4.30111e-06
FGRAMPH1_01G08469	0	0	0	0	0	0	#N/A	#N/A
FGRAMPH1_01G00115	0	0	0	0	0	0	#N/A	#N/A
FGRAMPH1_01G06379	79.9107	86.0497	87.2995	115.276	76.8065	85.2578	-0.899923	0.000649352
FGRAMPH1_01G07555	0.334208	0.148844	0.103473	0	0	0.211525	#N/A	#N/A
FGRAMPH1_01G25651	1.919	3.03402	4.15893	2.18738	2.40338	3.03641	-0.485507	0.323039
FGRAMPH1_01G11543	0.0965732	0	0	0	0	0.0916839	#N/A	#N/A
FGRAMPH1_01G12441	0.741553	0.275217	0.459177	0.650202	0.359974	0.625787	#N/A	#N/A
FGRAMPH1_01G26001	1.44725	1.21544	1.1522	5.58346	7.94878	11.6592	-3.50465	9.67771e-23
FGRAMPH1_01G02129	2.54468	2.41772	2.36354	0.0495824	0.345876	0.161057	2.94045	9.9832e-06
FGRAMPH1_01G02599	38.7198	39.8404	35.4124	19.6415	26.3142	17.3235	0.0754305	0.795597
FGRAMPH1_01G24099	0.338006	0.451606	0	0	0	0	#N/A	#N/A
FGRAMPH1_01G21907	0	0.870248	1.00829	0.76147	1.51767	0.824486	#N/A	#N/A
FGRAMPH1_01G12761	0	0	0	0	0.0422374	0	#N/A	#N/A
FGRAMPH1_01G03623	116.754	112.947	112.755	46.5059	49.5512	55.7383	0.400085	0.0302661
FGRAMPH1_01G12585	0.288782	0.0482298	0.0670562	0	0.252331	0	#N/A	#N/A
FGRAMPH1_01G12819	0.595124	0.233864	0.357668	0.675285	0.825891	0.797639	-1.7819	0.000816637
FGRAMPH1_01G11587	5.4081	4.65291	3.72929	17.6024	9.59414	13.1469	-2.33489	7.35623e-13
FGRAMPH1_01G25071	13.8819	10.7452	10.2293	7.99477	6.35578	7.53787	-0.117222	0.648815
FGRAMPH1_01G10925	0.266634	0.118749	0.0825513	0.389646	0.155319	0	#N/A	#N/A
FGRAMPH1_01G22905	114.456	77.8736	81.1086	93.0046	80.055	102.449	-0.804294	0.000103867
FGRAMPH1_01G21821	0.214375	0.214818	0.348451	0	0	0.305283	#N/A	#N/A
FGRAMPH1_01G04665	88.5235	82.7374	79.4189	36.9933	44.4658	34.7178	0.332782	0.0951932
FGRAMPH1_01G12813	1.13529	0.634317	0.901094	0.0361975	0.0721446	0.156772	2.55376	8.03595e-05
FGRAMPH1_01G13027	4.54916	2.8832	3.3586	7.46613	7.13453	7.64104	-1.84313	7.67109e-09
FGRAMPH1_01G19805	0.386293	0	0	0	0.337534	0	#N/A	#N/A
FGRAMPH1_01G14035	0.869158	0.645152	0.493342	1.01612	0.590684	0.733471	-1.01598	0.0693402
FGRAMPH1_01G06871	64.2002	57.2053	59.2011	30.0761	29.9182	33.6467	0.170337	0.342894
FGRAMPH1_01G17471	34.0522	22.3545	21.8157	30.9776	24.9024	27.1501	-0.884258	7.65651e-05
FGRAMPH1_01G03629	0	0.213663	0.297066	1.12173	1.11785	1.51821	#N/A	#N/A
FGRAMPH1_01G20317	6.38353	6.74453	4.87786	2.58025	2.53176	3.48148	0.293549	0.36714
FGRAMPH1_01G02593	34.1055	38.2624	36.4549	9.15074	8.90091	9.24432	1.22806	1.05643e-08
FGRAMPH1_01G05927	18.105	14.7562	14.9789	5.78135	11.6667	11.5285	-0.0578823	0.879201
FGRAMPH1_01G24093	26.3872	23.133	18.8648	42.3319	30.4026	41.8048	-1.52954	8.11762e-11
FGRAMPH1_01G02123	13.3607	14.2088	13.9139	2.3193	4.4103	3.66436	1.22923	5.26826e-05
FGRAMPH1_01G05801	24.8568	5.55261	5.75364	42.9707	149.569	102.508	-3.88712	7.52257e-11
FGRAMPH1_01G23357	0	0	0	0	0	0	#N/A	#N/A
FGRAMPH1_01G24645	3.93316	3.28441	2.05491	1.50878	1.71835	1.40026	#N/A	#N/A
FGRAMPH1_01G21791	0.338969	1.30207	0.787099	0.0743029	0.222137	0.160904	#N/A	#N/A
FGRAMPH1_01G01491	2.22578	0.675873	0.37588	0.177417	0.53041	0.576299	#N/A	#N/A
FGRAMPH1_01G11549	1.95688	1.39443	2.18109	0.228775	0	0	#N/A	#N/A
FGRAMPH1_01G02911	15.0791	9.09075	7.04557	4.1922	5.26229	5.10652	0.291282	0.393145
FGRAMPH1_01G10431	64.4092	55.41	59.4088	22.9674	23.8894	23.7799	0.565145	0.000328764
FGRAMPH1_01G15301	0.595552	0.464165	0.645351	1.52304	2.94882	1.55485	-2.60709	1.50021e-07
FGRAMPH1_01G19463	21.0848	25.79	29.9662	9.04069	15.142	15.7473	0.188797	0.606057
FGRAMPH1_01G24459	341.575	260.355	192.598	4.48924	15.871	15.2766	3.68474	5.65159e-17
FGRAMPH1_01G04759	567.233	537.665	551.966	375.206	328.755	220.514	0.0671315	0.829132
FGRAMPH1_01G03003	0	0	0	0	0	0	#N/A	#N/A
FGRAMPH1_01G28129	67.0534	58.3273	62.042	18.3237	19.5486	15.2756	1.03976	1.04951e-07
FGRAMPH1_01G25547	0.140304	0.124973	0.173756	0.0820136	0.122595	0.177602	#N/A	#N/A
FGRAMPH1_01G16973	17.308	11.27	10.8528	25.0371	10.5039	9.23883	-0.984854	0.0248152
FGRAMPH1_01G19787	0.819731	2.19047	1.08768	0.513392	0.204646	0.555879	#N/A	#N/A
FGRAMPH1_01G18741	217.861	226.265	230.884	112.006	147.432	128.671	0.0298512	0.90649
FGRAMPH1_01G16371	0	0	0	0	0	0	#N/A	#N/A
FGRAMPH1_01G23879	0.915216	2.44562	0.425033	0.401236	0	0.434441	#N/A	#N/A
FGRAMPH1_01G25583	0	0.305703	0.212517	0	0.199924	0	#N/A	#N/A
FGRAMPH1_01G19743	129.094	127.293	131.825	151.848	151.851	158.538	-1.02355	5.60313e-09
FGRAMPH1_01G26621	13.6232	14.7857	12.4359	3.45684	4.97973	3.55762	0.995838	0.00017326
FGRAMPH1_01G06015	49.1642	80.155	76.9614	5.39255	20.7139	11.4653	1.71114	0.000562157
FGRAMPH1_01G11105	1.1062	1.31376	0.799133	0.86216	0.429588	0.466754	#N/A	#N/A
FGRAMPH1_01G18461	0	0.104035	0.144645	0	0	0	#N/A	#N/A
FGRAMPH1_01G05567	0.230221	0.0307596	0	0	0	0	#N/A	#N/A
FGRAMPH1_01G05539	0.0918041	0.183988	0.170538	0	0.240649	0	#N/A	#N/A
FGRAMPH1_01G15903	45.6909	78.434	76.5119	0.94179	1.15511	1.56881	5.03283	2.26601e-35
FGRAMPH1_01G05219	0.157517	0	0	0	0	0	#N/A	#N/A
FGRAMPH1_01G20597	9.03966	13.9848	11.6859	3.84716	2.58669	2.45917	1.20827	0.000914005
FGRAMPH1_01G08905	0	0	0	4.40317	2.0252	2.56715	#N/A	#N/A
FGRAMPH1_01G12107	18.076	15.3742	15.3151	11.8289	11.7109	10.1291	-0.247882	0.291225
FGRAMPH1_01G20127	54.7177	48.7866	48.0382	22.7335	25.7934	23.8712	0.287072	0.0831304
FGRAMPH1_01G09305	0	0	0	0	0	0	#N/A	#N/A
FGRAMPH1_01G14777	24.9564	19.7737	20.0128	2.79886	4.94446	6.19873	1.43372	1.58496e-05
FGRAMPH1_01G02313	1.23936	0.551963	1.53484	5.07118	8.30239	8.62847	-3.55428	2.68237e-06
FGRAMPH1_01G01671	0	0	0	0	0	0	#N/A	#N/A
FGRAMPH1_01G18215	268.912	264.736	272.935	314.556	231.16	212.537	-0.683797	0.0050694
FGRAMPH1_01G15909	0	0	0	0	0	0	#N/A	#N/A
FGRAMPH1_01G06957	0.0964166	0.0966159	0.0895532	0	0.0842466	0.0457677	#N/A	#N/A
FGRAMPH1_01G05213	0	0.0598514	0	0	0	0	#N/A	#N/A
FGRAMPH1_01G02319	0	0	0	0	0	0	#N/A	#N/A
FGRAMPH1_01G25815	78.147	47.3283	58.5194	38.1721	38.2763	29.2655	0.00297743	0.99251
FGRAMPH1_01G19749	12.2647	10.6619	6.79117	13.9248	9.41139	10.6735	-0.986121	0.00163828
FGRAMPH1_01G25589	0	0	0	0	0	0	#N/A	#N/A
FGRAMPH1_01G23873	2.12461	1.89244	1.53484	1.65589	1.65016	0.896465	#N/A	#N/A
FGRAMPH1_01G05533	0	0	0	0	0	0	#N/A	#N/A
FGRAMPH1_01G03275	37.5741	33.2597	33.7035	45.2614	34.8429	36.9683	-0.942682	1.62646e-06
FGRAMPH1_01G18535	0	0	0	0.449661	0	0	#N/A	#N/A
FGRAMPH1_01G28123	19.3079	5.22912	5.97781	1.98272	2.43182	0	1.93486	0.0374688
FGRAMPH1_01G03009	176.241	225.039	234.245	68.1025	136.353	149.422	0.0881082	0.836985
FGRAMPH1_01G19437	88.5509	71.9905	73.7328	178.8	172.557	162.488	-1.91649	1.08091e-37
FGRAMPH1_01G24453	0.548118	0.146467	0.20364	0.192238	0	0.416294	#N/A	#N/A
FGRAMPH1_01G04753	138.19	246.29	233.763	20.5358	58.818	45.6853	1.56271	0.000562673
FGRAMPH1_01G19469	29.8035	29.5401	25.4641	11.9416	11.9776	12.0063	0.462769	0.014273
FGRAMPH1_01G17691	16.4521	9.53501	7.79228	13.8522	10.2818	9.30944	-0.797634	0.0237533
FGRAMPH1_01G16979	4.31775	3.0447	3.7876	0.841301	1.67678	0.227731	1.22123	0.150605
FGRAMPH1_01G20221	0	0	0	0	0	0	#N/A	#N/A
FGRAMPH1_01G12201	0	0	0	0.0844024	0.0841103	0	#N/A	#N/A
FGRAMPH1_01G13607	11.5281	14.3707	17.2154	6.56215	8.96873	9.93129	0.00553395	0.987342
FGRAMPH1_01G10781	168.591	156.813	159.787	150.585	159.897	211.388	-0.880468	4.38808e-05
FGRAMPH1_01G01051	8.09689	6.75435	6.11772	31.3773	61.6211	47.2768	-3.52512	3.57182e-34
FGRAMPH1_01G10565	71.5112	73.4938	76.6726	45.845	56.9156	61.3477	-0.334791	0.150705
FGRAMPH1_01G13621	18.4621	9.36434	10.7968	1.1991	2.98737	1.29833	2.001	0.00143643
FGRAMPH1_01G12227	28.8096	0	0.0744333	41.0001	203.276	102.329	-4.52522	0.104098
FGRAMPH1_01G20207	2.88782	1.54335	2.32462	1.26604	0.336441	0.274162	1.03988	0.18572
FGRAMPH1_01G07479	2.06559	2.34584	1.63077	0.996124	1.26341	1.37271	-0.0304573	0.961991
FGRAMPH1_01G27779	1.09154	0	1.52076	0	0	0.51814	#N/A	#N/A
FGRAMPH1_01G16879	328.179	333.888	365.23	214.512	232.448	240.209	-0.187919	0.379815
FGRAMPH1_01G23371	1.4378	1.6809	1.83625	0.945511	0.785199	1.36501	-0.078935	0.905635
FGRAMPH1_01G02487	25.8253	22.8396	22.1017	11.6594	14.8602	16.8435	-0.0723154	0.777485
FGRAMPH1_01G22787	5.74676	5.45961	5.41814	2.96252	3.5074	2.85128	0.0593497	0.829069
FGRAMPH1_01G22463	5.7201	9.23477	9.6518	5.01545	4.41498	6.06407	-0.0788288	0.864233
FGRAMPH1_01G02763	2.77205	1.35215	0.490423	2.00618	1.2303	0.584824	-0.570603	0.447665
FGRAMPH1_01G21561	0	0.0666801	0.0463543	0.0875179	0.34886	0.473803	#N/A	#N/A
FGRAMPH1_01G01485	25.5716	19.0718	17.0159	14.1222	9.80464	7.89909	0.159647	0.642157
FGRAMPH1_01G21785	2.10541	2.15465	3.20375	0.706997	0.665409	1.14826	0.808991	0.0940361
FGRAMPH1_01G28075	120.513	143.156	163.077	32.9626	69.9773	48.3531	0.739144	0.0394091
FGRAMPH1_01G11225	54.1054	54.46	51.9416	14.9047	18.1695	14.6815	0.976062	8.2502e-07
FGRAMPH1_01G28209	12.6064	7.87121	6.81113	19.5783	14.111	16.0358	-1.6708	4.90556e-09
FGRAMPH1_01G01541	37.1394	27.7913	31.4643	12.7504	15.0165	12.6682	0.468658	0.0177313
FGRAMPH1_01G25915	69.8662	60.235	59.4295	48.6176	54.9678	39.5659	-0.37585	0.0802796
FGRAMPH1_01G11499	1.17686	0.554961	0.321495	2.85285	0.786356	1.11728	-2.04683	0.00538461
FGRAMPH1_01G00325	0.311461	0.260087	0.144645	0.0682731	0.272148	0.221769	#N/A	#N/A
FGRAMPH1_01G17457	76.8302	77.2008	76.0729	24.3753	38.0543	40.9613	0.383092	0.174181
FGRAMPH1_01G06857	34.5308	56.6605	53.3465	9.53164	20.6228	11.8657	1.03495	0.0111294
FGRAMPH1_01G15809	3.27524	1.4289	1.42792	3.22341	3.21226	2.47485	-1.36579	0.00152709
FGRAMPH1_01G22743	5.37321	9.67894	5.61455	0.0841301	0.167678	0	5.57218	3.42423e-08
FGRAMPH1_01G02443	2.28804	1.33745	1.59387	2.50772	0.249905	0.814576	#N/A	#N/A
FGRAMPH1_01G23973	104.519	115.326	115.449	51.8437	73.3678	65.596	0.0475159	0.866254
FGRAMPH1_01G21113	1.42917	0.0596717	0	0.156639	0	0.0848007	#N/A	#N/A
FGRAMPH1_01G12591	63.7832	38.6743	39.9086	71.7668	55.0459	56.3779	-1.1652	1.88111e-06
FGRAMPH1_01G20101	0	0.179015	0	0	0	0	#N/A	#N/A
FGRAMPH1_01G25057	20.4757	14.1009	12.7375	19.8373	11.5961	13.9193	-0.737523	0.0162362
FGRAMPH1_01G12121	8.80483	10.0673	11.4807	112.982	46.6046	56.7452	-3.59791	3.08633e-19
FGRAMPH1_01G23979	39.0517	29.6778	30.1225	13.3767	16.0971	11.7509	0.473668	0.0446427
FGRAMPH1_01G21119	10.6359	5.72034	6.19518	8.29829	7.32448	4.79201	-0.666203	0.0762592
FGRAMPH1_01G22749	0.858015	0.573192	0.531292	0.501545	0.999619	0.543051	#N/A	#N/A
FGRAMPH1_01G02449	17.1761	14.7459	13.7352	1.22681	1.18041	1.12222	2.90976	7.73884e-43
FGRAMPH1_01G26607	0	0	0	0	0	0	#N/A	#N/A
FGRAMPH1_01G28203	0	0	0	0	0	0	#N/A	#N/A
FGRAMPH1_01G15803	0.434227	0.145041	0	0.951837	1.70738	1.85509	#N/A	#N/A
FGRAMPH1_01G11493	0.127113	0	0	0	0	0	#N/A	#N/A
FGRAMPH1_01G08805	0	0	0	0	0	0	#N/A	#N/A
FGRAMPH1_01G01735	12.807	10.0415	8.6945	3.6431	3.99355	3.9678	0.652995	0.00182675
FGRAMPH1_01G21435	1.58403	0.235156	0	1.08025	8.15074	4.17731	-3.79179	0.000447692
FGRAMPH1_01G02811	81.5601	144.274	139.238	3.05195	22.4648	7.88579	2.70929	1.6713e-05
FGRAMPH1_01G07473	66.5139	55.9484	49.5543	125.845	97.4799	128.227	-1.81728	9.40027e-20
FGRAMPH1_01G27773	21.5811	12.0218	14.2011	4.62684	4.96551	5.52356	0.859942	0.00268425
FGRAMPH1_01G16873	67.6897	60.8191	65.7113	80.0691	57.749	61.5576	-0.814418	0.000263245
FGRAMPH1_01G22437	135.95	111.816	131.138	105.466	95.1641	105.413	-0.469937	0.00919437
FGRAMPH1_01G02737	74.808	72.2962	80.4983	30.6465	33.6293	29.0687	0.51539	0.0111559
FGRAMPH1_01G15327	12.3508	13.617	12.5655	5.18959	7.73106	7.91255	0.119652	0.695909
FGRAMPH1_01G02769	146.188	158.909	154.304	28.5995	34.7765	37.9457	1.41314	1.06934e-10
FGRAMPH1_01G22469	166.074	182.494	184.02	96.5882	135.088	153.507	-0.298417	0.289621
FGRAMPH1_01G25677	16.6778	15.6172	16.947	25.8095	47.4547	39.5161	-1.96729	6.33249e-12
FGRAMPH1_01G04195	2.27458	0.701318	0.325025	0	0.152883	0.332219	#N/A	#N/A
FGRAMPH1_01G02611	0	0	0	0	0	0	#N/A	#N/A
FGRAMPH1_01G22025	3.83985	2.34824	4.22304	0.653265	0.651004	0.798009	1.52826	1.49956e-05
FGRAMPH1_01G10005	29.9304	31.4567	31.4484	7.35523	13.7516	11.4526	0.743923	0.0131535
FGRAMPH1_01G04525	2.43049	2.22012	1.33606	1.21776	0.606772	0.753449	0.426229	0.421807
FGRAMPH1_01G03217	85.0844	91.6389	84.6924	10.2568	19.9185	14.1905	1.79005	1.05824e-09
FGRAMPH1_01G01379	0.607031	1.6221	0.28191	0	0	0	#N/A	#N/A
FGRAMPH1_01G19179	63.7516	69.1499	68.0637	28.2756	28.1778	20.8033	0.610832	0.0105443
FGRAMPH1_01G07385	93.0768	77.8246	77.1646	140.16	105.989	141.64	-1.42773	3.95462e-13
FGRAMPH1_01G00257	0.472135	0	0	0	0	0.672349	#N/A	#N/A
FGRAMPH1_01G25877	40.8863	31.2348	33.0787	26.5165	26.4247	25.3109	-0.359519	0.0609735
FGRAMPH1_01G03569	1.03685	0.69266	0.30095	0.454559	0.0566233	0.0615221	#N/A	#N/A
FGRAMPH1_01G16673	0	0	0	0	0	0.41835	#N/A	#N/A
FGRAMPH1_01G21027	0.104734	0.209901	0	0.183664	0	0	#N/A	#N/A
FGRAMPH1_01G18277	1.98391	0.563974	0.274442	7.29114	10.6591	13.3446	-4.33673	5.5154e-15
FGRAMPH1_01G03537	33.5324	27.2473	26.6455	17.2361	16.5781	18.3013	-0.0381628	0.840621
FGRAMPH1_01G26323	0.236068	0.946222	0.438526	0	0	0.224116	#N/A	#N/A
FGRAMPH1_01G16053	0	0	0	0	0	0	#N/A	#N/A
FGRAMPH1_01G17399	26.9541	22.409	23.2708	6.19473	6.06954	5.97464	1.21179	8.04302e-10
FGRAMPH1_01G13791	0.21554	0.14399	0.500492	0.47247	0.376668	0.102314	#N/A	#N/A
FGRAMPH1_01G26921	8.88205	10.8323	8.92127	1.53946	1.89511	0.980508	1.9264	2.79949e-06
FGRAMPH1_01G11357	10.8114	8.16459	6.40349	3.36594	1.9852	2.45446	0.904375	0.0050377
FGRAMPH1_01G23549	8.00814	1.14638	2.12517	2.50772	3.49867	1.0861	#N/A	#N/A
FGRAMPH1_01G14189	0.0706521	0.141596	0.0656227	0.0619485	0.0617342	0.0670752	#N/A	#N/A
FGRAMPH1_01G08259	0.270405	1.08385	0.251156	0	0.708821	0	#N/A	#N/A
FGRAMPH1_01G15603	103.506	112.274	128.596	286.884	201.977	316.703	-1.99047	2.51056e-13
FGRAMPH1_01G08605	0	0	0	0	0	0	#N/A	#N/A
FGRAMPH1_01G09157	1.97842	0.683624	0.316825	0.358904	0.774934	0.906745	#N/A	#N/A
FGRAMPH1_01G10279	217.271	196.457	189.89	253.211	190.267	175.14	-0.815072	0.000245157
FGRAMPH1_01G12355	0.45443	0.0275982	0.153484	0.217336	0.216584	0.0392203	#N/A	#N/A
FGRAMPH1_01G17707	1.04475	0.574771	0.799133	0.75439	0.107397	0.116689	#N/A	#N/A
FGRAMPH1_01G26807	256.216	202.159	206.83	196.559	167.079	170.522	-0.468792	0.00715597
FGRAMPH1_01G14241	0	0	0	0	0	0.491107	#N/A	#N/A
FGRAMPH1_01G15255	0.275412	0.183988	0.511614	0	0.240649	0.261469	#N/A	#N/A
FGRAMPH1_01G01971	68.4459	57.6789	59.1305	93.3092	97.9143	170.133	-1.74471	1.8378e-09
FGRAMPH1_01G03111	1.36235	1.63819	1.3919	2.26959	1.5475	1.35804	-1.0016	0.0330643
FGRAMPH1_01G06657	114.721	114.284	127.161	62.1621	73.0822	99.6384	-0.167806	0.567649
FGRAMPH1_01G14183	102.722	112.523	92.7116	835.844	350.322	398.231	-3.13878	1.09671e-17
FGRAMPH1_01G08253	0.265576	0.177417	0.740013	0.46572	0.232054	0.252131	#N/A	#N/A
FGRAMPH1_01G15609	118.783	110.296	120.861	152.14	174.41	179.44	-1.30485	3.12063e-13
FGRAMPH1_01G10273	184.133	173.66	169.168	147.35	141.38	138.899	-0.474912	0.0027634
FGRAMPH1_01G17393	101.586	99.5176	101.889	24.9757	28.675	17.9409	1.30862	1.66348e-07
FGRAMPH1_01G16059	0.0397477	0	0	0	0	0	#N/A	#N/A
FGRAMPH1_01G00151	0.349694	0.398513	1.10814	2.21845	3.12744	2.61686	-2.84506	1.54315e-08
FGRAMPH1_01G05007	3.14373	2.9079	2.91994	6.36106	6.33905	2.75499	-1.56523	0.00518849
FGRAMPH1_01G23543	0	0	0	0	0	0	#N/A	#N/A
FGRAMPH1_01G18171	6.41019	3.60216	3.95758	1.95065	1.6309	2.20158	0.46914	0.120675
FGRAMPH1_01G14715	13.6374	10.7603	10.4724	4.14272	4.22222	3.46611	0.771049	0.00953792
FGRAMPH1_01G23587	75.3936	72.2291	66.8308	43.579	38.484	35.7883	0.086437	0.687687
FGRAMPH1_01G19173	73.8332	69.2868	77.4624	30.5122	40.5507	39.7009	0.222705	0.342293
FGRAMPH1_01G13821	160.985	144.353	163.762	179.802	178.238	172.5	-0.951707	2.45937e-08
FGRAMPH1_01G26329	104.783	112.482	98.8862	35.3254	53.1273	40.4299	0.523528	0.0342326
FGRAMPH1_01G16679	0.663671	0.362751	0.50435	0.42321	0.316309	0.630071	#N/A	#N/A
FGRAMPH1_01G03563	85.3102	57.1129	44.3221	22.0803	32.368	34.1289	0.273854	0.395295
FGRAMPH1_01G27335	3.89445	3.05413	2.83087	2.87032	2.6138	2.67919	-0.527467	0.0939413
FGRAMPH1_01G17991	21.5457	8.23699	9.03196	1.50463	1.49943	0.724068	2.54786	6.977e-08
FGRAMPH1_01G13907	0.407459	0.340251	0.189227	0.0893162	0	0	#N/A	#N/A
FGRAMPH1_01G01373	206.945	144.097	153.476	161.079	144.466	174.273	-0.718681	0.000127389
FGRAMPH1_01G14147	5.21834	5.92634	2.42344	54.0671	30.5498	63.5782	-4.22994	7.01648e-26
FGRAMPH1_01G06077	104.405	79.2992	84.1871	36.4643	33.4582	33.5919	0.585647	0.000414872
FGRAMPH1_01G09251	16.3441	19.8865	20.7038	7.64926	11.512	9.43166	0.234137	0.452095
FGRAMPH1_01G13921	0	0.263188	0	0	0	0	#N/A	#N/A
FGRAMPH1_01G24709	38.9847	51.1464	47.4076	7.79324	12.2261	5.51405	1.66921	4.12589e-06
FGRAMPH1_01G04409	2.21149	1.32964	1.02703	2.61773	2.31882	2.51943	-1.5145	0.00210839
FGRAMPH1_01G26791	43.3712	50.523	48.6788	49.3697	53.608	71.5568	-1.05665	3.18773e-05
FGRAMPH1_01G06491	15.0559	6.62356	11.9377	0.321979	4.49211	6.27525	0.806395	0.360806
FGRAMPH1_01G17891	97.3094	76.1272	81.2195	40.3798	44.4574	56.0153	0.070861	0.769526
FGRAMPH1_01G07163	13.4451	13.7991	9.76718	14.7525	6.0381	7.91538	-0.415913	0.336594
FGRAMPH1_01G23053	0	0	0	0	0	0	#N/A	#N/A
FGRAMPH1_01G16549	6.25672	3.241	1.64706	0.498724	0.380058	0.222352	2.50352	1.175e-05
FGRAMPH1_01G22179	0.0641046	0	0	0.0562076	0	0	#N/A	#N/A
FGRAMPH1_01G27187	17.958	14.0139	10.3325	35.3234	17.1493	20.1417	-1.5766	1.0585e-05
FGRAMPH1_01G20013	266.408	291.494	294.81	89.5047	125.468	111.154	0.620674	0.00885566
FGRAMPH1_01G19025	39.3315	35.857	33.6869	13.1002	16.7102	13.4397	0.553248	0.00520158
FGRAMPH1_01G13807	102.77	133.467	118.387	213.889	242.134	248.743	-1.75246	2.21916e-14
FGRAMPH1_01G24397	6.15404	3.6087	2.54043	5.6957	3.70433	5.97231	-1.1345	0.00456793
FGRAMPH1_01G25615	0	0	0	0	0	0	#N/A	#N/A
FGRAMPH1_01G05021	4.44131	3.21197	2.98979	0.535897	0.818866	0.464197	1.75186	9.10508e-06
FGRAMPH1_01G07511	38.3652	30.3335	28.2384	21.4643	17.0776	21.4289	-0.0950936	0.690509
FGRAMPH1_01G01871	18.5108	17.8883	16.2088	36.4567	35.2811	40.7146	-1.87236	9.49296e-28
FGRAMPH1_01G27143	87.1275	77.3181	74.0637	34.717	40.4856	51.4325	0.133779	0.589046
FGRAMPH1_01G07231	2.44734	0.880346	1.5737	0.165065	0.986965	0.178726	#N/A	#N/A
FGRAMPH1_01G13323	0.143003	0.0955321	0.132823	0.125386	0	0	#N/A	#N/A
FGRAMPH1_01G23673	31.0656	73.1036	67.2634	7.25684	16.8316	12.1734	1.5076	0.00124698
FGRAMPH1_01G16587	0.379717	0.450966	0.627	0.480914	0.737307	0.841151	-1.2563	0.0333106
FGRAMPH1_01G28017	0	0	0	0	0.0386374	0	#N/A	#N/A
FGRAMPH1_01G27149	16.8961	11.3337	11.6331	8.63936	6.00238	7.27925	0.067101	0.820428
FGRAMPH1_01G27281	35.726	41.0331	40.9876	10.8853	21.2216	13.5875	0.602565	0.0727388
FGRAMPH1_01G23679	0	0.10918	0	0	0	0	#N/A	#N/A
FGRAMPH1_01G13329	0	0	0	0.0568199	0	0	#N/A	#N/A
FGRAMPH1_01G26821	0.282896	0.161989	0.300295	0.0354352	0.0353126	0.153471	#N/A	#N/A
FGRAMPH1_01G17721	31.4333	23.6208	23.6284	11.6689	8.97858	7.41815	0.69738	0.00590089
FGRAMPH1_01G14365	7.03166	10.7252	11.7329	22.2065	36.2121	71.5418	-2.88741	6.30416e-10
FGRAMPH1_01G26907	160.14	132.682	150.767	130.912	159.436	191.457	-0.897059	5.29765e-05
FGRAMPH1_01G20019	8.49844	5.24928	6.60922	4.49457	4.12541	3.74594	-0.0759105	0.799225
FGRAMPH1_01G21001	0.046331	0.0309512	0	0.243741	0.040483	0.0439854	#N/A	#N/A
FGRAMPH1_01G07137	54.2637	35.0422	28.8405	60.0024	41.6193	42.5488	-1.09218	0.000146629
FGRAMPH1_01G07169	9.46136	7.68388	7.63911	4.22924	3.07991	2.05479	0.616358	0.0846828
FGRAMPH1_01G23059	0	0	0	0.258221	0	0	#N/A	#N/A
FGRAMPH1_01G24703	3.83306	1.63882	0.854448	4.30191	2.00954	2.1834	-1.2677	0.0699578
FGRAMPH1_01G04403	0	0.123267	0	0.0323577	0.0322458	0.105107	#N/A	#N/A
FGRAMPH1_01G22173	0	0	0.0564973	0	0	0	#N/A	#N/A
FGRAMPH1_01G25977	4.38767	2.61332	2.55322	2.13216	2.67907	3.76404	-0.645685	0.0972778
FGRAMPH1_01G16543	0.124977	0.11132	0.077387	0.127845	0.0728014	0.257074	#N/A	#N/A
FGRAMPH1_01G08179	1.79045	1.36973	1.15337	0.582376	0.630827	0.520907	0.522087	0.201603
FGRAMPH1_01G17985	23.4286	22.5004	21.1965	5.19387	7.92974	6.16444	1.02396	2.16469e-05
FGRAMPH1_01G06051	36.4038	13.9391	13.1951	11.6778	34.5241	37.0896	-1.22076	0.0354445
FGRAMPH1_01G09277	14.0923	7.25836	5.64533	6.93275	9.25867	9.29373	-0.735603	0.0443385
FGRAMPH1_01G23493	45.6194	31.7596	27.472	4.90838	23.1429	24.4312	0.203877	0.744189
FGRAMPH1_01G03793	443.427	312.263	272.429	149.822	175.134	164.265	0.27506	0.201863
FGRAMPH1_01G10159	12.7608	9.26071	9.29432	14.1671	11.872	6.62388	-0.853446	0.0181776
FGRAMPH1_01G24131	10.7897	9.3509	5.9588	0.511379	1.01922	1.93795	2.13779	0.00213371
FGRAMPH1_01G04243	13.5274	18.2852	15.6505	68.669	44.6532	50.394	-2.54739	6.84682e-19
FGRAMPH1_01G27505	67.4618	64.4602	62.7545	55.2079	43.942	39.2042	-0.283621	0.236027
FGRAMPH1_01G05601	1639.06	759.247	197.017	6.92398	29.0184	3.79014	5.18396	5.40089e-06
FGRAMPH1_01G11979	47.6086	35.8454	26.5197	68.2043	56.4318	57.4858	-1.52561	8.6829e-11
FGRAMPH1_01G24845	126.597	113.057	130.651	124.781	100.728	97.3398	-0.57662	0.00804168
FGRAMPH1_01G13119	0.148475	0.165313	0.137906	0.303764	0.216224	0.328903	#N/A	#N/A
FGRAMPH1_01G19259	1816.4	2470.29	2602.48	1989.25	2316.58	1839.7	-0.589556	0.0385941
FGRAMPH1_01G24263	0.22033	0.44157	0	0	0	0	#N/A	#N/A
FGRAMPH1_01G00177	1.03933	0.694316	0.896389	5.40266	5.57857	6.4136	-3.52546	9.40407e-22
FGRAMPH1_01G19605	58.306	57.9862	53.1195	1.60038	4.05357	4.57273	3.27774	2.40665e-18
FGRAMPH1_01G02955	7.75944	7.4875	10.21	3.02381	7.72169	5.93421	-0.154972	0.783716
FGRAMPH1_01G04287	0.286925	0.0958392	0	2.01263	2.38173	2.58779	-5.04346	2.03703e-06
FGRAMPH1_01G18157	71.8156	59.6717	57.0796	44.7203	38.5559	31.6307	-0.0701613	0.781143
FGRAMPH1_01G04865	18.4182	13.5669	13.4325	13.0659	14.3266	21.0747	-0.883046	0.00111158
FGRAMPH1_01G12613	11.6936	5.23891	5.55991	2.23778	2.27058	2.11459	0.944254	0.0114091
FGRAMPH1_01G14427	0.369497	0.0617102	0.257396	0.0809948	0	0.0876976	#N/A	#N/A
FGRAMPH1_01G13435	7.56048	5.98114	6.5603	17.2706	8.69234	14.1665	-1.78249	1.8128e-07
FGRAMPH1_01G06671	36.1092	28.0699	27.6949	32.7163	28.3963	32.4112	-0.812904	5.88297e-06
FGRAMPH1_01G07999	0	0	0	0	0	0	#N/A	#N/A
FGRAMPH1_01G03829	5.93641	5.23901	5.36872	3.61618	2.59355	1.60177	0.301373	0.435909
FGRAMPH1_01G01957	0.598883	1.20024	2.03959	0.350072	0.34886	0.189521	#N/A	#N/A
FGRAMPH1_01G03823	9.00871	7.74977	5.75444	3.07643	2.32005	2.22068	0.773479	0.00632322
FGRAMPH1_01G13561	0.426955	0.213919	0.264375	0.0935897	0.0310886	0.101335	#N/A	#N/A
FGRAMPH1_01G07993	17.5747	18.9377	18.7999	9.30305	10.3643	8.9365	0.18321	0.461193
FGRAMPH1_01G02017	5.47559	2.35596	1.5516	9.15456	9.77162	11.5422	-2.53407	5.39775e-10
FGRAMPH1_01G23225	118.4	171.506	167.542	87.9984	159.581	154.469	-0.566324	0.115111
FGRAMPH1_01G24517	140.258	102.42	99.443	121.933	80.5438	82.8266	-0.53041	0.0423134
FGRAMPH1_01G09171	7.59256	7.07483	6.92197	1.91611	1.71363	1.83529	1.20547	1.63924e-07
FGRAMPH1_01G13785	4.57608	14.0623	7.22557	0	0	0.868881	4.22576	0.0025298
FGRAMPH1_01G11371	81.8234	71.2617	71.0531	34.3934	38.6556	41.2416	0.192249	0.290431
FGRAMPH1_01G21621	0.159917	0.213663	0	0	0.0698658	0	#N/A	#N/A
FGRAMPH1_01G24269	474.874	392.19	396.582	165.04	218.575	212.724	0.301713	0.135455
FGRAMPH1_01G19253	27.5064	24.0264	22.9201	4.50877	8.88886	12.1229	0.765071	0.0442747
FGRAMPH1_01G01015	73.4967	65.5039	65.8555	48.3699	49.9403	36.1192	-0.170874	0.471152
FGRAMPH1_01G24237	4.6578	4.09423	3.64314	4.83633	10.8173	6.16751	-1.59614	0.000149103
FGRAMPH1_01G12619	4.79032	2.08382	1.65556	0.830273	0.924741	1.16339	0.719644	0.184987
FGRAMPH1_01G16105	3.0346	1.58892	1.52356	3.52372	4.58649	3.6596	-1.75186	8.57746e-06
FGRAMPH1_01G03307	47.5195	34.5013	38.3963	16.7149	21.1882	25.0959	0.148583	0.562324
FGRAMPH1_01G25851	0.291613	0.19481	0	0.511379	0.254805	0.553699	#N/A	#N/A
FGRAMPH1_01G04249	27.8208	22.8364	21.5794	49.9549	47.1959	68.7	-1.98347	1.55652e-16
FGRAMPH1_01G00271	0.0506434	0.033832	0	0.133214	0	0.0480794	#N/A	#N/A
FGRAMPH1_01G11973	6.00655	1.15515	1.14115	3.11208	2.42539	1.55521	-0.646594	0.364812
FGRAMPH1_01G13113	0.211956	0.0943975	0.196868	0	0.0617342	0.13415	#N/A	#N/A
FGRAMPH1_01G04181	0.665922	0.207604	0.577284	18.918	28.977	23.9818	-6.47382	1.12004e-62
FGRAMPH1_01G18251	14.5397	12.5065	12.0483	7.33249	9.8397	7.71375	-0.129647	0.608077
FGRAMPH1_01G15175	75.7926	154.185	151.314	16.5321	50.4034	32.0195	1.2094	0.0146773
FGRAMPH1_01G08173	2.78691	1.79152	0.78144	1.19874	1.92973	0.748815	-0.35083	0.591985
FGRAMPH1_01G07391	55.6961	45.6092	40.7547	28.2158	28.6763	28.4661	-0.0518372	0.78521
FGRAMPH1_01G03799	24.452	25.9088	28.4411	5.61985	8.288	10.0002	0.955938	0.00115393
FGRAMPH1_01G23499	75.66	58.6045	57.4917	52.6749	43.872	41.7017	-0.315969	0.120656
FGRAMPH1_01G10153	0	0	0	0	0	0	#N/A	#N/A
FGRAMPH1_01G17513	103.058	109.989	113.784	42.7502	46.1748	46.8703	0.499832	0.0129719
FGRAMPH1_01G11873	0.508454	0	0	0	0.222137	1.20678	#N/A	#N/A
FGRAMPH1_01G25951	0.979244	0.0817723	0.227384	0.107326	0	0.116208	#N/A	#N/A
FGRAMPH1_01G08025	2.39019	2.129	0.986685	0	0.232054	1.76492	#N/A	#N/A
FGRAMPH1_01G15023	66.6199	55.9576	53.0768	23.6393	22.832	20.6805	0.603328	0.000346944
FGRAMPH1_01G03321	2578.28	3003.94	3719.63	5337.59	5509.44	8198.27	-1.79109	2.65994e-09
FGRAMPH1_01G27429	35.1233	25.9577	23.8605	4.2401	6.58277	7.24894	1.44198	6.83399e-08
FGRAMPH1_01G07729	0.833959	1.85707	1.29099	0	0	0.527825	#N/A	#N/A
FGRAMPH1_01G06735	2.53145	1.90251	0.881718	0.27745	0	0.600822	#N/A	#N/A
FGRAMPH1_01G26435	0	0	0	0	0	0	#N/A	#N/A
FGRAMPH1_01G17233	0.934383	0.546183	0.216967	1.33133	0.816443	1.10885	#N/A	#N/A
FGRAMPH1_01G21607	5.41511	7.11139	6.87813	0.608721	4.36763	2.28487	0.663288	0.316533
FGRAMPH1_01G27295	0.661366	0.628747	0.850551	0.223036	0.444528	0.603734	-0.0115145	0.984807
FGRAMPH1_01G03923	26.5082	24.5908	23.2674	44.8608	29.2928	37.5499	-1.36608	3.1893e-09
FGRAMPH1_01G07893	38.2331	32.9641	27.499	28.1982	27.6182	28.7628	-0.56247	0.00237736
FGRAMPH1_01G16493	0	0	0	0	0	0	#N/A	#N/A
FGRAMPH1_01G17161	100.255	206.868	197.214	9.89655	39.4492	18.1534	2.16523	5.86702e-05
FGRAMPH1_01G25353	1.70782	2.09165	2.77594	3.6188	1.11919	2.16181	-0.829399	0.21783
FGRAMPH1_01G26119	28.6325	22.1768	23.7239	15.2355	17.9189	20.3823	-0.306506	0.143278
FGRAMPH1_01G22605	0.576165	0.048113	0.267575	0.252594	0.25172	0.546995	#N/A	#N/A
FGRAMPH1_01G10625	12.3251	9.20345	8.90378	9.29382	12.2292	9.46489	-0.815558	0.000197215
FGRAMPH1_01G22259	0	0.0191987	0	0	0	0.0545674	#N/A	#N/A
FGRAMPH1_01G20375	18.7258	14.5209	11.0732	19.6394	12.4689	11.547	-0.774359	0.0154288
FGRAMPH1_01G04965	69.0382	58.113	61.2753	20.3964	15.7509	16.2615	1.06497	2.08556e-07
FGRAMPH1_01G02855	61.9338	24.3991	24.806	36.5384	57.2235	59.0093	-1.28585	0.000895857
FGRAMPH1_01G25359	0	0	0	0	0	0	#N/A	#N/A
FGRAMPH1_01G22253	49.8972	34.4015	30.1919	15.8861	12.995	14.1193	0.614415	0.00846527
FGRAMPH1_01G26113	66.9596	59.1221	63.4275	17.8825	19.5026	14.4457	1.09335	8.77576e-08
FGRAMPH1_01G06541	23.0706	24.3842	24.9486	14.5212	16.9907	11.7335	-0.0252725	0.935836
FGRAMPH1_01G07899	167.428	174.329	191.539	366.603	465.477	787.989	-2.36951	6.89287e-13
FGRAMPH1_01G16499	0	0	0	0	0.126165	0	#N/A	#N/A
FGRAMPH1_01G01857	0	0.147737	0	0	0	0	#N/A	#N/A
FGRAMPH1_01G14401	119.856	129.892	128.193	81.3183	67.0836	59.0596	0.0964521	0.718556
FGRAMPH1_01G03929	0.158216	0.317085	0	1.59534	0.345613	0.600822	#N/A	#N/A
FGRAMPH1_01G26561	96.1794	201.436	176.237	7.45152	30.6312	15.9036	2.39609	6.55243e-06
FGRAMPH1_01G07723	22.7371	21.4688	23.1832	13.8662	13.7072	15.0137	-0.110844	0.630624
FGRAMPH1_01G27423	0.239875	0.560866	0.445599	0.525813	0.104799	0.113865	#N/A	#N/A
FGRAMPH1_01G17239	70.5214	98.7833	97.3178	26.5079	49.6901	44.3254	0.391814	0.28445
FGRAMPH1_01G26785	36.3106	27.8434	28.4255	34.2837	22.7152	24.7205	-0.60789	0.0143282
FGRAMPH1_01G05627	0.111403	0.074422	0	0.195358	0	0	#N/A	#N/A
FGRAMPH1_01G06485	169.324	199.882	197.402	75.2176	84.5895	70.9769	0.532416	0.0210587
FGRAMPH1_01G17885	376.421	245.197	243.501	84.097	121.849	85.0771	0.775637	0.00212862
FGRAMPH1_01G17267	2.03317	2.56558	4.82601	2.17886	0.986965	2.14471	#N/A	#N/A
FGRAMPH1_01G16225	0.0826237	0	0	0	0	0.156881	#N/A	#N/A
FGRAMPH1_01G17519	41.8102	31.9537	33.1463	4.62347	6.86661	7.62217	1.69932	8.71625e-12
FGRAMPH1_01G24945	36.6763	53.4607	54.2934	8.70856	16.1365	8.25059	1.37448	0.000276299
FGRAMPH1_01G11879	4.28058	5.57259	7.64589	48.8886	22.8252	42.3059	-3.45778	7.30048e-18
FGRAMPH1_01G15029	2.40814	1.99767	2.23672	1.09055	1.64172	1.68326	-0.189204	0.591928
FGRAMPH1_01G23105	140.553	175.534	171.548	86.3144	103.881	66.333	0.16604	0.597388
FGRAMPH1_01G12135	0	0	0.214164	0	0	0	#N/A	#N/A
FGRAMPH1_01G08937	0	0	0	0	0	0	#N/A	#N/A
FGRAMPH1_01G09369	13.7064	8.77653	5.44091	0.498668	0.0993885	0	4.70917	1.65048e-11
FGRAMPH1_01G09337	0.113964	0	0	0.0999246	0.0995789	0.216388	#N/A	#N/A
FGRAMPH1_01G08969	0.455606	0.347845	0.241813	0.114137	0.341227	0.0617913	#N/A	#N/A
FGRAMPH1_01G23699	0	0	0	0	0	0	#N/A	#N/A
FGRAMPH1_01G12841	13.5027	10.6956	12.0757	1.99577	2.59564	2.16093	1.64335	7.49663e-12
FGRAMPH1_01G20381	478.551	586.942	466.664	419.714	947.99	1042.12	-1.41966	0.000164889
FGRAMPH1_01G20947	1.17897	1.72289	2.60074	2.90739	3.66995	4.68701	-1.77999	0.000128086
FGRAMPH1_01G16555	0.521834	0.232405	0.161562	0.152517	0.455966	0.165138	#N/A	#N/A
FGRAMPH1_01G11137	50.2358	31.2352	30.2845	13.7182	13.3103	14.7311	0.619181	0.00625767
FGRAMPH1_01G11169	55.3611	45.4856	50.5564	20.2577	19.4177	22.8171	0.496986	0.00775909
FGRAMPH1_01G00967	42.2137	46.1887	45.4297	6.29584	9.74839	12.5159	1.46188	1.84627e-06
FGRAMPH1_01G00939	46.6111	44.9396	49.7052	22.8894	27.971	27.211	0.0851638	0.714088
FGRAMPH1_01G21421	35.8534	32.0166	26.8166	99.2838	68.6291	63.1745	-2.07193	1.56176e-16
FGRAMPH1_01G01721	33.0773	30.2235	31.5739	5.91739	6.91613	6.72349	1.50309	4.87103e-12
FGRAMPH1_01G20983	0	0	0	0	0	0	#N/A	#N/A
FGRAMPH1_01G12419	19.5943	9.84689	10.5754	0.464338	0.38561	0.754148	3.83949	5.74853e-15
FGRAMPH1_01G22193	0	0	0	0	0	0	#N/A	#N/A
FGRAMPH1_01G22523	8.80595	4.57548	4.9529	0.857906	0.598456	0.325116	2.54596	2.21663e-08
FGRAMPH1_01G10503	44.7453	44.4802	35.515	7.32101	14.2921	8.82119	1.2576	4.60685e-05
FGRAMPH1_01G04023	0.0947278	0.0632824	0.175969	0.166117	0	0.179864	#N/A	#N/A
FGRAMPH1_01G25997	1.29324	1.4399	2.00197	0.377976	0.376668	0.409256	#N/A	#N/A
FGRAMPH1_01G11511	4.47151	2.82304	2.37326	1.24944	1.15925	0.839695	0.766135	0.0652583
FGRAMPH1_01G13635	36.7078	22.857	23.9542	113.97	56.3369	75.3302	-2.35686	2.15095e-13
FGRAMPH1_01G06471	96.3752	52.4797	43.7157	12.2719	17.2309	17.7336	1.21409	0.000103976
FGRAMPH1_01G26771	1.41641	3.15407	3.94674	3.31179	2.06271	0	#N/A	#N/A
FGRAMPH1_01G17871	0	0	0	0	0	0	#N/A	#N/A
FGRAMPH1_01G10509	0.337049	0.112582	0.234792	0.517174	0.294505	0.159992	#N/A	#N/A
FGRAMPH1_01G22529	4.41101	5.41565	5.53651	21.3242	15.469	13.4119	-2.47004	2.87046e-16
FGRAMPH1_01G04029	9.62729	7.33048	6.05746	2.63224	1.80905	2.06385	1.02937	0.00655428
FGRAMPH1_01G08361	0.193775	0.0647253	0.224977	0.382285	1.48152	1.28776	-3.5311	1.68316e-05
FGRAMPH1_01G22199	0	0	0	0	0	0	#N/A	#N/A
FGRAMPH1_01G09961	0.610592	0.640989	0.810181	13.1549	13.6429	9.85454	-4.92573	1.57316e-35
FGRAMPH1_01G19405	36.8004	44.6604	40.4036	5.2785	8.31457	12.7212	1.44839	7.14538e-05
FGRAMPH1_01G27155	112.984	92.4176	97.039	18.2756	25.8731	26.0699	1.32598	5.45282e-10
FGRAMPH1_01G03065	1.97102	2.15465	2.16357	4.24198	1.72223	2.7218	-1.2345	0.0432218
FGRAMPH1_01G00933	137.317	103.404	102.536	248.145	143.116	178.066	-1.52015	1.0705e-08
FGRAMPH1_01G11231	34.0121	26.1353	27.4315	59.3311	66.2075	93.5318	-2.10797	7.24265e-19
FGRAMPH1_01G12413	3.60598	5.94591	7.86816	0.326213	2.42563	1.95624	1.15156	0.0942152
FGRAMPH1_01G14627	45.7131	24.9456	19.4398	23.7694	8.47629	7.44339	0.362936	0.518318
FGRAMPH1_01G24377	14.0028	17.7133	17.3414	10.3863	11.7212	14.7089	-0.345443	0.243063
FGRAMPH1_01G20989	7.6175	5.27057	6.73833	5.08885	2.77333	3.18546	0.0389238	0.932021
FGRAMPH1_01G23045	9.9459	7.67129	7.72349	4.92197	3.70415	3.58235	0.265364	0.293525
FGRAMPH1_01G01891	19.8693	20.8642	19.1733	2.86884	7.69307	5.4783	1.13157	0.00338111
FGRAMPH1_01G18507	60.7388	88.0404	108.071	129.799	102.159	184.56	-1.44556	8.57355e-05
FGRAMPH1_01G11163	15.1287	12.1622	14.7662	2.02347	7.39373	13.6324	0.094132	0.89956
FGRAMPH1_01G05401	0	0	0	0.330131	0	0.357451	#N/A	#N/A
FGRAMPH1_01G25701	96.5374	99.0351	111.688	5.52235	0.739931	0.90444	4.64896	9.91149e-07
FGRAMPH1_01G00331	1.09713	3.9497	5.60469	0.374103	3.51505	3.93489	-0.266039	0.788508
FGRAMPH1_01G15965	0	0	0	0	0.161429	0	#N/A	#N/A
FGRAMPH1_01G09363	80.9724	62.561	50.8418	46.3364	47.8842	48.6144	-0.348517	0.0889927
FGRAMPH1_01G08963	3.45102	2.63478	4.42645	7.63678	5.88726	6.70863	-1.72855	2.52825e-05
FGRAMPH1_01G23693	28.8071	26.3015	30.1387	7.44475	10.27	10.5253	0.822251	0.000454432
FGRAMPH1_01G01991	1912.85	2059.42	2229.38	2624.17	2294.59	2026.22	-0.929295	4.11555e-05
FGRAMPH1_01G10293	61.7819	33.0853	32.9319	28.5111	17.5939	13.4168	0.291088	0.473578
FGRAMPH1_01G27623	12.5572	8.56196	8.01635	21.5983	12.5257	17.4777	-1.62261	1.38126e-08
FGRAMPH1_01G28265	0	0.279869	0.389115	0.367329	0	0	#N/A	#N/A
FGRAMPH1_01G17373	61.0023	47.1494	44.3396	38.7473	31.4236	26.6	-0.133624	0.605637
FGRAMPH1_01G15865	0.226194	0.151108	0.210093	1.18998	1.77879	0.536856	#N/A	#N/A
FGRAMPH1_01G18521	70.4799	44.9786	38.8351	79.3866	45.8688	60.1257	-1.06954	0.000455306
FGRAMPH1_01G15287	6.70541	5.3253	6.70717	1.02786	1.96667	1.51358	1.27766	0.000267206
FGRAMPH1_01G08863	0.745525	1.99218	1.49144	0.905102	0.701532	1.03445	-0.0484656	0.945358
FGRAMPH1_01G25727	0	0	0	0	0	0	#N/A	#N/A
FGRAMPH1_01G05427	0	0.224527	0	0	0	0	#N/A	#N/A
FGRAMPH1_01G06685	29.8325	26.2934	26.3602	6.38505	5.86315	7.97867	1.24934	9.38607e-10
FGRAMPH1_01G18191	1.99963	0.834902	1.39297	0.438325	1.31042	0.2373	#N/A	#N/A
FGRAMPH1_01G19523	1199.17	1184.69	1456.32	1032.69	415.537	418.46	0.272004	0.557088
FGRAMPH1_01G08245	2.00977	1.87966	2.98672	3.17193	1.75609	5.72405	#N/A	#N/A
FGRAMPH1_01G15243	52.6075	46.6966	46.9902	11.8405	13.752	13.2585	1.1348	3.20328e-12
FGRAMPH1_01G09861	18.891	19.7335	18.9358	3.03499	4.48547	3.75958	1.58134	5.26669e-11
FGRAMPH1_01G19193	0	0	0	0	0	0	#N/A	#N/A
FGRAMPH1_01G14601	3.24486	3.97413	2.51156	0	1.89019	0.51343	#N/A	#N/A
FGRAMPH1_01G12349	46.3305	39.6596	32.0612	4.40039	4.17125	4.59023	2.37859	5.64675e-28
FGRAMPH1_01G20515	744.9	691.889	724.215	614.878	535.926	583.33	-0.457564	0.00844257
FGRAMPH1_01G17971	36.9101	34.6661	35.2466	5.73022	9.63405	10.6139	1.26626	8.1272e-06
FGRAMPH1_01G16699	59.3997	39.8607	42.8972	30.2482	25.3187	28.7052	-0.0388792	0.868997
FGRAMPH1_01G09719	0.163581	0.0546398	0.0759684	0.0717149	0.0714668	0	#N/A	#N/A
FGRAMPH1_01G20889	29.7445	32.2103	30.1343	18.0985	22.6604	20.1992	-0.17372	0.462069
FGRAMPH1_01G20235	44.4783	48.9551	46.6112	23.4577	23.183	22.7697	0.244349	0.256969
FGRAMPH1_01G01393	22.0526	21.3388	20.694	10.8973	16.9846	15.5402	-0.211895	0.436224
FGRAMPH1_01G00833	1017.4	1045.48	1179.99	514.145	883.663	1054.39	-0.362218	0.295349
FGRAMPH1_01G23555	68.2494	55.8012	54.4974	23.4008	19.5816	23.2098	0.647508	0.00326338
FGRAMPH1_01G06097	51.1851	47.6532	50.2599	17.367	15.4037	26.5585	0.555557	0.0573847
FGRAMPH1_01G04175	7.04476	6.59451	6.58367	2.78343	3.03978	1.89909	0.610717	0.042862
FGRAMPH1_01G20883	19.0616	12.4542	15.7592	3.12229	8.78538	5.56818	0.646927	0.173283
FGRAMPH1_01G16045	0.110165	0	0	0	0	0	#N/A	#N/A
FGRAMPH1_01G09713	4.87195	6.33806	7.85945	0	1.12026	0.973746	2.44336	0.00439153
FGRAMPH1_01G00285	0	0	0	0	0	0.473273	#N/A	#N/A
FGRAMPH1_01G00839	40.2857	30.429	31.8745	17.3707	14.4135	14.5587	0.358993	0.0744022
FGRAMPH1_01G00867	11.4002	10.3909	3.65526	41.6263	29.3105	41.0681	-2.94167	1.49753e-13
FGRAMPH1_01G07357	43.4466	43.8349	41.3815	17.4988	18.9255	12.362	0.625464	0.0124489
FGRAMPH1_01G22405	3.9861	2.71798	2.93634	4.70024	4.44378	5.61119	-1.40696	4.69903e-09
FGRAMPH1_01G01399	6.53128	6.163	7.12796	1.78959	2.02119	1.73101	1.06674	2.81921e-05
FGRAMPH1_01G02705	306.99	264.199	269.386	188.006	157.965	164.33	-0.0603454	0.760749
FGRAMPH1_01G10425	107.104	85.2516	78.0913	70.1435	40.7667	59.2101	-0.120412	0.698294
FGRAMPH1_01G01707	7.34145	5.76074	5.11414	1.32828	1.24732	1.52118	1.36513	1.55195e-07
FGRAMPH1_01G15249	4.46168	1.61449	1.89937	1.14101	0.974628	0.705966	#N/A	#N/A
FGRAMPH1_01G21407	0	0.140927	0	0	0.552981	0	#N/A	#N/A
FGRAMPH1_01G19199	0.641968	0.571818	0.198757	0.187628	0.560937	0.203156	#N/A	#N/A
FGRAMPH1_01G25897	2.76693	2.95039	1.87805	2.23946	2.92912	2.12169	-0.715139	0.0549223
FGRAMPH1_01G19529	3.5846	2.95513	1.91265	1.13683	0.266565	0.21722	1.57826	0.0306793
FGRAMPH1_01G18297	39.5154	30.0494	28.2226	12.4958	12.6295	15.471	0.478836	0.0166589
FGRAMPH1_01G16693	15.2919	43.8525	44.2121	8.01214	26.5197	23.4142	0.110334	0.870147
FGRAMPH1_01G12343	0	0	0.34534	0	0	0	#N/A	#N/A
FGRAMPH1_01G15181	0	0	0	0	0	0	#N/A	#N/A
FGRAMPH1_01G26635	74.6725	80.9792	76.0614	30.4452	24.3589	18.9045	0.881497	0.00112365
FGRAMPH1_01G12387	0.582085	1.24435	1.45975	2.2967	2.69565	3.09465	-2.03253	2.02539e-05
FGRAMPH1_01G13771	9.9715	6.7371	5.36756	1.58966	3.66336	2.31288	0.744539	0.0746248
FGRAMPH1_01G17379	9.82863	6.09079	5.16508	5.21607	3.27701	5.58634	-0.222546	0.575971
FGRAMPH1_01G09185	27.5798	24.5036	24.723	13.9892	10.4381	15.0708	0.180752	0.473057
FGRAMPH1_01G27629	24.5392	19.2384	19.1663	174.664	125.018	183.246	-3.72671	3.56506e-64
FGRAMPH1_01G12941	0	0	0	0	0	0	#N/A	#N/A
FGRAMPH1_01G08869	0.492226	0.751609	0.457187	0.123311	0.491538	0.066758	#N/A	#N/A
FGRAMPH1_01G08837	0	0	0	0	0	0	#N/A	#N/A
FGRAMPH1_01G10299	0.864667	0.433227	1.32514	0.113722	0	0.0820891	2.97368	0.00474404
FGRAMPH1_01G11385	0.0898626	0.180097	0.166932	0	0	0	#N/A	#N/A
FGRAMPH1_01G20847	88.8618	60.4565	57.5336	50.0742	43.6633	48.2881	-0.253995	0.245715
FGRAMPH1_01G08711	0	0	0.182358	0.258221	0	0	#N/A	#N/A
FGRAMPH1_01G01885	165.107	141.014	150.826	115.445	96.3819	141.598	-0.40849	0.0761734
FGRAMPH1_01G01239	72.4109	55.2144	60.0098	11.7575	11.2908	9.95296	1.72018	2.64371e-12
FGRAMPH1_01G01267	427.145	411.272	394.215	438.04	461.438	517.896	-0.976859	5.22819e-09
FGRAMPH1_01G11723	0.992923	0.634477	1.00244	0.757049	1.24481	1.47546	-1.19161	0.0152919
FGRAMPH1_01G21283	81.9166	75.1165	60.9532	87.7141	61.7868	68.0007	-0.78105	0.000661688
FGRAMPH1_01G22863	99.6222	92.8202	83.8558	21.4221	58.1007	74.1786	0.0688899	0.893778
FGRAMPH1_01G18369	7.4104	5.31145	5.59235	6.15911	4.45159	4.17717	-0.484408	0.136942
FGRAMPH1_01G19937	268.556	202.198	185.005	721.584	495.223	627.656	-2.28427	2.16829e-25
FGRAMPH1_01G19969	213.41	193.014	196.569	83.0878	99.0153	80.9674	0.419991	0.0232746
FGRAMPH1_01G24953	2.01308	1.00862	1.2585	0.712825	0.270613	0.514544	0.704872	0.219997
FGRAMPH1_01G18337	24.466	16.9791	14.7819	13.5377	10.516	11.2754	-0.127844	0.661487
FGRAMPH1_01G00501	48.0979	33.0192	29.9637	7.78216	6.31564	5.55018	1.70062	6.47212e-12
FGRAMPH1_01G14021	0.121904	0.325749	0.339678	0.106887	0	0.231464	#N/A	#N/A
FGRAMPH1_01G01519	171.819	202.635	191.728	68.7504	52.9483	55.1018	0.913312	0.000137816
FGRAMPH1_01G02887	116.063	110.908	113.43	107.998	110.515	146.542	-0.874667	4.52489e-05
FGRAMPH1_01G16479	0	0	0	0	0	0	#N/A	#N/A
FGRAMPH1_01G07879	59.2243	66.9824	59.6812	37.0697	37.2499	44.4109	-0.121548	0.622903
FGRAMPH1_01G02265	122.484	65.0384	56.1228	370.71	160.842	240.833	-2.48162	7.84365e-11
FGRAMPH1_01G02843	3.92087	2.89028	7.28353	6.40154	4.72547	7.44473	-1.1637	0.0204972
FGRAMPH1_01G24351	12.0139	9.0145	7.35826	4.00747	5.74318	5.62018	0.0921568	0.773777
FGRAMPH1_01G22245	0	0	0	0	0	0	#N/A	#N/A
FGRAMPH1_01G27003	1344.46	1120.02	1100.93	654.959	786.994	839.269	-0.138166	0.480612
FGRAMPH1_01G10339	60.0105	46.4821	40.418	14.0501	18.5271	18.9764	0.720446	0.000920276
FGRAMPH1_01G21247	2.56418	3.48308	2.85798	6.59503	4.40637	9.0883	-1.93011	2.006e-06
FGRAMPH1_01G15409	79.1078	79.4404	82.1761	38.954	37.658	29.6205	0.408968	0.0719229
FGRAMPH1_01G10367	79.2406	80.2349	81.3128	58.4956	54.4808	51.3997	-0.220482	0.271367
FGRAMPH1_01G26757	43.2463	40.0223	39.4809	5.45513	8.74362	8.75659	1.64374	8.47647e-11
FGRAMPH1_01G17857	17.3459	18.6058	17.9265	15.9588	10.9404	11.365	-0.27685	0.337081
FGRAMPH1_01G06457	2.0073	1.21906	0.508475	0	0.478345	0.866216	#N/A	#N/A
FGRAMPH1_01G11899	0.219679	0.117404	0.163233	0.0770468	0.230341	0.208557	#N/A	#N/A
FGRAMPH1_01G08405	0	0	0	0	0	0	#N/A	#N/A
FGRAMPH1_01G11893	5.88442	4.6311	4.043	9.96566	7.60685	9.25983	-1.67075	9.03563e-10
FGRAMPH1_01G01161	41.5011	44.2117	42.738	9.5278	9.9508	13.2013	1.20571	2.22329e-07
FGRAMPH1_01G15403	4.75049	5.01275	5.51541	1.27798	0.89621	0.768747	1.60521	3.06815e-05
FGRAMPH1_01G10333	52.8825	45.3184	49.9548	37.1655	25.2685	34.3397	-0.164116	0.526314
FGRAMPH1_01G02849	3.59549	3.7121	2.58056	2.57937	0.142803	1.55157	0.429211	0.646994
FGRAMPH1_01G25345	12.8031	6.95473	7.6275	8.95803	6.61052	8.59437	-0.626328	0.0449838
FGRAMPH1_01G27009	2.26752	0.623743	0.247777	0.116952	0	0.253261	#N/A	#N/A
FGRAMPH1_01G19361	31.8719	26.9423	25.3537	9.20284	9.6413	10.1104	0.756597	1.21604e-05
FGRAMPH1_01G18961	5.76888	3.33456	2.92612	1.00447	1.46574	0.932225	1.01176	0.0107597
FGRAMPH1_01G05365	94.91	29.5785	19.6132	14.9315	22.4189	14.0115	0.633971	0.277596
FGRAMPH1_01G27275	28.6168	32.8667	32.3408	29.1704	39.6626	34.6626	-0.905564	0.000400732
FGRAMPH1_01G22869	41.083	41.502	48.6798	20.5719	27.0992	52.5453	-0.376389	0.373081
FGRAMPH1_01G18363	1.23936	1.65589	1.15113	0.362227	0	0	#N/A	#N/A
FGRAMPH1_01G22837	72.9788	53.5109	53.1531	42.6836	36.6058	40.4886	-0.205791	0.290917
FGRAMPH1_01G24959	164.508	147.825	153.438	70.7839	66.0452	92.2829	0.246622	0.281536
FGRAMPH1_01G19963	0.561218	0.374918	0.521267	1.47625	0	0	#N/A	#N/A
FGRAMPH1_01G01513	35.2095	33.3587	32.4766	9.57247	10.3917	14.3004	0.784863	0.000882317
FGRAMPH1_01G16473	0.493003	0	0	0.648406	0	0	#N/A	#N/A
FGRAMPH1_01G07873	43.2699	47.7458	46.8359	57.2045	43.5457	43.3969	-0.832616	0.000556104
FGRAMPH1_01G01233	36.9357	38.976	42.5369	10.8557	11.397	11.4789	1.04576	1.14084e-06
FGRAMPH1_01G22711	1.55312	0.188646	0.174855	11.2657	69.3754	24.7535	-6.67235	1.7925e-08
FGRAMPH1_01G02411	15.0328	18.7007	20.6594	4.76049	8.11074	6.51235	0.732239	0.0244155
FGRAMPH1_01G21141	266.858	328.842	339.352	263.42	407.06	277.145	-0.778135	0.00756636
FGRAMPH1_01G21289	0	0	0	0	0	0	#N/A	#N/A
FGRAMPH1_01G09507	0.755759	0.685196	0.601681	0.851989	0.660365	0.512498	#N/A	#N/A
FGRAMPH1_01G21835	0.146525	0.0489425	0	0	0	0	#N/A	#N/A
FGRAMPH1_01G20395	17.713	11.8331	6.82919	0.586075	1.75214	1.26915	2.52695	0.000351429
FGRAMPH1_01G10931	5.46157	5.30446	5.50202	9.68803	6.27727	6.86023	-1.26289	6.71567e-06
FGRAMPH1_01G11729	6.5134	4.71385	4.73897	2.37959	0.66398	0.824486	1.24765	0.033886
FGRAMPH1_01G10717	1.76451	0	0.468257	0.884079	0.44051	0.239311	#N/A	#N/A
FGRAMPH1_01G04603	48.0388	46.6529	46.0363	12.8427	16.1883	17.6716	0.818248	0.000145399
FGRAMPH1_01G05189	3.54383	1.46781	2.43575	4.84734	5.94531	5.24848	-1.92382	1.97772e-07
FGRAMPH1_01G07973	81.7618	69.4361	69.7973	32.2979	44.7861	37.5461	0.166824	0.450961
FGRAMPH1_01G09521	0.703634	1.41018	1.84181	0.560867	0.279463	0.425098	0.908024	0.229688
FGRAMPH1_01G25133	0.0585522	0	0.0543842	0	0	0	#N/A	#N/A
FGRAMPH1_01G24859	88.4609	74.4099	71.1324	33.1734	39.6103	39.6953	0.274177	0.123512
FGRAMPH1_01G05241	2.58648	3.70261	2.45956	3.45578	3.44382	4.91107	-1.1881	0.00144542
FGRAMPH1_01G19863	0	0	0	0.905567	0	0	#N/A	#N/A
FGRAMPH1_01G22937	15.6714	26.2909	24.3883	1.07379	5.40478	3.68501	1.96151	0.000333741
FGRAMPH1_01G09191	4.00073	3.28273	2.94851	1.02949	0.873936	0.90826	1.07715	0.00187422
FGRAMPH1_01G22969	25.0606	22.3022	18.4551	12.4778	11.9653	9.09188	0.188077	0.488482
FGRAMPH1_01G21935	9.05171	15.0722	19.0734	5.21212	26.3246	22.3173	-1.05562	0.0859659
FGRAMPH1_01G11391	8.14223	6.23538	4.36542	4.23709	18.5671	10.6838	-1.63118	0.00184698
FGRAMPH1_01G10831	0	0	0.317554	0	0	0	#N/A	#N/A
FGRAMPH1_01G13757	2.72238	1.29905	2.08709	1.32612	1.62359	1.02562	-0.187086	0.698294
FGRAMPH1_01G10145	9.31178	7.97347	6.42696	1.48859	2.29258	3.05261	1.01055	0.00205351
FGRAMPH1_01G18719	38.6395	37.4342	37.4971	8.74699	12.7989	11.1146	1.02527	4.92547e-06
FGRAMPH1_01G00291	16.5808	2.69433	2.65346	9.38106	1.81099	1.0636	-0.0457712	0.975356
FGRAMPH1_01G11993	5.1915	3.16657	2.72545	5.40958	5.19363	7.42872	-1.50651	1.09279e-05
FGRAMPH1_01G19245	51.0323	41.2511	42.5242	12.1133	13.8232	16.1265	0.897936	4.68025e-06
FGRAMPH1_01G08523	3.64743	1.75027	0.763445	3.19811	12.1197	8.77885	-2.80124	3.33431e-06
FGRAMPH1_01G15195	149.203	165.669	145.782	80.8227	87.4212	75.0178	0.151082	0.487309
FGRAMPH1_01G15525	0	0	0	0	0	0	#N/A	#N/A
FGRAMPH1_01G18861	260.247	240.363	230.296	535.165	498.381	567.725	-1.9095	1.12649e-36
FGRAMPH1_01G08193	0	0.229719	0	0	0	0	#N/A	#N/A
FGRAMPH1_01G17015	86.2967	86.7366	89.4056	59.7859	65.6524	88.5962	-0.47645	0.0550232
FGRAMPH1_01G02949	0	0	0	0	0	0	#N/A	#N/A
FGRAMPH1_01G25261	0	0	0	0	0	0	#N/A	#N/A
FGRAMPH1_01G23479	50.2686	48.1253	47.2453	8.59363	16.8294	11.4446	1.20878	3.70542e-05
FGRAMPH1_01G03779	3.11484	5.04094	5.70472	2.15413	4.83002	5.24789	-0.562471	0.257137
FGRAMPH1_01G07371	14.3075	11.3187	17.1358	16.8367	16.4494	20.7322	-1.11542	0.00231101
FGRAMPH1_01G22361	0	0	0	0	0	0	#N/A	#N/A
FGRAMPH1_01G08199	0.190061	0	0	0	0	0	#N/A	#N/A
FGRAMPH1_01G08529	1.34138	1.15213	0.593282	3.52841	6.08358	4.48746	-2.97371	9.76978e-13
FGRAMPH1_01G23473	237.669	210.463	217.375	219.796	182.181	162.531	-0.54097	0.00841555
FGRAMPH1_01G03773	0.208004	0.138956	0	0	0	0	#N/A	#N/A
FGRAMPH1_01G05147	0	0	0	0	0	0	#N/A	#N/A
FGRAMPH1_01G09297	0	0.305703	0	0	0	0	#N/A	#N/A
FGRAMPH1_01G02943	70.597	87.8102	85.5181	30.6255	42.8135	25.1921	0.54549	0.0848581
FGRAMPH1_01G25415	0	0.193154	0.167844	0	0.0947391	0.102936	#N/A	#N/A
FGRAMPH1_01G05715	0	0	0	0	0	0	#N/A	#N/A
FGRAMPH1_01G18713	45.5171	34.6414	34.4503	26.5855	26.1159	23.1789	-0.193514	0.334727
FGRAMPH1_01G17957	676.019	618.298	656.636	372.912	156.31	178.599	0.685076	0.0773249
FGRAMPH1_01G11999	0	0.287981	0	0	0	0	#N/A	#N/A
FGRAMPH1_01G00197	0.44066	0	0	0	0	0	#N/A	#N/A
FGRAMPH1_01G14007	0	0.0611405	0	0	0	0	#N/A	#N/A
FGRAMPH1_01G00527	21.804	16.3922	14.3879	1.25551	1.42178	0.803287	3.11867	3.76018e-22
FGRAMPH1_01G19711	538.774	279.692	187.488	457.617	440.273	448.361	-1.24437	0.000299857
FGRAMPH1_01G01985	145.823	135.121	119.418	96.3668	122.023	129.051	-0.574858	0.00456534
FGRAMPH1_01G07979	119.948	91.0019	96.3447	50.129	52.2627	50.0315	0.225581	0.175799
FGRAMPH1_01G04255	0	0	0	0	0	0	#N/A	#N/A
FGRAMPH1_01G02987	140.173	115.322	118.638	32.2405	26.5374	28.3029	1.32037	1.52821e-14
FGRAMPH1_01G06691	318.271	290.041	281.421	194.905	168.241	200.828	-0.120849	0.521674
FGRAMPH1_01G18185	31937.2	36569.4	37553.6	37259.1	38437.4	37039.4	-0.852049	4.78351e-05
FGRAMPH1_01G04609	48.938	33.2949	35.0634	54.6711	53.5553	79.2796	-1.46948	2.70171e-09
FGRAMPH1_01G05183	0	0	0	0	0	0	#N/A	#N/A
FGRAMPH1_01G02341	63.645	55.8045	57.2395	31.9107	33.6678	33.9878	0.0490036	0.794634
FGRAMPH1_01G24853	27.519	33.4453	45.6738	23.7048	47.6175	89.1437	-1.34049	0.00704885
FGRAMPH1_01G19869	19.6687	14.246	13.9418	11.3005	10.0403	8.00968	-0.0873584	0.754853
FGRAMPH1_01G19837	72.5215	57.8708	55.824	18.3503	14.4017	13.6099	1.21867	9.71977e-09
FGRAMPH1_01G22963	111.016	112.853	123.68	62.5453	74.2374	78.9463	-0.0797697	0.746998
FGRAMPH1_01G25139	0	0	0	0	0	0	#N/A	#N/A
FGRAMPH1_01G25167	48.087	48.2416	56.4822	3.76716	2.7434	4.2358	3.06552	4.81212e-22
FGRAMPH1_01G09067	0.174968	0.233773	0.541709	0.818206	0.611531	3.70978	-3.18348	0.000325988
FGRAMPH1_01G09039	0.627853	0.68158	0.510264	0.344068	0.205726	0.44705	#N/A	#N/A
FGRAMPH1_01G13407	5.54935	3.79619	3.38124	0.272481	0.155165	0.126442	3.71486	3.03744e-12
FGRAMPH1_01G19669	68.139	68.4699	71.5611	37.814	33.6164	37.6374	0.161823	0.440965
FGRAMPH1_01G24653	14.2049	13.0773	14.0202	8.44267	7.1917	6.0339	0.154843	0.548002
FGRAMPH1_01G19637	0.637383	0.141933	0.197337	0	0	0	#N/A	#N/A
FGRAMPH1_01G07549	9.11433	7.88641	4.27307	5.25158	2.95802	1.8954	0.274695	0.615501
FGRAMPH1_01G16163	0.929517	0.504529	0.269797	1.27345	0.862952	0.992765	-1.69729	0.00517451
FGRAMPH1_01G06891	45.2772	62.7985	56.7766	12.2895	15.8377	10.3108	1.34261	8.0427e-06
FGRAMPH1_01G17491	24.4404	20.7739	24.536	15.8671	32.6239	41.5681	-1.14271	0.00317544
FGRAMPH1_01G04809	13.9589	9.84464	8.04742	8.76559	6.76174	6.88976	-0.292465	0.297399
FGRAMPH1_01G27569	0	0	0	0	0	0	#N/A	#N/A
FGRAMPH1_01G27537	7.93188	6.24507	4.73609	4.96768	2.9703	3.22727	-0.0327982	0.958738
FGRAMPH1_01G24073	69.9452	55.61	56.1002	60.4629	49.2958	49.6546	-0.597029	0.00123379
FGRAMPH1_01G23385	84.0253	95.9698	96.3733	21.6812	27.5558	26.288	1.10737	9.66626e-07
FGRAMPH1_01G02573	0	0	0	0	0	0	#N/A	#N/A
FGRAMPH1_01G16231	0.318123	0.318781	0.344724	0.46489	0.231641	0.151009	#N/A	#N/A
FGRAMPH1_01G28081	9.89467	8.03519	6.70303	9.3921	10.2321	8.74737	-0.992122	5.25946e-06
FGRAMPH1_01G21771	0	0	0	0	0	0	#N/A	#N/A
FGRAMPH1_01G01471	2.28804	1.26268	1.01638	15.4389	5.04156	6.98883	-3.40576	2.11468e-10
FGRAMPH1_01G16511	2.65619	2.25403	2.40043	2.45487	1.94455	2.2491	-0.644256	0.0930639
FGRAMPH1_01G27217	32.8721	29.5868	22.3049	14.2099	15.8234	12.6451	0.204188	0.410298
FGRAMPH1_01G04327	0	0.0323627	0.0449954	0	0	0	#N/A	#N/A
FGRAMPH1_01G08031	21.4504	29.9971	20.986	0.752317	2.49905	2.98678	2.78511	1.80563e-07
FGRAMPH1_01G06721	503.934	698.151	769.743	472.205	672.27	598.428	-0.573587	0.0676922
FGRAMPH1_01G26421	71.4708	44.1017	55.4708	6.49964	6.59936	6.90475	2.30338	4.8739e-19
FGRAMPH1_01G27563	5.17296	1.15192	1.20118	0	0	0	#N/A	#N/A
FGRAMPH1_01G03335	6.84124	5.36508	5.61752	23.7766	22.7413	44.9465	-3.1441	8.56894e-22
FGRAMPH1_01G20041	29.9376	25.8051	25.0757	9.65154	14.4525	13.9841	0.305188	0.210378
FGRAMPH1_01G07587	19.5631	17.3348	17.4149	10.3061	13.3978	10.8501	-0.125869	0.587175
FGRAMPH1_01G18661	144.705	105.12	119.321	20.9842	15.609	20.5298	1.90555	4.80362e-19
FGRAMPH1_01G24079	6.30945	3.31178	2.51156	0.395157	0.393789	1.71143	#N/A	#N/A
FGRAMPH1_01G02579	24.445	19.248	20.2826	14.8217	12.0524	13.9602	-0.136888	0.515609
FGRAMPH1_01G07543	13.2645	19.5003	24.5632	10.6096	17.8758	16.8958	-0.407723	0.313773
FGRAMPH1_01G24205	100.598	125.742	126.458	19.9946	38.7075	23.8496	1.33708	5.09457e-05
FGRAMPH1_01G19663	0	0	0	0	0	0	#N/A	#N/A
FGRAMPH1_01G24659	34.6245	28.0207	29.6776	27.6085	24.0611	23.6057	-0.489057	0.0183722
FGRAMPH1_01G04803	0	0	0	0.0665315	0.795615	0.504261	#N/A	#N/A
FGRAMPH1_01G11555	34.7223	31.2443	34.5481	4.73944	8.32537	10.0894	1.34548	2.74758e-05
FGRAMPH1_01G16169	0.439034	0.0733235	0.407781	0.288712	0.191809	0.312605	#N/A	#N/A
FGRAMPH1_01G16137	0	0	0.18667	0.352437	0	0.190802	#N/A	#N/A
FGRAMPH1_01G00061	0	0	0	0	0	0	#N/A	#N/A
FGRAMPH1_01G25091	0.153719	0.0513454	0	0.269564	0	0.0729681	#N/A	#N/A
FGRAMPH1_01G12557	0.260917	0	0.242344	0.45755	0.455966	0	#N/A	#N/A
FGRAMPH1_01G09033	1.91653	1.79246	1.42408	2.15096	1.40668	1.60116	-0.786422	0.0905564
FGRAMPH1_01G27111	538.175	498.62	507.682	596.326	512.448	419.584	-0.761033	0.000371969
FGRAMPH1_01G10631	12.214	11.2094	11.2344	6.86233	8.93679	6.61403	-0.147717	0.550695
FGRAMPH1_01G14219	29.7445	45.0402	43.0417	2.96915	5.83777	3.90997	2.46084	3.42334e-12
FGRAMPH1_01G04903	232.131	255.624	272.265	195.087	245.707	223.676	-0.570451	0.0124869
FGRAMPH1_01G20551	93.5294	62.8974	66.9491	43.6923	51.2554	62.3556	-0.286538	0.237551
FGRAMPH1_01G07673	49.5607	89.8841	87.389	6.16992	15.4774	8.52342	2.1684	7.31826e-07
FGRAMPH1_01G03143	0.161655	0.323978	0.600591	0.141741	0.14125	0.153471	#N/A	#N/A
FGRAMPH1_01G25477	11.0438	4.2299	4.65012	35.1181	45.547	35.0886	-3.36917	3.55803e-21
FGRAMPH1_01G05777	0	0	0.341076	0	0	0.348625	#N/A	#N/A
FGRAMPH1_01G22669	1.9368	1.62322	1.14477	25.2261	21.0157	26.8791	-4.74305	1.33362e-81
FGRAMPH1_01G23231	5.38662	5.01896	3.65363	3.38692	3.93257	4.50831	-0.531791	0.0563334
FGRAMPH1_01G22637	31.5125	27.5161	28.2997	18.2307	22.2843	27.2387	-0.411893	0.0790127
FGRAMPH1_01G16385	0.441477	1.47463	1.28141	0.774184	0.289315	0.785862	0.0686656	0.938735
FGRAMPH1_01G23511	6.90185	4.47032	2.92867	1.29019	1.4694	2.32827	0.684221	0.104487
FGRAMPH1_01G21635	0.937157	0.326641	0.264918	0.285812	0.534043	0.270781	-0.359137	0.669571
FGRAMPH1_01G12083	0.544107	0.242325	0	0.397566	0.237714	0.430467	#N/A	#N/A
FGRAMPH1_01G14539	0	0	0	0	0	0	#N/A	#N/A
FGRAMPH1_01G14567	2.51362	2.93862	0.972788	2.75496	1.64726	2.58523	#N/A	#N/A
FGRAMPH1_01G15759	0	0	0	0	0	0	#N/A	#N/A
FGRAMPH1_01G06707	24.41	8.59992	7.64457	5.67455	2.55086	3.53957	0.947057	0.0621653
FGRAMPH1_01G26407	156.244	116.179	108.074	98.9254	89.9197	129.833	-0.535688	0.0246239
FGRAMPH1_01G11693	1.66896	2.15555	1.6535	4.29252	1.84718	2.21825	-1.37206	0.0127234
FGRAMPH1_01G12047	1.27999	1.26228	1.18887	1.12231	0.692359	0.347196	0.0062924	0.992754
FGRAMPH1_01G03187	44.1433	35.4915	34.1224	11.4328	12.5389	13.2549	0.826327	7.26235e-07
FGRAMPH1_01G11045	0.302487	0.202075	0.280954	0	0.44051	0.574345	#N/A	#N/A
FGRAMPH1_01G04301	4.19512	2.39382	3.00354	3.3718	1.6037	1.65947	-0.272886	0.61374
FGRAMPH1_01G02649	1.39427	1.39716	1.7267	4.2788	1.01524	0.441229	-1.1191	0.2166
FGRAMPH1_01G23163	33.3099	21.3217	19.5507	6.46527	7.0235	8.28234	0.968172	6.03265e-05
FGRAMPH1_01G07053	0	0	0	0	0	0	#N/A	#N/A
FGRAMPH1_01G06399	0	0	0	0	0	0	#N/A	#N/A
FGRAMPH1_01G23137	195.962	176.764	184.635	86.5602	81.6908	101.633	0.269816	0.166492
FGRAMPH1_01G06393	6.64189	8.41652	9.04614	2.42871	3.33117	3.25178	0.662899	0.0354147
FGRAMPH1_01G23169	2.77616	2.91436	0.368362	0	0.346534	0	#N/A	#N/A
FGRAMPH1_01G07059	69.7481	58.5037	59.4684	29.9842	30.8715	38.7819	0.132566	0.530489
FGRAMPH1_01G01097	1.88257	2.26375	1.74855	0.990392	0.657977	0.357451	#N/A	#N/A
FGRAMPH1_01G02643	34.536	22.6725	22.3329	19.151	15.5941	18.4319	-0.216776	0.369617
FGRAMPH1_01G08755	0	0	0	0.0571937	0	0	#N/A	#N/A
FGRAMPH1_01G02095	2163.14	2608.26	2727.48	1110.66	1274.85	1636.29	0.138222	0.65069
FGRAMPH1_01G24595	116.954	97.404	93.3291	63.0962	106.428	88.3351	-0.527419	0.0414124
FGRAMPH1_01G24125	14.0622	9.91369	10.7138	4.65923	4.41662	4.61416	0.55053	0.0290413
FGRAMPH1_01G15753	0.504145	0.269433	0.468257	0.0294693	0.234939	0.255265	#N/A	#N/A
FGRAMPH1_01G10775	20.9566	21.3659	18.2503	16.02	18.2188	20.1976	-0.620492	0.00258767
FGRAMPH1_01G17657	28.7263	36.5	34.3787	10.3988	13.554	12.848	0.675869	0.00827372
FGRAMPH1_01G11699	0.378108	0.505187	0	37.9049	7.15829	0.957242	-6.4881	0.00024226
FGRAMPH1_01G12089	0.166854	0.0668796	0.0309953	0	0.0583173	0.190088	#N/A	#N/A
FGRAMPH1_01G17077	37.1042	24.0333	22.8661	20.287	11.6493	14.2644	0.0616949	0.864109
FGRAMPH1_01G14533	27.8617	24.803	25.7605	3.00499	6.59919	7.29063	1.44029	5.98559e-05
FGRAMPH1_01G01685	2.72886	0.546899	0.25346	0	0.476882	0.51814	#N/A	#N/A
FGRAMPH1_01G06991	22.9033	13.7108	11.7692	8.60651	8.88861	9.03637	0.0597485	0.854617
FGRAMPH1_01G02687	0	0.310479	0	0.407505	0.406095	0	#N/A	#N/A
FGRAMPH1_01G07679	828.804	801.806	887.277	661.8	612.591	969.907	-0.604866	0.0246239
FGRAMPH1_01G03281	231.69	194.117	197.667	183.688	127.312	139.473	-0.313629	0.179383
FGRAMPH1_01G14213	2.37956	1.3777	1.12964	0.788206	0.392739	0.577323	0.662864	0.166063
FGRAMPH1_01G04909	0	0.0829673	0.17303	0.108895	0	0	#N/A	#N/A
FGRAMPH1_01G13421	5.15719	2.52861	2.28517	1.9498	1.90171	2.201	-0.098034	0.829808
FGRAMPH1_01G22663	0.648972	0.541927	0.552543	0.331931	0.141764	0.308058	#N/A	#N/A
FGRAMPH1_01G03149	41.4005	37.1889	35.9966	21.9806	26.2644	30.8577	-0.243855	0.267787
FGRAMPH1_01G08669	0.355512	0.079166	0.110068	0.311717	0.207092	0.675027	#N/A	#N/A
FGRAMPH1_01G12571	1.8542	0.825794	0.861106	0.812893	2.09271	0.220041	-0.643079	0.47657
FGRAMPH1_01G06233	12.5633	11.0241	10.0921	10.0034	11.3929	11.0891	-0.728645	0.000617168
FGRAMPH1_01G08637	3.51956	2.52326	2.27236	2.97308	2.28773	2.36341	-0.670174	0.035498
FGRAMPH1_01G24315	4.43097	2.43255	2.60787	0.538532	0.421668	0.499799	1.89103	2.02588e-05
FGRAMPH1_01G26141	53.0958	41.2957	40.6522	20.5114	17.3084	18.4278	0.476159	0.00718692
FGRAMPH1_01G26835	57.0005	90.1305	88.3299	8.83198	25.7312	17.7757	1.4223	0.00130144
FGRAMPH1_01G17735	30.5953	36.1466	36.9515	5.81842	7.05273	4.69466	1.79869	1.55254e-11
FGRAMPH1_01G26289	16.4142	14.0557	17.3247	18.3827	14.2772	17.0707	-0.83322	0.000572498
FGRAMPH1_01G23999	0	0.677409	0.313945	0	0.590684	1.60447	#N/A	#N/A
FGRAMPH1_01G27829	3.01756	0.863942	0.800787	1.20952	3.31468	1.14592	-1.12865	0.132654
FGRAMPH1_01G16729	18.7431	12.5212	15.1382	1.78632	1.78014	0.386831	2.74337	3.97582e-05
FGRAMPH1_01G18067	57.3958	42.5382	41.6668	16.9672	22.9274	24.1946	0.354663	0.127938
FGRAMPH1_01G18039	1.27477	2.83867	3.55206	0.745152	1.85643	0	#N/A	#N/A
FGRAMPH1_01G20647	6.93303	4.39739	4.44977	1.43436	1.76973	2.95822	0.56133	0.151381
FGRAMPH1_01G25085	51.4101	47.2281	54.1136	536.178	308.108	517.97	-3.93062	1.96989e-46
FGRAMPH1_01G11473	0.265576	0.295694	0.904461	1.00906	1.23762	1.00852	#N/A	#N/A
FGRAMPH1_01G06513	66.7063	55.9606	55.2263	44.1909	39.6844	52.349	-0.397528	0.0446858
FGRAMPH1_01G00639	0.195046	0.260599	0	0	0	0	#N/A	#N/A
FGRAMPH1_01G00667	16.6993	10.9505	10.4672	6.46768	6.62434	6.0303	0.196062	0.526498
FGRAMPH1_01G20683	1.10165	0	0.511614	0	0	0.522938	#N/A	#N/A
FGRAMPH1_01G03505	923.783	986.096	904.098	1375.21	1840.05	2179.41	-1.70953	1.4323e-12
FGRAMPH1_01G06161	184.099	247.114	242.127	56.3837	120.565	76.7396	0.652896	0.0771625
FGRAMPH1_01G10037	5.01522	3.74246	2.97333	1.75428	1.00231	1.26631	0.747114	0.031471
FGRAMPH1_01G27793	114.848	76.654	77.8525	72.9458	38.9396	46.4109	-0.0300242	0.935839
FGRAMPH1_01G10069	752.74	629.111	664.642	530.11	472.308	411.046	-0.246856	0.214423
FGRAMPH1_01G07493	1.39974	0	0.650051	0	0.305766	0	#N/A	#N/A
FGRAMPH1_01G16893	0	0	0.242344	0.0762583	0	0.0825691	#N/A	#N/A
FGRAMPH1_01G25697	54.6675	41.2384	58.8496	2.14359	0.712057	0.773661	4.63182	2.29612e-28
FGRAMPH1_01G01457	0.697137	0.465719	0.971268	0.509381	0	0.110307	#N/A	#N/A
FGRAMPH1_01G21757	0	0	0	0	0	0	#N/A	#N/A
FGRAMPH1_01G14801	8.32847	6.13152	8.78807	36.5125	93.3663	93.2144	-4.03849	2.56026e-25
FGRAMPH1_01G26247	32.4846	26.7956	26.0634	5.84709	4.00957	6.17426	1.62858	9.36576e-12
FGRAMPH1_01G23391	48.4389	39.5189	36.3209	25.5302	22.6896	29.6487	-0.111793	0.61626
FGRAMPH1_01G13935	4.95742	5.00014	4.42396	5.11379	9.25791	8.02863	-1.41061	4.95084e-05
FGRAMPH1_01G16899	2.7777	1.46904	1.45123	1.97886	3.18556	3.68091	-1.44448	0.000640173
FGRAMPH1_01G27799	76.8128	49.058	46.1465	11.6549	5.5217	5.89598	2.09478	7.02191e-09
FGRAMPH1_01G07499	13.1613	11.3421	11.8577	1.8464	3.33501	2.62394	1.44123	7.77713e-05
FGRAMPH1_01G10063	0.450675	1.20428	0.418593	0.395157	0.393789	0	#N/A	#N/A
FGRAMPH1_01G17541	1.3385	0.29806	0.966951	0.391205	1.16955	0.141193	#N/A	#N/A
FGRAMPH1_01G09661	0.792014	0.117578	0.163474	5.01545	1.76856	1.50383	-3.84698	4.05873e-06
FGRAMPH1_01G00633	0.688821	1.29682	0.697949	1.53737	0.54716	0.653947	-0.777335	0.28243
FGRAMPH1_01G14927	2.32256	2.36109	5.90894	41.7915	25.6175	95.0058	-4.68186	4.66951e-17
FGRAMPH1_01G27307	11.7562	6.15045	6.5779	5.34026	4.57921	6.58902	-0.240429	0.571575
FGRAMPH1_01G28095	7.50755	8.12995	6.30447	5.35033	5.78112	7.55055	-0.540297	0.0459416
FGRAMPH1_01G02455	1.10165	0.972506	1.27904	0	0.0343784	0.224116	2.96356	0.00112707
FGRAMPH1_01G22755	0	0	0	0	0.0424675	0	#N/A	#N/A
FGRAMPH1_01G20689	102.345	36.5534	38.2563	40.6642	61.3722	67.5616	-0.769153	0.0701145
FGRAMPH1_01G19031	3.71807	3.86374	4.98824	21.3714	11.1902	6.27525	-2.39964	9.52383e-05
FGRAMPH1_01G05035	1.67575	2.19897	1.05617	117.755	97.3713	155.341	-6.98821	4.60184e-100
FGRAMPH1_01G18033	59.7793	45.9449	56.602	5.47051	4.05699	3.99473	2.80238	2.30192e-24
FGRAMPH1_01G11479	51.5008	18.8449	19.5185	34.5368	19.2664	12.8253	-0.40251	0.446128
FGRAMPH1_01G06519	1.31226	2.33773	2.43769	2.30121	0.382207	0.415274	#N/A	#N/A
FGRAMPH1_01G15665	0.110987	0.444866	1.13395	0.875832	1.84258	0.210736	#N/A	#N/A
FGRAMPH1_01G07225	42.8337	79.0045	76.0786	3.90028	13.5032	9.10141	2.15973	9.46668e-06
FGRAMPH1_01G06267	10.633	8.93716	10.5861	7.73879	7.86382	10.0287	-0.541971	0.0226868
FGRAMPH1_01G08663	43.5614	45.6015	43.2969	31.068	36.8465	39.0537	-0.462107	0.0277337
FGRAMPH1_01G06239	64.0534	60.0186	61.7548	35.0851	53.3096	44.6329	-0.291403	0.243837
FGRAMPH1_01G06885	22.3084	16.6484	18.8537	11.9829	9.83409	8.77687	0.131228	0.624454
FGRAMPH1_01G17485	127.676	110.508	115.81	61.8301	103.791	79.6654	-0.247842	0.362141
FGRAMPH1_01G27823	6.92016	4.09579	4.51056	2.02256	1.69731	1.32549	0.817144	0.0287181
FGRAMPH1_01G16723	0	0	0	0	0	0	#N/A	#N/A
FGRAMPH1_01G26283	27.7356	39.6115	37.2576	8.5798	16.6472	11.5662	0.753495	0.0376886
FGRAMPH1_01G23993	56.1652	56.5421	57.858	16.7753	21.6511	20.4162	0.765158	0.000231096
FGRAMPH1_01G01691	1322.86	1705.39	1852.89	1505.91	1850.87	1636.8	-0.788701	0.00322993
FGRAMPH1_01G24445	57.0474	56.7945	51.1309	121.059	99.6933	91.6702	-1.69674	2.27709e-15
FGRAMPH1_01G04745	25.6163	19.1282	20.2042	12.4369	18.1746	24.0179	-0.536132	0.0848205
FGRAMPH1_01G14303	49.2036	56.0526	56.6744	2.59991	5.30327	2.77108	3.15897	2.46553e-21
FGRAMPH1_01G27923	3.63079	5.87724	4.02086	5.02016	2.44038	3.18182	-0.407275	0.452898
FGRAMPH1_01G23893	23.9793	23.6539	22.2723	19.5938	14.9343	11.1405	-0.161738	0.607729
FGRAMPH1_01G17051	16.3079	31.3052	24.546	1.05103	5.09084	4.3668	2.03579	0.000273686
FGRAMPH1_01G04117	121.816	141.687	208.777	42.5869	44.2616	26.6439	1.30521	0.000256179
FGRAMPH1_01G06985	189.458	201.585	185.703	159.078	134.893	153.754	-0.406371	0.0412532
FGRAMPH1_01G03295	3.46715	2.6413	2.71187	0.80001	0.690943	0.808468	1.15278	0.00716785
FGRAMPH1_01G13141	3.58874	3.06699	2.73269	2.52299	2.14701	1.87234	-0.26397	0.381701
FGRAMPH1_01G27321	0.398364	0.443542	0	0	0	0	#N/A	#N/A
FGRAMPH1_01G23729	16.2875	21.2308	21.5852	11.3203	12.6262	8.81574	0.0932086	0.78521
FGRAMPH1_01G03429	31.2093	23.5179	24.396	12.128	15.4021	17.825	0.0167412	0.95224
FGRAMPH1_01G14901	15.9965	11.4589	10.8898	1.2674	2.7225	3.96439	1.47946	0.000350517
FGRAMPH1_01G16999	9.98462	8.39015	8.63227	4.7352	7.62693	5.30592	-0.168689	0.601251
FGRAMPH1_01G13835	0.029626	0.039583	0	0.0259764	0.0258865	0.0281261	#N/A	#N/A
FGRAMPH1_01G17671	33.1886	31.8977	31.9894	16.4718	21.2024	21.8478	-0.0671724	0.81285
FGRAMPH1_01G13289	0.867188	0.521388	0	0.152072	0.0757728	0	#N/A	#N/A
FGRAMPH1_01G14827	0.730962	0.563441	0.522253	0.443711	0	0.480431	#N/A	#N/A
FGRAMPH1_01G04465	4.31739	4.66027	3.88342	0.996193	1.86636	2.1357	0.59381	0.107294
FGRAMPH1_01G24765	136.217	105.44	91.9246	19.2666	13.5804	13.6529	2.05021	5.17308e-18
FGRAMPH1_01G02081	52.6109	53.7861	53.2035	17.8837	23.9012	23.1187	0.527743	0.0163194
FGRAMPH1_01G24581	39.5491	38.5857	40.4576	5.97937	6.31882	5.72717	1.94591	2.41075e-27
FGRAMPH1_01G19755	7.29843	10.1653	9.27301	3.26004	3.42925	2.35322	0.805474	0.024815
FGRAMPH1_01G04531	1115.01	1640.93	1693.47	1184.01	1450	1297.22	-0.57257	0.0577151
FGRAMPH1_01G22031	7.59435	11.6265	8.52327	1.6647	2.48841	3.00411	1.20666	0.0436314
FGRAMPH1_01G07105	0	0.103854	0	0.227181	0.0905578	0	#N/A	#N/A
FGRAMPH1_01G16993	18.3043	22.2484	22.6684	2.22909	5.77557	2.65491	1.80505	0.000170742
FGRAMPH1_01G13283	0	0	0	0	0	0	#N/A	#N/A
FGRAMPH1_01G04211	7.11257	5.55491	4.49992	7.26072	5.94459	5.02359	-0.879449	0.00103086
FGRAMPH1_01G23723	11.3308	10.0926	10.296	20.1391	21.5183	39.7634	-2.13767	1.85353e-11
FGRAMPH1_01G03423	85.4179	71.4629	79.0887	154.252	152.314	155.132	-1.74742	3.94411e-31
FGRAMPH1_01G23899	250.495	199.737	228.815	38.0174	123.695	193.247	0.157661	0.791272
FGRAMPH1_01G16391	0.478304	0.439352	0.333192	0.235903	0.0261207	0.227044	#N/A	#N/A
FGRAMPH1_01G26935	96.8822	58.9733	52.985	81.3147	50.9591	39.4332	-0.524075	0.155601
FGRAMPH1_01G13247	5.76105	10.0399	8.08458	1.09812	3.17353	5.23158	0.583414	0.340452
FGRAMPH1_01G14309	0	0	0	0	0	0	#N/A	#N/A
FGRAMPH1_01G27929	3.04457	1.99693	1.38821	1.40756	1.98311	1.68171	-0.462025	0.30011
FGRAMPH1_01G12641	0.526452	0.52754	0.244488	1.154	1.15	0.749698	#N/A	#N/A
FGRAMPH1_01G20577	376.519	370.309	372.874	279.265	256.572	238.728	-0.241372	0.205757
FGRAMPH1_01G14797	8.40835	6.60015	5.95497	13.8235	9.91848	12.872	-1.59306	8.78199e-09
FGRAMPH1_01G25451	52.407	49.9777	38.391	35.4512	24.5274	18.948	0.0508699	0.890228
FGRAMPH1_01G05751	0.0252822	0.0168896	0	0.0332516	0.0331365	0.132012	#N/A	#N/A
FGRAMPH1_01G22281	0.0814919	0.10888	0.151382	6.28786	6.76454	6.65349	-6.61617	2.02841e-19
FGRAMPH1_01G23687	0.90306	1.24427	1.7824	2.42493	3.00834	9.69866	-2.69216	1.45613e-05
FGRAMPH1_01G12721	0.577564	0	0	0.253207	0	0	#N/A	#N/A
FGRAMPH1_01G05331	10.8162	3.27414	4.08129	6.81645	4.72547	4.8134	-0.691042	0.214423
FGRAMPH1_01G00401	0	0.0403875	0	0	0	0	#N/A	#N/A
FGRAMPH1_01G20701	46.1848	44.3281	36.4758	19.9352	21.61	19.2844	0.282325	0.164154
FGRAMPH1_01G21719	0.226194	0.453323	0.105046	0.19833	0.197643	0.429485	#N/A	#N/A
FGRAMPH1_01G01419	5.7029	4.81826	5.60852	2.50018	2.49153	2.07013	0.409908	0.399572
FGRAMPH1_01G16579	0	0	0	0	0	0	#N/A	#N/A
FGRAMPH1_01G03663	11.4402	11.5912	9.8289	1.25386	1.58273	0.814576	2.38822	4.61112e-10
FGRAMPH1_01G22149	12.7737	14.2493	29.985	1.33018	8.80181	8.9584	0.840123	0.234011
FGRAMPH1_01G13033	0.0674479	0	0	0.887086	0.412541	0.896465	#N/A	#N/A
FGRAMPH1_01G10965	0	0	0	0	0	0	#N/A	#N/A
FGRAMPH1_01G21861	0.166274	0	0.0514792	0.340178	0.339001	0.157856	#N/A	#N/A
FGRAMPH1_01G15509	0	0	0	0	0	0	#N/A	#N/A
FGRAMPH1_01G23095	0	0	0	0	0	0	#N/A	#N/A
FGRAMPH1_01G06557	8.28946	3.09461	5.6613	3.84792	2.34337	2.54611	0.144041	0.833485
FGRAMPH1_01G01135	24.3717	23.621	22.7351	7.37568	11.0946	10.1123	0.533353	0.0254608
FGRAMPH1_01G01841	49.933	38.6898	39.9552	17.6036	20.7903	25.1342	0.232308	0.314209
FGRAMPH1_01G27173	38.5615	39.0712	37.6015	8.18653	9.34629	9.00171	1.34651	4.06674e-14
FGRAMPH1_01G25989	0.052092	0.139199	0.0483838	0	0	0	#N/A	#N/A
FGRAMPH1_01G02169	67.5219	73.2528	82.1734	46.5028	65.6028	104.479	-0.721563	0.0465879
FGRAMPH1_01G19335	192.792	199.704	192.05	134.85	156.288	152.243	-0.372184	0.0503936
FGRAMPH1_01G18935	3.36319	1.51729	2.02843	0.421268	0.457975	0.248799	1.79583	0.000732035
FGRAMPH1_01G02137	69.0029	81.236	86.7412	95.5	75.1993	77.8639	-0.831109	0.00111862
FGRAMPH1_01G23643	39.8296	32.7994	29.2397	37.1393	24.0938	23.9968	-0.530787	0.0552997
FGRAMPH1_01G05933	2.68372	2.53986	6.43941	2.15702	1.17249	0.849282	#N/A	#N/A
FGRAMPH1_01G25983	2.19233	1.50415	0.990616	0.571481	0.724823	0.450018	0.618291	0.29805
FGRAMPH1_01G22187	0.181369	0.242325	0.0842292	0.397566	0.39619	0.430467	#N/A	#N/A
FGRAMPH1_01G27179	23.0737	17.4594	15.955	15.9564	11.5915	13.1864	-0.319996	0.199657
FGRAMPH1_01G05967	0.309839	0	0	0	0	0	#N/A	#N/A
FGRAMPH1_01G23649	0.66099	0	0	0.289781	0.288779	0	#N/A	#N/A
FGRAMPH1_01G05939	269.697	244.916	263.849	345.871	266.965	285.703	-0.982723	7.44407e-07
FGRAMPH1_01G02163	11.0508	9.41591	8.08225	11.7492	9.5403	11.5907	-0.989067	2.16354e-06
FGRAMPH1_01G12891	75.0973	68.2764	77.3354	7.62198	23.5876	21.6997	1.29005	0.00234609
FGRAMPH1_01G08505	2.45262	1.53388	1.50253	5.0788	4.19489	4.16148	-2.09467	1.51263e-11
FGRAMPH1_01G15503	0	0	0	0	0	0	#N/A	#N/A
FGRAMPH1_01G20997	0	0	0	0	0	0	#N/A	#N/A
FGRAMPH1_01G21185	17.7994	10.5477	7.305	10.0588	6.56211	5.38948	-0.12022	0.791938
FGRAMPH1_01G04625	37.2601	29.956	29.1942	9.25059	10.5875	9.71451	0.920971	3.71345e-09
FGRAMPH1_01G24011	49.9017	43.299	42.6448	10.8609	17.0384	21.3736	0.683851	0.0222404
FGRAMPH1_01G02511	0.991484	1.20428	1.00462	0.63225	0.315031	0.427858	#N/A	#N/A
FGRAMPH1_01G09407	4.41447	2.79136	2.23648	1.5524	1.5264	1.12058	0.361886	0.310532
FGRAMPH1_01G13039	0	0	0	0	0	0	#N/A	#N/A
FGRAMPH1_01G13067	0	0	0	0	0	0.0755044	#N/A	#N/A
FGRAMPH1_01G22143	275.741	327.734	341.381	157.349	205.636	220.049	-0.0645104	0.831409
FGRAMPH1_01G25381	0.607031	0.648838	0.225528	5.42897	6.15276	4.95617	-4.22549	4.71225e-15
FGRAMPH1_01G21713	0.279104	0.292999	0.444405	0.0699205	0	0.0757068	#N/A	#N/A
FGRAMPH1_01G01413	1395.12	1998.16	283.461	80.3762	47.7245	81.4957	3.34067	9.37802e-09
FGRAMPH1_01G03637	22.5296	18.211	18.4286	12.8611	9.18871	12.2454	0.00238835	0.992754
FGRAMPH1_01G03669	26.8751	27.6907	25.1098	6.89213	9.48212	9.07886	0.873866	6.49913e-05
FGRAMPH1_01G02231	6.77724	9.05499	9.4422	3.63144	4.27685	4.28941	0.296709	0.622287
FGRAMPH1_01G16573	1.11822	0	0.207723	0.392185	0.195414	0	#N/A	#N/A
FGRAMPH1_01G25947	0	0	0.225835	0	0	0.230834	#N/A	#N/A
FGRAMPH1_01G16095	0	0.275982	0	0	0	0	#N/A	#N/A
FGRAMPH1_01G01349	161.394	253.351	186.272	879.08	581.926	780.885	-2.65827	8.31674e-19
FGRAMPH1_01G15299	0	0.0662356	0	0.434672	0.866336	0.282386	#N/A	#N/A
FGRAMPH1_01G19149	39.4947	35.4163	34.8962	17.3261	11.3139	12.5642	0.634164	0.00976736
FGRAMPH1_01G25847	10.6631	5.43632	6.25521	2.21437	3.43265	1.33201	0.862884	0.172921
FGRAMPH1_01G09421	0	0.0429172	0	0	0	0.0609906	#N/A	#N/A
FGRAMPH1_01G18247	0.859287	1.8546	1.04369	0.753432	1.0396	0.564773	-0.067455	0.928795
FGRAMPH1_01G16643	148.945	123.376	141.125	199.884	176.015	144.144	-1.10971	1.6427e-07
FGRAMPH1_01G19281	151.463	155.588	163.503	46.5262	60.5678	59.0567	0.733578	0.000701774
FGRAMPH1_01G12393	51.3999	73.7973	63.5503	80.8269	75.6878	76.9563	-1.06455	4.38327e-05
FGRAMPH1_01G05839	5.13769	4.33542	4.0185	2.31167	1.89019	2.43879	0.240635	0.503626
FGRAMPH1_01G08423	0.0566203	0	0.10518	0.0248227	0.222631	0.725676	#N/A	#N/A
FGRAMPH1_01G05285	1.0777	0.431971	0.400394	0.566964	0.376668	0.204628	#N/A	#N/A
FGRAMPH1_01G05867	27.2469	26.0803	23.0534	12.9531	17.7814	20.8152	-0.209653	0.447549
FGRAMPH1_01G04153	0.20443	0.204852	0.284816	0	0.178626	0	#N/A	#N/A
FGRAMPH1_01G12991	1.51564	0.379694	0.527908	0.332234	0.331084	0.44966	#N/A	#N/A
FGRAMPH1_01G15425	2036.2	1852.27	1599.36	1470.17	1085.17	1018.44	-0.164167	0.511278
FGRAMPH1_01G16687	0.0626201	0.083666	0	0	0.054716	0	#N/A	#N/A
FGRAMPH1_01G18283	6.49836	6.1412	6.3302	3.82172	6.30133	4.81511	-0.429063	0.203966
FGRAMPH1_01G22335	0	0.0600322	0.166932	0.157585	0	0	#N/A	#N/A
FGRAMPH1_01G25883	5.46129	5.21198	5.79718	4.36097	3.8346	2.68499	-0.177694	0.663306
FGRAMPH1_01G23579	98.42	95.7134	94.8991	25.4501	31.8815	26.1845	1.01783	6.34395e-08
FGRAMPH1_01G06089	0	0	0	0	0.787578	0	#N/A	#N/A
FGRAMPH1_01G10181	65.1189	68.3877	46.0162	47.3066	31.2373	23.8737	0.0274422	0.945251
FGRAMPH1_01G10249	152.299	142.474	148.668	190.746	212.799	241.064	-1.31376	1.14735e-12
FGRAMPH1_01G21337	20.7655	16.6209	17.5854	15.9808	12.3865	14.8619	-0.436995	0.0351634
FGRAMPH1_01G21369	28.2802	22.3774	24.992	19.9815	8.63671	5.73462	0.351784	0.520601
FGRAMPH1_01G14271	0.290191	0.0969301	0.179689	0.0848141	0.0422603	0.0459165	#N/A	#N/A
FGRAMPH1_01G20897	62.7869	45.5705	48.0913	24.5727	17.2894	19.3334	0.564406	0.0143859
FGRAMPH1_01G26033	41.9603	30.5995	29.0868	15.8358	18.9974	16.5094	0.193903	0.342349
FGRAMPH1_01G06083	0	0	0	0	0	0	#N/A	#N/A
FGRAMPH1_01G01941	75.914	39.9642	38.9736	95.9954	63.7755	66.0039	-1.35652	1.27579e-05
FGRAMPH1_01G25515	0	0.048465	0	0	0.126781	0	#N/A	#N/A
FGRAMPH1_01G01387	41.4984	34.9339	36.762	61.6253	43.1771	37.8033	-1.11553	6.75665e-05
FGRAMPH1_01G26067	114.72	85.1301	85.208	74.727	60.2423	55.5261	-0.208425	0.359952
FGRAMPH1_01G26039	66.5955	52.3196	46.5443	44.8697	35.9124	49.1046	-0.440801	0.0469342
FGRAMPH1_01G10243	132.109	160.935	176.963	59.6793	59.2387	43.5028	0.773368	0.00806867
FGRAMPH1_01G21363	1.33984	0.596717	0.331858	1.09647	1.79511	0.932808	#N/A	#N/A
FGRAMPH1_01G07611	17.0873	9.30116	9.9928	2.2196	6.08279	4.20576	0.733353	0.299164
FGRAMPH1_01G27025	1.01691	1.86818	0.944519	0.445818	0.222137	0.482712	#N/A	#N/A
FGRAMPH1_01G18835	0.0643821	0	0	0	0	0	#N/A	#N/A
FGRAMPH1_01G04159	66.359	65.2101	57.2177	17.078	14.3803	15.2661	1.23729	1.70635e-10
FGRAMPH1_01G18289	2712.16	984.501	899.139	3307.46	2405.26	2328.92	-1.64478	5.35558e-05
FGRAMPH1_01G08429	0	0	0.0336506	0	0	0	#N/A	#N/A
FGRAMPH1_01G05833	0.583226	0.827945	0.609423	1.1506	0.700713	0.276849	#N/A	#N/A
FGRAMPH1_01G19187	79.8045	74.9015	78.2637	26.9071	29.061	29.7848	0.667997	0.000265803
FGRAMPH1_01G23573	0	0	0.421789	0	0	0.215562	#N/A	#N/A
FGRAMPH1_01G02385	26.7253	21.9098	23.1587	8.79284	10.741	11.1978	0.443337	0.0246648
FGRAMPH1_01G25235	31.7391	26.0694	31.6545	45.9257	40.1596	43.1401	-1.30887	3.36626e-11
FGRAMPH1_01G18141	373.358	291.956	320.676	148.825	156.623	248.383	0.0494088	0.876855
FGRAMPH1_01G25889	1.17509	1.27565	1.50073	0.901542	1.86102	1.74313	-0.951946	0.0768658
FGRAMPH1_01G08295	79.6815	26.0096	18.0812	43.0431	32.963	42.4728	-0.788837	0.122817
FGRAMPH1_01G15293	0.0826565	0.0157766	0.0877401	0.155302	0.154764	0.392359	-2.74771	0.000536496
FGRAMPH1_01G19143	4.80213	3.11227	3.12886	1.63395	1.81617	2.04135	0.21115	0.612268
FGRAMPH1_01G12399	0	0	0	0	0	0	#N/A	#N/A
FGRAMPH1_01G11705	0	0	0	0	0	0	#N/A	#N/A
FGRAMPH1_01G16649	270.717	252.454	280.349	107.525	101.625	108.042	0.56832	0.0015788
FGRAMPH1_01G17355	29.0259	27.3629	28.0324	20.8598	17.6257	17.9811	-0.195121	0.382283
FGRAMPH1_01G10865	12.9682	10.2447	10.4199	3.51949	3.86704	3.61533	0.826487	0.00463975
FGRAMPH1_01G10287	64.01	67.4018	67.8627	50.3794	56.423	45.9198	-0.384943	0.0688831
FGRAMPH1_01G21961	2.70002	0.887083	1.11002	0.11643	0	0.0840436	3.72254	9.39582e-05
FGRAMPH1_01G00427	0	0	0	0	0	0	#N/A	#N/A
FGRAMPH1_01G20727	0	0.148289	1.03086	0	0.387912	0	#N/A	#N/A
FGRAMPH1_01G12707	49.4548	49.158	45.3796	4.18961	1.25253	2.60839	3.38375	4.50889e-18
FGRAMPH1_01G14177	0.360977	0.0482298	0.603506	0.0633018	0	0.137081	#N/A	#N/A
FGRAMPH1_01G01343	34.2532	26.9404	28.7904	18.9426	18.0016	16.7054	-0.0384225	0.860738
FGRAMPH1_01G06047	19.5492	18.1802	17.764	5.299	8.46838	6.75208	0.659749	0.00758611
FGRAMPH1_01G11843	9.62323	6.13653	3.65654	11.506	8.79076	5.39856	-1.21595	0.0379468
FGRAMPH1_01G27253	3.45438	2.12307	1.66841	1.67192	0.748553	0.708371	0.399483	0.436998
FGRAMPH1_01G16455	0.0574774	0.0959936	0.133465	0.579563	1.356	0.791228	-3.99782	3.94218e-09
FGRAMPH1_01G07855	0.639667	0.071221	0	0	0.0931544	0	#N/A	#N/A
FGRAMPH1_01G00365	0.0250586	0.0167402	0	0.153801	0.0218956	0.190319	#N/A	#N/A
FGRAMPH1_01G02899	55.1275	49.3901	49.4101	29.215	20.4297	29.6641	0.17792	0.493705
FGRAMPH1_01G15931	1.5352	2.05117	1.01003	0.16826	0.335356	0	2.40118	0.00688212
FGRAMPH1_01G25395	0.0536905	0	0	0	0	0.0509723	#N/A	#N/A
FGRAMPH1_01G12267	0	0	0	0.0220087	0.0657977	0	#N/A	#N/A
FGRAMPH1_01G12885	1.25808	0.600322	0.0834658	1.81223	0.706679	1.36501	-1.84406	0.0336688
FGRAMPH1_01G13661	60.3726	44.0696	48.1424	78.4992	64.0746	40.5406	-1.05242	0.000900355
FGRAMPH1_01G12239	0	0	0	0	0	0	#N/A	#N/A
FGRAMPH1_01G08335	114.891	85.8534	81.6161	72.8657	57.3369	50.8727	-0.150677	0.572139
FGRAMPH1_01G09935	0.814919	1.63321	1.89227	0.71453	0.712057	0	#N/A	#N/A
FGRAMPH1_01G02723	1.27477	1.41933	0.394674	0	0	0	#N/A	#N/A
FGRAMPH1_01G22423	0.243808	0.162874	0	0	0	0	#N/A	#N/A
FGRAMPH1_01G10403	109.647	91.7557	83.0621	46.0241	33.4644	32.1145	0.56342	0.0175931
FGRAMPH1_01G24617	0	0	0	0	0	0.0468303	#N/A	#N/A
FGRAMPH1_01G15333	1.35202	1.45518	0.62789	0.461016	0.196895	0.427858	0.885055	0.272235
FGRAMPH1_01G03031	158.339	146.515	137.963	67.9134	62.9234	64.6162	0.401406	0.0100836
FGRAMPH1_01G21521	0.105477	0	0	0	0.0921634	0	#N/A	#N/A
FGRAMPH1_01G21191	0	0	0	0	0	0	#N/A	#N/A
FGRAMPH1_01G11265	28.7411	17.3822	16.2393	10.919	9.7643	11.1963	0.163899	0.557587
FGRAMPH1_01G20345	12.3058	8.17687	8.19035	25.5033	29.0951	27.1766	-2.30847	9.61856e-29
FGRAMPH1_01G12519	3.53319	0.988044	0.992136	0	0.143592	0.0780073	#N/A	#N/A
FGRAMPH1_01G11887	5.88353	2.16679	2.80242	4.36509	2.04318	1.9335	-0.450328	0.436572
FGRAMPH1_01G19505	26.2188	29.0566	26.5852	7.30699	9.04612	6.08591	1.09801	9.66511e-06
FGRAMPH1_01G12513	72.4391	60.8286	60.3287	15.0805	14.4979	14.4075	1.35539	1.7389e-10
FGRAMPH1_01G23081	36.2713	33.3553	30.3847	4.9411	6.00895	6.66483	1.72686	1.7115e-18
FGRAMPH1_01G11411	14.0671	9.42908	8.66648	12.9156	7.61493	7.95898	-0.625066	0.055952
FGRAMPH1_01G12233	1.58216	1.32119	1.02867	0.693626	1.10596	1.27675	-0.427349	0.474251
FGRAMPH1_01G06571	57.5128	35.1254	37.6624	26.9404	16.4108	19.5972	0.24947	0.422544
FGRAMPH1_01G10409	18.8036	7.65591	12.5562	11.9508	17.2079	18.1157	-1.08484	0.00227385
FGRAMPH1_01G15339	493.144	635.097	585.351	1545.2	2553.21	4056.45	-3.01112	8.95285e-16
FGRAMPH1_01G22429	2.24487	1.87459	3.1276	2.46041	1.47114	0	#N/A	#N/A
FGRAMPH1_01G02729	3.44348	2.61769	2.81235	0.312339	0.933776	0.563646	1.50749	0.00316968
FGRAMPH1_01G15367	1.23343	0.919058	0.793124	0	0.165806	0	3.3318	0.00205351
FGRAMPH1_01G12161	0	0	0.2234	0.210892	0	0	#N/A	#N/A
FGRAMPH1_01G02893	36.2243	32.9208	35.8609	9.8273	15.7319	19.9872	0.431754	0.182959
FGRAMPH1_01G22295	0	0.111947	0	0	0	0.0795455	#N/A	#N/A
FGRAMPH1_01G21297	0	0	0	0	0	0	#N/A	#N/A
FGRAMPH1_01G27605	217.208	213.954	222.819	181.056	165.464	162.604	-0.410634	0.0257523
FGRAMPH1_01G11849	0	0	0	0	0	0.147076	#N/A	#N/A
FGRAMPH1_01G24975	0.913655	0.271272	0.660035	0.445057	0.177407	0.192755	#N/A	#N/A
FGRAMPH1_01G27259	33.0689	16.6813	17.4121	16.5687	14.5457	11.6039	-0.160049	0.653446
FGRAMPH1_01G18407	6.95674	7.39564	7.14496	2.69797	3.15622	3.33402	0.458076	0.0774951
FGRAMPH1_01G05501	2.2507	2.15216	5.08274	0.348254	0.424171	0.712251	1.93264	0.00116857
FGRAMPH1_01G08149	0	0	0	0	0	0	#N/A	#N/A
FGRAMPH1_01G07017	0	0	0	0	0	0	#N/A	#N/A
FGRAMPH1_01G26661	37.4547	29.9363	28.1103	23.1644	18.5551	19.3667	-0.142801	0.518456
FGRAMPH1_01G05197	80.8689	68.5272	70.2195	29.2809	24.8556	30.2189	0.599536	0.000757186
FGRAMPH1_01G18421	61.58	67.5115	75.8404	164.182	259.66	382.172	-2.73821	1.79552e-15
FGRAMPH1_01G09247	1.64849	0.287287	0.133143	0	0.250507	0.748494	#N/A	#N/A
FGRAMPH1_01G02993	30.4619	43.2302	38.7336	8.5293	14.5926	12.7377	0.892572	0.00521006
FGRAMPH1_01G08281	0.966062	1.08694	0.566711	1.24829	0.844122	0.579254	-0.80345	0.173054
FGRAMPH1_01G14151	1.52536	0	2.12517	2.34054	0.333206	0	#N/A	#N/A
FGRAMPH1_01G05527	2.73397	5.4285	4.93762	41.6841	22.5616	52.1273	-3.89275	5.96072e-20
FGRAMPH1_01G17619	27.4995	33.8639	34.7838	36.3461	25.7606	34.9022	-0.774221	0.00472695
FGRAMPH1_01G20139	49.3648	39.054	39.0443	86.03	223.987	336.157	-3.12548	1.34292e-12
FGRAMPH1_01G04273	3.131	2.53411	2.51664	0.739119	1.47312	1.37192	0.409277	0.376626
FGRAMPH1_01G20167	47.5018	50.3369	48.8841	14.6153	19.7114	21.7401	0.618918	0.0114707
FGRAMPH1_01G00183	2.44371	2.52528	1.63139	4.45274	3.80343	5.03873	-1.7847	1.7835e-09
FGRAMPH1_01G24875	7.20566	9.35776	7.84521	1.1666	3.13501	2.02955	1.18587	0.00308106
FGRAMPH1_01G11949	8.17678	9.59492	8.65138	64.7748	46.0366	47.9944	-3.35349	2.13552e-40
FGRAMPH1_01G00147	0.0920883	0.0615191	0.342132	0.645952	0	0.524557	#N/A	#N/A
FGRAMPH1_01G03755	17.1896	17.7602	15.7894	3.23822	4.12867	4.53743	1.31951	9.59918e-09
FGRAMPH1_01G23455	21.2722	17.9985	17.3971	11.143	13.2228	11.1742	-0.109247	0.604506
FGRAMPH1_01G19423	39.2348	37.5713	34.2924	11.0948	10.333	13.3232	0.899645	4.09964e-06
FGRAMPH1_01G06641	5.11799	3.82128	5.42477	1.47824	1.94663	2.62951	0.470127	0.239803
FGRAMPH1_01G28169	28.0921	29.1208	25.5101	21.9834	18.0238	15.5799	-0.201144	0.43439
FGRAMPH1_01G09283	122.328	151.05	156.802	37.4329	53.5964	46.5107	0.88616	0.00103345
FGRAMPH1_01G28137	9.33588	5.36653	6.04974	12.7546	6.6398	5.56528	-1.07365	0.0270312
FGRAMPH1_01G02391	82.6237	58.8147	57.7271	63.4299	47.4881	53.8626	-0.51978	0.019992
FGRAMPH1_01G00715	62.2038	14.8209	14.6722	28.871	110.238	62.8537	-1.99488	0.00130476
FGRAMPH1_01G20415	3.67316	3.51177	3.43212	1.0607	1.1339	1.37817	0.79842	0.00308154
FGRAMPH1_01G09289	0.447286	0.298807	0.830892	1.56874	0.390828	0.424641	#N/A	#N/A
FGRAMPH1_01G28163	0	0	0	0	0	0	#N/A	#N/A
FGRAMPH1_01G21507	0.159346	0	0	0	0	0	#N/A	#N/A
FGRAMPH1_01G09835	3.20696	3.82952	2.49464	0.105446	0.525406	0.532805	2.269	4.32896e-05
FGRAMPH1_01G19429	0.38134	0.254752	0.708389	0	0	0	#N/A	#N/A
FGRAMPH1_01G12985	0.854282	0.259408	0.0721336	1.77047	1.62862	1.76952	-2.99078	2.32667e-05
FGRAMPH1_01G08187	0	0	0	0.080001	0.0797242	0	#N/A	#N/A
FGRAMPH1_01G14257	0	0	0	0	0	0	#N/A	#N/A
FGRAMPH1_01G05291	1.25618	1.37866	2.70855	1.65215	1.88164	1.53332	-0.676891	0.174181
FGRAMPH1_01G09141	81.3389	49.9164	64.6609	60.3414	46.3362	42.3958	-0.398429	0.139085
FGRAMPH1_01G11341	32.8422	26.6427	26.4355	9.45819	12.3903	12.3324	0.546547	0.00708276
FGRAMPH1_01G20261	40.8228	28.8874	21.6668	7.72822	11.3496	10.79	0.81334	0.00421334
FGRAMPH1_01G11987	11.68	15.1096	15.7213	1.17166	4.75692	4.55765	1.26532	0.0155337
FGRAMPH1_01G10195	1.7871	1.84138	1.29414	1.96532	1.61446	1.29403	-0.762798	0.030882
FGRAMPH1_01G22505	356.168	300.383	249.137	400.662	386.401	370.926	-1.14223	4.73931e-12
FGRAMPH1_01G10525	63.354	54.9852	52.6984	10.0038	14.8592	13.3855	1.38063	1.60129e-10
FGRAMPH1_01G04005	3.87972	1.15192	2.40236	2.64583	2.26001	0.409256	#N/A	#N/A
FGRAMPH1_01G04279	0.531152	0.354833	0	0	0.580136	0	#N/A	#N/A
FGRAMPH1_01G20133	12.7908	9.91518	10.1991	1.53414	4.16474	4.58234	0.896115	0.0398655
FGRAMPH1_01G07955	31.1476	29.4752	27.5505	12.6349	12.1585	11.0008	0.523121	0.00609896
FGRAMPH1_01G00241	0	0	0	0	0	0	#N/A	#N/A
FGRAMPH1_01G17613	295.994	270.031	270.207	114.817	118.857	113.643	0.49056	0.00156548
FGRAMPH1_01G16081	4.53933	4.70831	6.71262	4.0325	3.02696	2.15476	0.0287674	0.95224
FGRAMPH1_01G15717	3.38757	2.18945	2.09762	0.0482969	0.0962596	0.130734	4.01466	3.33257e-12
FGRAMPH1_01G11943	1.47944	0.62421	0.361612	0.136546	0.544295	0.443539	#N/A	#N/A
FGRAMPH1_01G00189	0	0	0	0	0	0	#N/A	#N/A
FGRAMPH1_01G19295	16.8717	15.8342	17.1801	3.53324	5.77215	5.64438	0.967025	0.000302273
FGRAMPH1_01G15145	14.5381	9.87952	8.92451	2.41756	4.38035	3.88678	0.846103	0.0160727
FGRAMPH1_01G28231	0	0	0	0	0	0	#N/A	#N/A
FGRAMPH1_01G08143	0.553387	0.184843	0.128498	0.363912	0.604421	0	#N/A	#N/A
FGRAMPH1_01G02999	14.5368	8.3666	9.34754	9.21636	6.64408	8.70515	-0.411288	0.301225
FGRAMPH1_01G15831	0.126842	0.0423682	0.117813	0.0556084	0.775823	0.541893	#N/A	#N/A
FGRAMPH1_01G05061	1441.03	2065.3	2234.67	1292.01	1814.43	1698	-0.49376	0.125254
FGRAMPH1_01G11573	91.0667	91.1047	80.5364	9.67398	13.3879	13.1671	2.08348	5.55077e-23
FGRAMPH1_01G26713	11.8034	21.4477	21.7071	62.096	40.2228	112.506	-2.71006	7.52863e-09
FGRAMPH1_01G17813	3.09609	1.84672	1.84866	5.33241	2.89852	6.50853	-1.92179	3.9332e-05
FGRAMPH1_01G06413	27.8882	19.9283	15.7182	6.81344	6.18632	4.95918	1.02299	0.000132724
FGRAMPH1_01G12471	1285.91	798.62	739.655	16.2409	1.89019	1.15522	6.38474	6.88844e-08
FGRAMPH1_01G15631	222.021	233.143	248.384	103.981	117.218	149.747	0.156324	0.561145
FGRAMPH1_01G20091	56.5032	51.7854	48.3821	10.1342	19.1196	16.3846	1.00208	0.00042522
FGRAMPH1_01G13363	9.26222	3.6723	6.22486	11.2905	13.5543	13.0112	-1.79518	1.38147e-07
FGRAMPH1_01G13961	0.235321	0.125764	0	0	0.0411236	0.0893628	#N/A	#N/A
FGRAMPH1_01G07593	0.727448	0.850443	0.450443	5.6342	3.12517	1.61144	-3.12313	7.06236e-08
FGRAMPH1_01G07123	71.6822	131.344	131.082	6.02992	25.0685	16.4625	2.07263	7.24644e-05
FGRAMPH1_01G09635	0.521834	0.348608	0.969374	0	0	0.495415	#N/A	#N/A
FGRAMPH1_01G26185	0	0	0	1.26195	0	0.455462	#N/A	#N/A
FGRAMPH1_01G24917	1.71951	1.08825	1.20484	0.449661	0.263591	0.458234	0.981013	0.0388084
FGRAMPH1_01G25041	340.975	178.678	190.372	834.318	376.662	431.865	-2.0209	8.26919e-08
FGRAMPH1_01G19065	0.223643	0.149404	0.415446	0.196093	0	0.636962	#N/A	#N/A
FGRAMPH1_01G23705	10.5805	7.785	9.02451	1.93381	2.8386	2.29191	1.17008	4.77454e-06
FGRAMPH1_01G03405	54.1916	50.5119	56.2017	39.3801	31.0501	29.8942	-0.092225	0.725161
FGRAMPH1_01G02555	23.4301	10.5089	18.6753	4.51671	10.0669	6.09997	0.550285	0.20485
FGRAMPH1_01G24055	28.3925	27.3974	25.6179	16.1224	15.9878	13.0925	0.0722514	0.774679
FGRAMPH1_01G01557	0	0	0	0	0	0	#N/A	#N/A
FGRAMPH1_01G07129	19.4	15.1478	13.7315	88.004	70.3667	106.48	-3.24547	5.17338e-47
FGRAMPH1_01G06135	15.7208	16.5291	22.3174	3.83765	5.93167	3.30723	1.29957	0.000416611
FGRAMPH1_01G07599	119.252	110.943	119.785	89.9016	83.4456	81.9102	-0.318479	0.0762898
[truncated: 12,147 more rows]
