# Supplementary material for: A conserved Lsm8–exosome module maintains RNA splicing fidelity to control fungal stress adaptation and virulence
Source: Stress Biol. 2026 Feb 10;6(1):14. doi: 10.1007/s44154-026-00285-6 (PMC12886710; doi:10.1007/s44154-026-00285-6)
Supplement: Supplementary file 9 — Supplementary Material 9: Table S4. Analysis of intron retention events in Δlsm8. [file 44154_2026_285_MOESM9_ESM.xlsx]

## Sheet: S4
Table S4. Analysis of intron retention events in Δlsm8
intron_event	baseMean	log2FoldChange	lfcSE	stat	pvalue	padj	IRratio.ΔLsm8	IRratio.WT	IR.change
FGRAMPH1_01G00009/FGRAMPH1_01G00009/clean/HG970332:23631-23689:-	135.583	0.411205	1.03672	0.396642	0.691632	0.771894	0.0395423	0.0300301	0.00951217
FGRAMPH1_01G00009/FGRAMPH1_01G00009/clean/HG970332:23879-23941:-	152.833	1.66088	1.01243	1.64048	0.100905	0.145726	0.0182609	0.00584798	0.0124129
FGRAMPH1_01G00009/FGRAMPH1_01G00009/clean/HG970332:24330-24381:-	140.25	1.82031	1.28719	1.41417	0.157311	0.215112	0.0124777	0.00356509	0.00891266
FGRAMPH1_01G00009/FGRAMPH1_01G00009/clean/HG970332:24494-24549:-	151.5	2.53839	1.45659	1.74269	0.0813885	0.120252	0.00505478	0.000873761	0.00418102
FGRAMPH1_01G00009/FGRAMPH1_01G00009/clean/HG970332:24709-24761:-	146.667	0.651971	0.770065	0.846645	0.397193	0.485292	0.101425	0.0670194	0.0344057
FGRAMPH1_01G00009/FGRAMPH1_01G00009/clean/HG970332:24868-24922:-	185.417	3.19021	1.02575	3.11012	0.00187011	0.00426074	0.0379582	0.00430418	0.033654
FGRAMPH1_01G00017/FGRAMPH1_01G00017/clean/HG970332:32229-32369:-	0	NA	NA	NA	NA	NA	NA	NA	NA
FGRAMPH1_01G00017/FGRAMPH1_01G00017/clean/HG970332:32454-32665:-	1.08333	-1.15896	2.75786	-0.420238	0.674312	NA	0.555556	0.736231	-0.180675
FGRAMPH1_01G00017/FGRAMPH1_01G00017/clean/HG970332:32992-33352:-	6.16667	1.241	2.13395	0.581552	0.560868	0.647404	0.989499	0.975531	0.0139685
FGRAMPH1_01G00019/FGRAMPH1_01G00019/clean/HG970332:36806-37048:+	0.416667	3.17958	6.09175	0.521949	0.601706	NA	0.900601	0.5	0.400601
FGRAMPH1_01G00025/FGRAMPH1_01G00025/clean/HG970332:47347-47414:-	0.833333	-4.17963	4.83537	-0.864386	0.387376	NA	0.499997	0.947702	-0.447705
FGRAMPH1_01G00025/FGRAMPH1_01G00025/clean/HG970332:47692-47758:-	0.75	-1.80735	3.76957	-0.479459	0.631612	NA	0.783752	0.926928	-0.143176
FGRAMPH1_01G00027/FGRAMPH1_01G00027/clean/HG970332:51474-51531:+	2.91667	-1.50979	2.29309	-0.658409	0.510275	0.598006	0.875	0.95223	-0.0772306
FGRAMPH1_01G00039/FGRAMPH1_01G00039/clean/HG970332:63622-63862:-	0.75	2.8959	4.36775	0.663018	0.507319	NA	0.935472	0.660755	0.274717
FGRAMPH1_01G00065/FGRAMPH1_01G00065/clean/HG970332:91304-91365:+	5.83333	0.836265	2.01966	0.414063	0.678828	0.760099	0.0289902	0.0164469	0.0125433
FGRAMPH1_01G00065/FGRAMPH1_01G00065/clean/HG970332:92653-92704:+	4.5	-2.30518	2.02388	-1.13899	0.254705	0.329104	0.0180619	0.0833337	-0.0652717
FGRAMPH1_01G00085/FGRAMPH1_01G00085/clean/HG970332:111915-111976:+	99.3333	3.28638	0.742208	4.42784	9.51799e-06	4.60339e-05	0.112981	0.0128866	0.100094
FGRAMPH1_01G00087/FGRAMPH1_01G00087/clean/HG970332:114051-114115:+	0.166667	0	6.20508	0	1	NA	0.216251	0.499997	-0.283746
FGRAMPH1_01G00087/FGRAMPH1_01G00087/clean/HG970332:114806-114864:+	0.166667	0	6.20507	0	1	NA	0.499993	0.216252	0.283741
FGRAMPH1_01G00091/FGRAMPH1_01G00091/clean/HG970332:120367-120434:+	1.91667	1.22483	2.51909	0.486219	0.626812	NA	0.0970496	0.0439637	0.0530859
FGRAMPH1_01G00093/FGRAMPH1_01G00093/clean/HG970332:121864-122228:-	0.166667	-1.85772	6.20507	-0.299387	0.764644	NA	0.499996	0.78375	-0.283755
FGRAMPH1_01G00093/FGRAMPH1_01G00093/clean/HG970332:122290-122487:-	0.166667	-2.37248e-05	6.23296	-3.80634e-06	0.999997	NA	0.66075	0.660753	-3.68624e-06
FGRAMPH1_01G00093/FGRAMPH1_01G00093/clean/HG970332:122585-122644:-	0.333333	0	6.17706	0	1	NA	0.339242	0.155368	0.183874
FGRAMPH1_01G00099/FGRAMPH1_01G00099/clean/HG970332:127508-127563:-	0.416667	0	6.14892	0	1	NA	0.216248	0.155367	0.0608813
FGRAMPH1_01G00099/FGRAMPH1_01G00099/clean/HG970332:127698-127749:-	0.75	0	3.38894	0	1	NA	0.121232	0.0993955	0.0218362
FGRAMPH1_01G00099/FGRAMPH1_01G00099/clean/HG970332:128325-128674:-	1.75	1.19264	2.48317	0.48029	0.631022	NA	0.363637	0.200001	0.163636
FGRAMPH1_01G00101/FGRAMPH1_01G00101/clean/HG970332:129097-129150:+	0.25	0	6.20507	0	1	NA	0.21625	0.339245	-0.122995
FGRAMPH1_01G00101/FGRAMPH1_01G00101/clean/HG970332:129257-129309:+	0.25	0	6.20507	0	1	NA	0.21625	0.339245	-0.122995
FGRAMPH1_01G00101/FGRAMPH1_01G00101/clean/HG970332:129484-129545:+	0.25	0	6.20507	0	1	NA	0.21625	0.339245	-0.122995
FGRAMPH1_01G00101/FGRAMPH1_01G00101/clean/HG970332:129954-130009:+	0.25	0	6.17706	0	1	NA	0.499992	0.155369	0.344623
FGRAMPH1_01G00101/FGRAMPH1_01G00101/clean/HG970332:130283-130374:+	0.416667	-0.584976	6.14892	-0.0951349	0.924208	NA	0.783748	0.844633	-0.0608858
FGRAMPH1_01G00111/FGRAMPH1_01G00111/clean/HG970332:138319-138380:-	2.16667	2.85772	2.43899	1.17169	0.241324	NA	0.200001	0.0333392	0.166661
FGRAMPH1_01G00127/FGRAMPH1_01G00127/clean/HG970332:156031-156087:-	0.25	0	6.20507	0	1	NA	0.21625	0.339245	-0.122995
FGRAMPH1_01G00127/FGRAMPH1_01G00127/clean/HG970332:159148-159207:-	0.25	0	6.17706	0	1	NA	0.155369	0.499996	-0.344627
FGRAMPH1_01G00127/FGRAMPH1_01G00127/clean/HG970332:159659-159723:-	0	NA	NA	NA	NA	NA	NA	NA	NA
FGRAMPH1_01G00127/FGRAMPH1_01G00127/clean/HG970332:159750-159814:-	0	NA	NA	NA	NA	NA	NA	NA	NA
FGRAMPH1_01G00129/FGRAMPH1_01G00129/clean/HG970332:161133-161190:+	0.166667	0	6.23296	0	1	NA	0.339244	0.339247	-2.23482e-06
FGRAMPH1_01G00133/FGRAMPH1_01G00133/clean/HG970332:169997-170139:-	1	2.32191	3.48973	0.665355	0.505824	NA	0.947703	0.783753	0.16395
FGRAMPH1_01G00133/FGRAMPH1_01G00133/clean/HG970332:170197-170648:-	2.08333	-2.80281	2.16622	-1.29387	0.19571	NA	0.444445	0.84808	-0.403634
FGRAMPH1_01G00137/FGRAMPH1_01G00137/clean/HG970332:173254-173318:-	4	0	2.505	0	1	1	0.0993948	0.0126706	0.0867242
FGRAMPH1_01G00137/FGRAMPH1_01G00137/clean/HG970332:174020-174074:-	2.5	0.727221	2.96799	0.245021	0.80644	0.875465	0.121231	0.076924	0.0443072
FGRAMPH1_01G00137/FGRAMPH1_01G00137/clean/HG970332:174601-174652:-	2.91667	-3.7508	2.35991	-1.58938	0.111974	0.159673	0.777777	0.979217	-0.20144
FGRAMPH1_01G00143/FGRAMPH1_01G00143/clean/HG970332:183611-183982:-	0	NA	NA	NA	NA	NA	NA	NA	NA
FGRAMPH1_01G00143/FGRAMPH1_01G00143/clean/HG970332:194663-194723:-	0.25	2.44263	6.17706	0.395435	0.692522	NA	0.844631	0.5	0.344631
FGRAMPH1_01G00143/FGRAMPH1_01G00143/clean/HG970332:207296-207349:-	0	NA	NA	NA	NA	NA	NA	NA	NA
FGRAMPH1_01G00151/FGRAMPH1_01G00151/clean/HG970332:213498-213552:+	1.75	0	2.68301	0	1	NA	0.0522967	0.0477695	0.00452718
FGRAMPH1_01G00151/FGRAMPH1_01G00151/clean/HG970332:213767-213830:+	2.33333	0.356142	2.13042	0.16717	0.867236	NA	0.285715	0.238096	0.0476189
FGRAMPH1_01G00151/FGRAMPH1_01G00151/clean/HG970332:214110-214165:+	1.66667	0	3.01654	0	1	NA	0.0842246	0.0379215	0.0463031
FGRAMPH1_01G00151/FGRAMPH1_01G00151/clean/HG970332:215130-215195:+	1.75	0	3.36066	0	1	NA	0.216245	0.028224	0.188021
FGRAMPH1_01G00151/FGRAMPH1_01G00151/clean/HG970332:215361-215422:+	1.33333	1.13747	3.2141	0.3539	0.723414	NA	0.499996	0.312502	0.187494
FGRAMPH1_01G00151/FGRAMPH1_01G00151/clean/HG970332:215746-215811:+	3.83333	0	2.47856	0	1	1	0.155363	0.0126706	0.142692
FGRAMPH1_01G00151/FGRAMPH1_01G00151/clean/HG970332:216152-216208:+	1.91667	0	2.91141	0	1	NA	0.0842246	0.0314399	0.0527847
FGRAMPH1_01G00151/FGRAMPH1_01G00151/clean/HG970332:216942-217003:+	3.5	0	2.6285	0	1	1	0.0645271	0.015971	0.0485561
FGRAMPH1_01G00151/FGRAMPH1_01G00151/clean/HG970332:217087-217145:+	3.16667	0	2.59732	0	1	1	0.155363	0.0155218	0.139841
FGRAMPH1_01G00151/FGRAMPH1_01G00151/clean/HG970332:217520-217578:+	4.83333	1.49276	2.46045	0.6067	0.54405	0.630927	0.0993948	0.0377362	0.0616585
FGRAMPH1_01G00163/FGRAMPH1_01G00163/clean/HG970332:227251-227317:-	23	2.83651	1.63219	1.73785	0.0822369	0.121351	0.0283689	0.00407095	0.024298
FGRAMPH1_01G00163/FGRAMPH1_01G00163/clean/HG970332:227757-227822:-	28.5	1.07185	1.87246	0.572427	0.567032	0.653483	0.00651103	0.00310796	0.00340307
FGRAMPH1_01G00165/FGRAMPH1_01G00165/clean/HG970332:228737-228789:+	1.33333	2.2203	2.90421	0.764511	0.444563	NA	0.461539	0.155363	0.306176
FGRAMPH1_01G00165/FGRAMPH1_01G00165/clean/HG970332:228835-228892:+	1.58333	3.05037	2.52971	1.20582	0.227887	NA	0.533334	0.121231	0.412103
FGRAMPH1_01G00165/FGRAMPH1_01G00165/clean/HG970332:229569-229621:+	1.58333	-4.94513	3.81537	-1.29611	0.194939	NA	0.0314405	0.499997	-0.468557
FGRAMPH1_01G00177/FGRAMPH1_01G00177/clean/HG970332:247059-247110:+	4.41667	-2.03747	1.66899	-1.22078	0.222168	0.291884	0.25	0.577778	-0.327777
FGRAMPH1_01G00177/FGRAMPH1_01G00177/clean/HG970332:247184-247246:+	3.66667	0	2.26939	0	1	1	0.0645269	0.0150971	0.0494299
FGRAMPH1_01G00177/FGRAMPH1_01G00177/clean/HG970332:247415-247487:+	4.33333	0	2.13749	0	1	1	0.0522964	0.0129683	0.0393281
FGRAMPH1_01G00183/FGRAMPH1_01G00183/clean/HG970332:250340-250391:+	5	1.35614	1.61496	0.839739	0.401055	0.489292	0.242425	0.111111	0.131313
FGRAMPH1_01G00183/FGRAMPH1_01G00183/clean/HG970332:250663-250716:+	5.08333	0	2.09539	0	1	1	0.0268504	0.0132804	0.01357
FGRAMPH1_01G00183/FGRAMPH1_01G00183/clean/HG970332:251087-251138:+	3.75	0.961796	2.12797	0.451977	0.651285	0.734816	0.0465792	0.0244691	0.02211
FGRAMPH1_01G00183/FGRAMPH1_01G00183/clean/HG970332:251779-251832:+	4.91667	2.85773	2.06582	1.38334	0.166561	0.226275	0.0952385	0.0143138	0.0809247
FGRAMPH1_01G00201/FGRAMPH1_01G00201/clean/HG970332:267389-267445:+	1	1.76914	3.18197	0.55599	0.578218	NA	0.211792	0.0730719	0.13872
FGRAMPH1_01G00213/FGRAMPH1_01G00213/clean/HG970332:278815-278869:+	9.33333	0	1.92267	0	1	1	0.0244691	0.00609402	0.0183751
FGRAMPH1_01G00215/FGRAMPH1_01G00215/clean/HG970332:280557-280613:+	0.5	0	5.85598	0	1	NA	0.339241	0.0993987	0.239843
FGRAMPH1_01G00219/FGRAMPH1_01G00219/clean/HG970332:285832-285883:-	2.58333	1.59469	2.10214	0.758607	0.448088	0.536839	0.142858	0.0522965	0.0905613
FGRAMPH1_01G00223/FGRAMPH1_01G00223/clean/HG970332:291843-291897:+	1.91667	0	3.01651	0	1	NA	0.0379216	0.0577718	-0.0198501
FGRAMPH1_01G00223/FGRAMPH1_01G00223/clean/HG970332:292003-292065:+	2.58333	0	2.81404	0	1	1	0.0333394	0.0354831	-0.00214367
FGRAMPH1_01G00223/FGRAMPH1_01G00223/clean/HG970332:292758-292810:+	2.91667	-0.301234	2.32586	-0.129515	0.89695	0.95096	0.0428641	0.0522965	-0.00943242
FGRAMPH1_01G00225/FGRAMPH1_01G00225/clean/HG970332:294072-294128:+	65.8333	5.05739	1.38754	3.64486	0.000267538	0.000792886	0.0313902	0.00097229	0.0304179
FGRAMPH1_01G00245/FGRAMPH1_01G00245/clean/HG970332:311748-311804:-	3	0.376837	2.68273	0.140468	0.88829	0.945217	0.0486895	0.0379214	0.0107681
FGRAMPH1_01G00245/FGRAMPH1_01G00245/clean/HG970332:313555-313684:-	2.91667	0.21388	2.46026	0.086934	0.930724	0.978843	0.0740748	0.064527	0.00954777
FGRAMPH1_01G00273/FGRAMPH1_01G00273/clean/HG970332:341270-341321:+	0	NA	NA	NA	NA	NA	NA	NA	NA
FGRAMPH1_01G00273/FGRAMPH1_01G00273/clean/HG970332:341473-341534:+	0.0833333	0	6.23296	0	1	NA	0.499994	0.339248	0.160746
FGRAMPH1_01G00273/FGRAMPH1_01G00273/clean/HG970332:341596-341651:+	0.166667	0	6.23296	0	1	NA	0.339244	0.339247	-2.23482e-06
FGRAMPH1_01G00275/FGRAMPH1_01G00275/clean/HG970332:342967-343088:+	0	NA	NA	NA	NA	NA	NA	NA	NA
FGRAMPH1_01G00279/FGRAMPH1_01G00279/clean/HG970332:347264-347316:+	0.5	0	5.67635	0	1	NA	0.0842284	0.499995	-0.415767
FGRAMPH1_01G00279/FGRAMPH1_01G00279/clean/HG970332:347436-347497:+	0.666667	-1.51907	3.93378	-0.386161	0.699378	NA	0.151922	0.339243	-0.187322
FGRAMPH1_01G00279/FGRAMPH1_01G00279/clean/HG970332:347753-347807:+	0.416667	0	6.15456	0	1	NA	0.499991	0.0993997	0.400591
FGRAMPH1_01G00291/FGRAMPH1_01G00291/clean/HG970332:360549-360601:-	6.58333	0	2.61224	0	1	1	0.0143139	0.0132805	0.00103348
FGRAMPH1_01G00295/FGRAMPH1_01G00295/clean/HG970332:364356-364498:-	7	-2.09729	1.42521	-1.47156	0.141139	0.195707	0.728814	0.92	-0.191186
FGRAMPH1_01G00295/FGRAMPH1_01G00295/clean/HG970332:365113-365178:-	7.58333	-0.172836	1.65188	-0.10463	0.916669	0.967481	0.0746271	0.0833336	-0.00870648
FGRAMPH1_01G00309/FGRAMPH1_01G00309/clean/HG970332:382594-382647:+	2.25	2.20168	2.27859	0.966248	0.33392	NA	0.187501	0.0477694	0.139731
FGRAMPH1_01G00325/FGRAMPH1_01G00325/clean/HG970332:398752-398804:-	0.5	0	5.06361	0	1	NA	0.155365	0.155365	-8.62563e-12
FGRAMPH1_01G00325/FGRAMPH1_01G00325/clean/HG970332:399038-399091:-	0.166667	0	6.23296	0	1	NA	0.339244	0.339247	-2.23482e-06
FGRAMPH1_01G00325/FGRAMPH1_01G00325/clean/HG970332:399196-399264:-	0.166667	0	6.20508	0	1	NA	0.216251	0.499997	-0.283746
FGRAMPH1_01G00327/FGRAMPH1_01G00327/clean/HG970332:400612-400667:+	11.5833	1.75238	1.84316	0.950745	0.341734	0.425788	0.0273974	0.00829164	0.0191058
FGRAMPH1_01G00327/FGRAMPH1_01G00327/clean/HG970332:400738-400790:+	11.75	2.44269	1.75644	1.3907	0.164315	0.223589	0.0416668	0.007934	0.0337328
FGRAMPH1_01G00327/FGRAMPH1_01G00327/clean/HG970332:400904-400956:+	17.3333	2.53605	1.4369	1.76495	0.0775722	0.115462	0.117647	0.022472	0.0951752
FGRAMPH1_01G00329/FGRAMPH1_01G00329/clean/HG970332:403149-403201:+	79.3333	-0.993112	0.656024	-1.51384	0.130068	0.182343	0.3125	0.475	-0.1625
FGRAMPH1_01G00331/FGRAMPH1_01G00331/clean/HG970332:404820-404875:-	5.16667	1.27277	2.37957	0.534873	0.592738	0.678212	0.0526321	0.0224759	0.0301561
FGRAMPH1_01G00347/FGRAMPH1_01G00347/clean/HG970332:426520-426580:-	5	0	2.24224	0	1	1	0.016447	0.0200286	-0.00358164
FGRAMPH1_01G00349/FGRAMPH1_01G00349/clean/HG970332:428422-428473:+	0.416667	-0.519075	5.31578	-0.0976478	0.922212	NA	0.263771	0.339244	-0.0754731
FGRAMPH1_01G00359/FGRAMPH1_01G00359/clean/HG970332:436991-437078:-	2.08333	2.87445	3.24948	0.884587	0.37638	NA	0.97553	0.844636	0.130894
FGRAMPH1_01G00359/FGRAMPH1_01G00359/clean/HG970332:437632-437712:-	3.08333	0.372312	2.54323	0.146393	0.883611	0.941958	0.151516	0.121231	0.0302853
FGRAMPH1_01G00373/FGRAMPH1_01G00373/clean/HG970332:452214-452265:-	0.666667	1.85772	4.13562	0.449199	0.653288	NA	0.400001	0.155364	0.244636
FGRAMPH1_01G00377/FGRAMPH1_01G00377/clean/HG970332:457448-457501:+	3.5	-1.56822	2.26352	-0.692824	0.48842	0.576159	0.0297451	0.0833338	-0.0535887
FGRAMPH1_01G00379/FGRAMPH1_01G00379/clean/HG970332:459217-459268:+	17.6667	2.45318	1.57553	1.55705	0.119459	0.16888	0.0419582	0.00793399	0.0340242
FGRAMPH1_01G00393/FGRAMPH1_01G00393/clean/HG970332:487400-487593:-	0	NA	NA	NA	NA	NA	NA	NA	NA
FGRAMPH1_01G00403/FGRAMPH1_01G00403/clean/HG970332:496967-497020:+	0	NA	NA	NA	NA	NA	NA	NA	NA
FGRAMPH1_01G00403/FGRAMPH1_01G00403/clean/HG970332:497543-497673:+	0	NA	NA	NA	NA	NA	NA	NA	NA
FGRAMPH1_01G00403/FGRAMPH1_01G00403/clean/HG970332:498157-498209:+	4.16667	0	2.16965	0	1	1	0.0522965	0.0136079	0.0386886
FGRAMPH1_01G00403/FGRAMPH1_01G00403/clean/HG970332:498717-498769:+	2.58333	2.56822	2.26124	1.13576	0.256058	0.330631	0.153847	0.029745	0.124102
FGRAMPH1_01G00413/FGRAMPH1_01G00413/clean/HG970332:505159-505210:-	132.417	6.35981	0.944236	6.73541	1.63473e-11	4.44158e-10	0.189036	0.0028302	0.186206
FGRAMPH1_01G00415/FGRAMPH1_01G00415/clean/HG970332:508273-508324:-	0.666667	5.62225	4.60151	1.22183	0.221773	NA	0.844632	0.0993973	0.745235
FGRAMPH1_01G00415/FGRAMPH1_01G00415/clean/HG970332:508821-508874:-	0.333333	0	5.65944	0	1	NA	0.216248	0.216249	-5.38362e-07
FGRAMPH1_01G00415/FGRAMPH1_01G00415/clean/HG970332:510122-510173:-	0.166667	0	6.20507	0	1	NA	0.499993	0.216252	0.283741
FGRAMPH1_01G00415/FGRAMPH1_01G00415/clean/HG970332:510372-510431:-	0.0833333	0	6.23296	0	1	NA	0.339246	0.499998	-0.160753
FGRAMPH1_01G00431/FGRAMPH1_01G00431/clean/HG970332:521084-521142:+	3.16667	0.272771	2.16317	0.126098	0.899655	0.953307	0.068966	0.0577715	0.0111945
FGRAMPH1_01G00431/FGRAMPH1_01G00431/clean/HG970332:521923-521975:+	5.16667	0	2.13548	0	1	1	0.0132804	0.0256045	-0.0123241
FGRAMPH1_01G00431/FGRAMPH1_01G00431/clean/HG970332:524081-524133:+	9.33333	1.85773	1.84531	1.00673	0.314065	0.395158	0.0350879	0.0099335	0.0251544
FGRAMPH1_01G00431/FGRAMPH1_01G00431/clean/HG970332:524754-524808:+	7.5	5.87787	1.69179	3.47435	0.000512087	0.00139897	0.354839	0.00926629	0.345573
FGRAMPH1_01G00459/FGRAMPH1_01G00459/clean/HG970332:546500-546560:-	2.83333	0	2.719	0	1	1	0.0186733	0.0993948	-0.0807216
FGRAMPH1_01G00459/FGRAMPH1_01G00459/clean/HG970332:548114-548177:-	2.5	2.32191	2.73496	0.848976	0.395894	0.483908	0.978404	0.900605	0.0777986
FGRAMPH1_01G00459/FGRAMPH1_01G00459/clean/HG970332:549019-549076:-	4.33333	2.81876	1.91946	1.46852	0.141963	0.196734	0.368422	0.0763636	0.292058
FGRAMPH1_01G00459/FGRAMPH1_01G00459/clean/HG970332:549286-549346:-	3.08333	0	2.26508	0	1	1	0.0200286	0.0522965	-0.0322678
FGRAMPH1_01G00459/FGRAMPH1_01G00459/clean/HG970332:549565-549624:-	2.33333	-0.431765	2.63131	-0.164088	0.869662	NA	0.120001	0.155363	-0.0353618
FGRAMPH1_01G00459/FGRAMPH1_01G00459/clean/HG970332:549871-549963:-	2	0	2.56263	0	1	NA	0.0282238	0.0993948	-0.071171
FGRAMPH1_01G00461/FGRAMPH1_01G00461/clean/HG970332:551736-551804:+	331.167	5.19729	1.24874	4.16201	3.1546e-05	0.0001271	0.0245322	0.000684995	0.0238472
FGRAMPH1_01G00461/FGRAMPH1_01G00461/clean/HG970332:551976-552027:+	282.917	3.74188	1.11576	3.35367	0.000797464	0.00203575	0.0203985	0.00155401	0.0188445
FGRAMPH1_01G00465/FGRAMPH1_01G00465/clean/HG970332:555142-555215:+	100.833	3.93033	0.631348	6.2253	4.8063e-10	8.78092e-09	0.282946	0.0252294	0.257716
FGRAMPH1_01G00465/FGRAMPH1_01G00465/clean/HG970332:555265-555317:+	99.5	6.66089	1.26561	5.263	1.41723e-07	1.27834e-06	0.115885	0.00129369	0.114592
FGRAMPH1_01G00465/FGRAMPH1_01G00465/clean/HG970332:555407-555460:+	122.167	5.2971	1.26834	4.17641	2.96151e-05	0.000120487	0.0401267	0.00106212	0.0390646
FGRAMPH1_01G00469/FGRAMPH1_01G00469/clean/HG970332:559627-559686:-	0.416667	0	6.15456	0	1	NA	0.0994001	0.499995	-0.400595
FGRAMPH1_01G00469/FGRAMPH1_01G00469/clean/HG970332:559899-559964:-	0.5	3.44261	6.14892	0.559872	0.575567	NA	0.915772	0.5	0.415772
FGRAMPH1_01G00469/FGRAMPH1_01G00469/clean/HG970332:559989-560068:-	0.5	3.44262	5.67634	0.606486	0.544192	NA	0.915772	0.5	0.415772
FGRAMPH1_01G00469/FGRAMPH1_01G00469/clean/HG970332:560387-560493:-	0.666667	2.70325	4.48332	0.602958	0.546537	NA	0.926927	0.660755	0.266172
FGRAMPH1_01G00469/FGRAMPH1_01G00469/clean/HG970332:561913-561965:-	0.583333	0	6.1449	0	1	NA	0.0730762	0.499994	-0.426918
FGRAMPH1_01G00471/FGRAMPH1_01G00471/clean/HG970332:565398-565524:+	1.25	0	3.32068	0	1	NA	0.0993954	0.052297	0.0470984
FGRAMPH1_01G00471/FGRAMPH1_01G00471/clean/HG970332:565976-566033:+	2.33333	0.552772	2.86315	0.193064	0.846908	NA	0.0730717	0.0509998	0.0220719
FGRAMPH1_01G00473/FGRAMPH1_01G00473/clean/HG970332:568199-568251:+	57.1667	4.69113	1.35571	3.46028	0.000539611	0.00146272	0.0360656	0.00144626	0.0346194
FGRAMPH1_01G00473/FGRAMPH1_01G00473/clean/HG970332:568378-568432:+	75.0833	4.16584	1.35372	3.07734	0.0020886	0.00470511	0.0196561	0.00111581	0.0185402
FGRAMPH1_01G00479/FGRAMPH1_01G00479/clean/HG970332:573388-573443:+	58.5833	3.22401	1.32104	2.44052	0.0146662	0.0260029	0.0341113	0.00376538	0.030346
FGRAMPH1_01G00481/FGRAMPH1_01G00481/clean/HG970332:575697-575761:-	303.917	6.25941	1.46498	4.2727	1.93121e-05	8.31248e-05	0.0209456	0.000279187	0.0206664
FGRAMPH1_01G00481/FGRAMPH1_01G00481/clean/HG970332:575903-575959:-	301.667	5.05796	1.47639	3.42589	0.000612784	0.00162591	0.00890022	0.000269506	0.00863071
FGRAMPH1_01G00491/FGRAMPH1_01G00491/clean/HG970332:582836-582888:-	28.4167	1.11494	1.07163	1.04041	0.298151	0.377785	0.088889	0.0431035	0.0457855
FGRAMPH1_01G00491/FGRAMPH1_01G00491/clean/HG970332:583012-583072:-	28.9167	4.4061	1.33717	3.2951	0.000983854	0.00244308	0.0855857	0.00439519	0.0811905
FGRAMPH1_01G00495/FGRAMPH1_01G00495/clean/HG970332:587796-587980:-	21.0833	3.66896	1.41852	2.58648	0.00969617	0.017968	0.254717	0.026167	0.22855
FGRAMPH1_01G00495/FGRAMPH1_01G00495/clean/HG970332:588044-588137:-	22.8333	2.26166	1.5596	1.45015	0.147016	0.202795	0.0493275	0.0107042	0.0386232
FGRAMPH1_01G00495/FGRAMPH1_01G00495/clean/HG970332:588224-588316:-	16.1667	2.40498	1.23793	1.94274	0.0520472	0.080856	0.265306	0.06383	0.201476
FGRAMPH1_01G00505/FGRAMPH1_01G00505/clean/HG970332:600625-600725:-	142.667	3.93897	0.643576	6.12044	9.33162e-10	1.58325e-08	0.190364	0.0150987	0.175266
FGRAMPH1_01G00505/FGRAMPH1_01G00505/clean/HG970332:601026-601080:-	132.333	6.59016	1.25781	5.2394	1.61097e-07	1.42434e-06	0.112125	0.00130903	0.110816
FGRAMPH1_01G00509/FGRAMPH1_01G00509/clean/HG970332:606501-606558:-	6.41667	2.84262	1.64246	1.73071	0.0835036	0.122971	0.172414	0.0282236	0.144191
FGRAMPH1_01G00509/FGRAMPH1_01G00509/clean/HG970332:606648-606814:-	4.16667	-0.584959	1.85519	-0.315309	0.752527	0.82656	0.142858	0.2	-0.0571426
FGRAMPH1_01G00511/FGRAMPH1_01G00511/clean/HG970332:609926-609982:-	63.9167	2.94309	1.17129	2.51269	0.0119815	0.0217127	0.0812183	0.0113637	0.0698546
FGRAMPH1_01G00513/FGRAMPH1_01G00513/clean/HG970332:612030-612081:-	112	4.2421	1.13143	3.74934	0.0001773	0.000557189	0.0658386	0.0037106	0.062128
FGRAMPH1_01G00513/FGRAMPH1_01G00513/clean/HG970332:612779-612831:-	96.75	5.85434	1.27559	4.58953	4.4424e-06	2.414e-05	0.08125	0.00152627	0.0797238
FGRAMPH1_01G00513/FGRAMPH1_01G00513/clean/HG970332:612942-612994:-	114.667	4.73977	1.11118	4.26553	1.99427e-05	8.54605e-05	0.104689	0.00435732	0.100332
FGRAMPH1_01G00515/FGRAMPH1_01G00515/clean/HG970332:613786-613842:+	656.583	4.35998	0.954284	4.56885	4.90401e-06	2.61727e-05	0.0165798	0.000820349	0.0157595
FGRAMPH1_01G00517/FGRAMPH1_01G00517/clean/HG970332:615078-615129:-	36.5	4.07744	1.00393	4.0615	4.87594e-05	0.000184823	0.291667	0.0238096	0.267857
FGRAMPH1_01G00517/FGRAMPH1_01G00517/clean/HG970332:615287-615338:-	33.6667	4.46911	1.33659	3.34367	0.000826781	0.00210139	0.198697	0.0110719	0.187625
FGRAMPH1_01G00521/FGRAMPH1_01G00521/clean/HG970332:627515-627571:+	197.583	6.52215	1.26014	5.17573	2.27027e-07	1.89348e-06	0.0556292	0.000640501	0.0549887
FGRAMPH1_01G00527/FGRAMPH1_01G00527/clean/HG970332:634998-635049:+	13	2.31938	1.5386	1.50746	0.131692	0.184229	0.174825	0.0407194	0.134106
FGRAMPH1_01G00531/FGRAMPH1_01G00531/clean/HG970332:638518-638570:-	12.0833	1.38129	1.64434	0.840026	0.400894	0.489146	0.0303032	0.011854	0.0184492
FGRAMPH1_01G00531/FGRAMPH1_01G00531/clean/HG970332:639032-639087:-	12	0.429869	1.74103	0.246905	0.804981	0.874289	0.0258622	0.0193271	0.00653513
FGRAMPH1_01G00533/FGRAMPH1_01G00533/clean/HG970332:640715-640767:+	3.58333	1.50981	2.04057	0.739893	0.459365	0.547985	0.125001	0.0477693	0.0772312
FGRAMPH1_01G00539/FGRAMPH1_01G00539/clean/HG970332:646302-646354:-	29.0833	2.20868	1.56352	1.41263	0.157765	0.215632	0.0157895	0.00345859	0.0123309
FGRAMPH1_01G00539/FGRAMPH1_01G00539/clean/HG970332:647068-647173:-	24	0	1.80997	0	1	1	0.00371469	0.00392613	-0.000211432
FGRAMPH1_01G00541/FGRAMPH1_01G00541/clean/HG970332:649048-649101:+	1.41667	0	3.15772	0	1	NA	0.04072	0.121231	-0.0805113
FGRAMPH1_01G00541/FGRAMPH1_01G00541/clean/HG970332:649328-649382:+	2.25	0	2.49916	0	1	NA	0.0282238	0.064527	-0.0363032
FGRAMPH1_01G00541/FGRAMPH1_01G00541/clean/HG970332:649781-649833:+	4.08333	0.47071	2.19702	0.214249	0.830353	0.896332	0.055556	0.0407195	0.0148365
FGRAMPH1_01G00543/FGRAMPH1_01G00543/clean/HG970332:652144-652202:-	29	2.413	0.821823	2.93616	0.00332306	0.00704632	0.598592	0.21875	0.379842
FGRAMPH1_01G00543/FGRAMPH1_01G00543/clean/HG970332:652889-652941:-	27.0833	3.19232	1.48514	2.14951	0.031594	0.0515842	0.149254	0.0188315	0.130422
FGRAMPH1_01G00545/FGRAMPH1_01G00545/clean/HG970332:655304-655359:-	0	NA	NA	NA	NA	NA	NA	NA	NA
FGRAMPH1_01G00551/FGRAMPH1_01G00551/clean/HG970332:661734-661785:-	0	NA	NA	NA	NA	NA	NA	NA	NA
FGRAMPH1_01G00551/FGRAMPH1_01G00551/clean/HG970332:662448-662508:-	0	NA	NA	NA	NA	NA	NA	NA	NA
FGRAMPH1_01G00551/FGRAMPH1_01G00551/clean/HG970332:662713-662766:-	0	NA	NA	NA	NA	NA	NA	NA	NA
FGRAMPH1_01G00551/FGRAMPH1_01G00551/clean/HG970332:663046-663226:-	0.166667	1.85767	6.20507	0.29938	0.76465	NA	0.783748	0.5	0.283748
FGRAMPH1_01G00565/FGRAMPH1_01G00565/clean/HG970332:680748-680848:+	0.166667	-1.85772	6.20507	-0.299387	0.764644	NA	0.499996	0.78375	-0.283755
FGRAMPH1_01G00565/FGRAMPH1_01G00565/clean/HG970332:680927-681547:+	0	NA	NA	NA	NA	NA	NA	NA	NA
FGRAMPH1_01G00565/FGRAMPH1_01G00565/clean/HG970332:681629-681746:+	0.0833333	-0.961802	6.23296	-0.154309	0.877366	NA	0.499996	0.660753	-0.160758
FGRAMPH1_01G00565/FGRAMPH1_01G00565/clean/HG970332:681821-682069:+	0.0833333	-0.961802	6.23296	-0.154309	0.877366	NA	0.499996	0.660753	-0.160758
FGRAMPH1_01G00567/FGRAMPH1_01G00567/clean/HG970332:683317-683369:+	75.4167	6.9901	1.2867	5.4326	5.55401e-08	5.77498e-07	0.240117	0.00247953	0.237638
FGRAMPH1_01G00567/FGRAMPH1_01G00567/clean/HG970332:683781-683835:+	86.75	4.57729	1.29666	3.53007	0.000415444	0.00116544	0.0494924	0.00217638	0.0473161
FGRAMPH1_01G00569/FGRAMPH1_01G00569/clean/HG970332:685182-685235:-	5.66667	-0.656095	1.93471	-0.339118	0.73452	0.810381	0.0268503	0.0416669	-0.0148165
FGRAMPH1_01G00573/FGRAMPH1_01G00573/clean/HG970332:687810-687869:+	2.41667	0	2.39643	0	1	1	0.0282237	0.0522965	-0.0240728
FGRAMPH1_01G00573/FGRAMPH1_01G00573/clean/HG970332:687888-687940:+	2.33333	1.85773	2.40993	0.770865	0.440787	NA	0.166668	0.0522966	0.114371
FGRAMPH1_01G00573/FGRAMPH1_01G00573/clean/HG970332:688616-688672:+	2.5	0.430521	2.35965	0.182451	0.855229	0.91766	0.951311	0.935473	0.0158378
FGRAMPH1_01G00577/FGRAMPH1_01G00577/clean/HG970332:691479-691595:-	6.25	2.70043	2.0456	1.32012	0.186796	0.250407	0.991582	0.947704	0.0438783
FGRAMPH1_01G00579/FGRAMPH1_01G00579/clean/HG970332:691907-691959:+	1.08333	0.222379	4.12024	0.0539724	0.956957	NA	0.926927	0.915775	0.0111523
FGRAMPH1_01G00579/FGRAMPH1_01G00579/clean/HG970332:692120-692183:+	2.58333	2.75081	2.27343	1.20998	0.226287	0.296593	0.222223	0.0407196	0.181503
FGRAMPH1_01G00599/FGRAMPH1_01G00599/clean/HG970332:712447-712501:-	35.25	2.66783	1.77117	1.50625	0.132004	0.184577	0.01074	0.00170552	0.00903449
FGRAMPH1_01G00601/FGRAMPH1_01G00601/clean/HG970332:713468-713520:-	3.08333	0	2.31775	0	1	1	0.0407196	0.0224759	0.0182436
FGRAMPH1_01G00601/FGRAMPH1_01G00601/clean/HG970332:713982-714034:-	5.41667	0	2.04069	0	1	1	0.0159709	0.0174894	-0.00151852
FGRAMPH1_01G00601/FGRAMPH1_01G00601/clean/HG970332:714193-714248:-	0	NA	NA	NA	NA	NA	NA	NA	NA
FGRAMPH1_01G00603/FGRAMPH1_01G00603/clean/HG970332:714820-714873:+	4.08333	2.13784	1.91106	1.11867	0.263282	0.338684	0.125	0.0314397	0.0935608
FGRAMPH1_01G00603/FGRAMPH1_01G00603/clean/HG970332:715902-715954:+	3.25	1.26665	2.36985	0.534485	0.593006	0.67832	0.0594643	0.0256046	0.0338598
FGRAMPH1_01G00605/FGRAMPH1_01G00605/clean/HG970332:718599-718653:-	7.25	1.92812	1.66046	1.16119	0.245564	0.318564	0.0909093	0.0256045	0.0653049
FGRAMPH1_01G00609/FGRAMPH1_01G00609/clean/HG970332:721681-721733:-	13.1667	1.98952	1.55883	1.27629	0.201853	0.268308	0.0573772	0.015097	0.0422802
FGRAMPH1_01G00609/FGRAMPH1_01G00609/clean/HG970332:723951-724281:-	0	NA	NA	NA	NA	NA	NA	NA	NA
FGRAMPH1_01G00611/FGRAMPH1_01G00611/clean/HG970332:724788-724840:+	2	-1.28612	2.85296	-0.450801	0.652133	NA	0.0535404	0.121231	-0.0676907
FGRAMPH1_01G00621/FGRAMPH1_01G00621/clean/HG970332:732787-733005:-	1.08333	-0.2224	3.43076	-0.0648252	0.948313	NA	0.915775	0.926928	-0.0111533
FGRAMPH1_01G00633/FGRAMPH1_01G00633/clean/HG970332:741847-741912:+	1.41667	0	4.58345	0	1	NA	0.057773	0.0645282	-0.00675518
FGRAMPH1_01G00633/FGRAMPH1_01G00633/clean/HG970332:741979-742043:+	1	0	3.71445	0	1	NA	0.0993957	0.0730723	0.0263234
FGRAMPH1_01G00635/FGRAMPH1_01G00635/clean/HG970332:744976-745107:-	2.25	-1.10857	2.78138	-0.398569	0.690211	NA	0.192309	0.339243	-0.146933
FGRAMPH1_01G00643/FGRAMPH1_01G00643/clean/HG970332:750161-750261:+	8.91667	1.04618	1.67455	0.62475	0.532135	0.619232	0.14	0.0730713	0.066929
FGRAMPH1_01G00645/FGRAMPH1_01G00645/clean/HG970332:753628-753684:+	43.3333	4.77641	2.38457	2.00305	0.0451721	0.0711811	0.0394741	0.0014973	0.0379768
FGRAMPH1_01G00647/FGRAMPH1_01G00647/clean/HG970332:755884-755939:+	22.25	3.15405	1.24651	2.53031	0.0113961	0.0207649	0.130137	0.016529	0.113608
FGRAMPH1_01G00657/FGRAMPH1_01G00657/clean/HG970332:769685-769741:+	322.083	6.48127	1.25104	5.18071	2.21048e-07	1.85496e-06	0.0345659	0.000400584	0.0341654
FGRAMPH1_01G00657/FGRAMPH1_01G00657/clean/HG970332:769795-769937:+	314.917	4.79615	0.688802	6.96303	3.33038e-12	1.09042e-10	0.107293	0.00430726	0.102985
FGRAMPH1_01G00657/FGRAMPH1_01G00657/clean/HG970332:770000-770108:+	381.667	1.94071	0.360882	5.37769	7.54463e-08	7.46521e-07	0.34715	0.121662	0.225489
FGRAMPH1_01G00657/FGRAMPH1_01G00657/clean/HG970332:770361-770461:+	47.3333	1.58496	1.76918	0.895869	0.370323	0.456722	0.998706	0.996129	0.00257735
FGRAMPH1_01G00659/FGRAMPH1_01G00659/clean/HG970332:773447-773498:+	13.75	1.60565	1.89289	0.848252	0.396298	0.48435	0.0165165	0.00548796	0.0110285
FGRAMPH1_01G00667/FGRAMPH1_01G00667/clean/HG970332:778604-778724:+	18.9167	0.0432292	0.80439	0.0537415	0.957141	1	0.465278	0.457831	0.00744661
FGRAMPH1_01G00669/FGRAMPH1_01G00669/clean/HG970332:779932-779984:-	1	0	4.08095	0	1	NA	0.0477706	0.339243	-0.291472
FGRAMPH1_01G00669/FGRAMPH1_01G00669/clean/HG970332:780215-780266:-	1.33333	1.58495	2.89269	0.547917	0.583749	NA	0.956036	0.878769	0.0772674
FGRAMPH1_01G00677/FGRAMPH1_01G00677/clean/HG970332:794276-794332:+	4.16667	-0.534581	2.06291	-0.259139	0.795528	0.866372	0.086957	0.121231	-0.0342738
FGRAMPH1_01G00677/FGRAMPH1_01G00677/clean/HG970332:794962-795015:+	4.66667	1.14404	2.14113	0.534316	0.593123	0.678387	0.196079	0.0993947	0.0966846
FGRAMPH1_01G00695/FGRAMPH1_01G00695/clean/HG970332:815271-815323:-	8.33333	-1.32192	1.90163	-0.695155	0.486958	0.575075	0.0151222	0.0369668	-0.0218446
FGRAMPH1_01G00701/FGRAMPH1_01G00701/clean/HG970332:820648-820701:-	141.167	3.93558	0.971073	4.05281	5.06052e-05	0.000190645	0.0667303	0.00465118	0.0620791
FGRAMPH1_01G00707/FGRAMPH1_01G00707/clean/HG970332:829222-829279:-	406.083	3.57216	1.03411	3.45433	0.000551661	0.0014895	0.0352005	0.00305812	0.0321423
FGRAMPH1_01G00707/FGRAMPH1_01G00707/clean/HG970332:829444-829566:-	306	2.35688	0.870391	2.70784	0.0067723	0.0130996	0.0440056	0.00890587	0.0350997
FGRAMPH1_01G00709/FGRAMPH1_01G00709/clean/HG970332:831990-832045:-	10.75	1.1538	1.87882	0.614108	0.539144	0.626109	0.993838	0.986392	0.00744578
FGRAMPH1_01G00709/FGRAMPH1_01G00709/clean/HG970332:832417-832518:-	13.75	2.47921	1.61398	1.53609	0.124517	0.175208	0.0421054	0.00782154	0.0342839
FGRAMPH1_01G00719/FGRAMPH1_01G00719/clean/HG970332:845653-845708:-	58.6667	3.9465	1.29872	3.03876	0.00237556	0.00526316	0.0772278	0.005399	0.0718288
FGRAMPH1_01G00721/FGRAMPH1_01G00721/clean/HG970332:847603-847655:+	49.5833	3.04156	1.5007	2.02677	0.0426863	0.0676389	0.0609525	0.00782154	0.053131
FGRAMPH1_01G00725/FGRAMPH1_01G00725/clean/HG970332:850183-850258:+	0.25	2.44263	6.17706	0.395435	0.692522	NA	0.844631	0.5	0.344631
FGRAMPH1_01G00729/FGRAMPH1_01G00729/clean/HG970332:854810-854867:+	118.75	5.35335	1.136	4.71246	2.44749e-06	1.44812e-05	0.255696	0.00833338	0.247363
FGRAMPH1_01G00731/FGRAMPH1_01G00731/clean/HG970332:856844-856896:+	49.0833	0.379374	1.78485	0.212552	0.831676	0.897428	0.998346	0.997849	0.000496534
FGRAMPH1_01G00731/FGRAMPH1_01G00731/clean/HG970332:857758-857812:+	89.25	2.90294	0.69098	4.2012	2.65507e-05	0.000109692	0.130125	0.0196079	0.110517
FGRAMPH1_01G00733/FGRAMPH1_01G00733/clean/HG970332:858903-858956:+	0.5	0	5.06361	0	1	NA	0.155365	0.155365	-8.62563e-12
FGRAMPH1_01G00737/FGRAMPH1_01G00737/clean/HG970332:862910-862967:-	0.416667	-0.58497	4.55193	-0.12851	0.897745	NA	0.783751	0.844635	-0.0608846
FGRAMPH1_01G00739/FGRAMPH1_01G00739/clean/HG970332:863986-864055:-	1.5	0	3.64718	0	1	NA	0.0407203	0.0993954	-0.0586751
FGRAMPH1_01G00739/FGRAMPH1_01G00739/clean/HG970332:864230-864303:-	1.58333	2.33166	3.54204	0.658281	0.510358	NA	0.357145	0.0993955	0.257749
FGRAMPH1_01G00741/FGRAMPH1_01G00741/clean/HG970332:865309-865364:+	36.9167	3.30929	1.36451	2.42526	0.0152972	0.0270282	0.083551	0.00911324	0.0744378
FGRAMPH1_01G00743/FGRAMPH1_01G00743/clean/HG970332:866388-866439:-	73.6667	3.91538	1.16008	3.37509	0.000737906	0.00190964	0.0966667	0.00704229	0.0896244
FGRAMPH1_01G00745/FGRAMPH1_01G00745/clean/HG970332:869162-869249:+	59.0833	6.04974	1.29879	4.65799	3.19309e-06	1.81732e-05	0.114754	0.001953	0.112801
FGRAMPH1_01G00747/FGRAMPH1_01G00747/clean/HG970332:872447-872578:+	476.833	2.469	0.542209	4.55359	5.27377e-06	2.78704e-05	0.026462	0.00488539	0.0215766
FGRAMPH1_01G00751/FGRAMPH1_01G00751/clean/HG970332:876575-876916:-	0.25	0.895895	6.20507	0.144381	0.8852	NA	0.783748	0.660753	0.122994
FGRAMPH1_01G00753/FGRAMPH1_01G00753/clean/HG970332:878833-878884:-	40.0833	3.56471	1.1563	3.08287	0.00205016	0.00462575	0.162465	0.0161291	0.146336
FGRAMPH1_01G00753/FGRAMPH1_01G00753/clean/HG970332:879009-879070:-	27.3333	2.50805	1.38828	1.80658	0.070827	0.106359	0.0693878	0.0129378	0.0564501
FGRAMPH1_01G00755/FGRAMPH1_01G00755/clean/HG970332:879706-879845:+	310.833	0.180208	0.511642	0.352215	0.724677	0.802016	0.396844	0.367364	0.0294803
FGRAMPH1_01G00763/FGRAMPH1_01G00763/clean/HG970332:889295-889361:-	20.4167	3.94671	1.39409	2.83103	0.00463988	0.00939094	0.147959	0.0111363	0.136823
FGRAMPH1_01G00765/FGRAMPH1_01G00765/clean/HG970332:891981-892088:-	60.8333	0.605222	0.542605	1.1154	0.264679	0.340255	0.458029	0.357143	0.100886
FGRAMPH1_01G00765/FGRAMPH1_01G00765/clean/HG970332:893445-893496:-	25.75	3.42315	1.52972	2.23776	0.0252366	0.0422216	0.0823047	0.00829164	0.0740131
FGRAMPH1_01G00771/FGRAMPH1_01G00771/clean/HG970332:902677-902731:+	312.5	5.6092	1.26954	4.4183	9.94806e-06	4.77769e-05	0.0232825	0.000488103	0.0227944
FGRAMPH1_01G00771/FGRAMPH1_01G00771/clean/HG970332:902803-902856:+	342.75	7.38306	1.2608	5.85586	4.7454e-09	6.60841e-08	0.0682774	0.000438809	0.0678385
FGRAMPH1_01G00773/FGRAMPH1_01G00773/clean/HG970332:905331-905391:-	23.8333	3.13006	1.35314	2.31317	0.020713	0.0354473	0.154256	0.0204083	0.133847
FGRAMPH1_01G00775/FGRAMPH1_01G00775/clean/HG970332:908528-908585:+	30.3333	1.44269	1.45927	0.988635	0.322842	0.404715	0.0232559	0.00868304	0.0145728
FGRAMPH1_01G00775/FGRAMPH1_01G00775/clean/HG970332:908692-908919:+	31.5	0.606581	1.1275	0.537987	0.590586	0.676215	0.0620916	0.0416668	0.0204248
FGRAMPH1_01G00779/FGRAMPH1_01G00779/clean/HG970332:920465-920519:+	40.4167	4.40483	1.33221	3.30641	0.000945005	0.00235913	0.081921	0.00419473	0.0777263
FGRAMPH1_01G00781/FGRAMPH1_01G00781/clean/HG970332:923531-923590:-	114.25	5.65478	1.15859	4.88073	1.05692e-06	6.9997e-06	0.178097	0.00428268	0.173815
FGRAMPH1_01G00781/FGRAMPH1_01G00781/clean/HG970332:923827-923881:-	108.417	2.12697	0.842866	2.5235	0.0116194	0.0211387	0.0484429	0.0115208	0.0369222
FGRAMPH1_01G00789/FGRAMPH1_01G00789/clean/HG970332:932028-932084:+	25.8333	0.905287	0.837192	1.08134	0.279547	0.357477	0.138756	0.079208	0.0595481
FGRAMPH1_01G00793/FGRAMPH1_01G00793/clean/HG970332:935425-935490:+	124.833	4.95772	1.33734	3.70717	0.000209592	0.000643744	0.020558	0.000674973	0.0198831
FGRAMPH1_01G00795/FGRAMPH1_01G00795/clean/HG970332:937818-937876:-	39.25	4.43606	1.33077	3.33346	0.000857715	0.00216631	0.0702876	0.0034804	0.0668072
FGRAMPH1_01G00795/FGRAMPH1_01G00795/clean/HG970332:938757-938816:-	27	3.34315	1.35154	2.47359	0.0133763	0.0239684	0.0625001	0.00652645	0.0559736
FGRAMPH1_01G00797/FGRAMPH1_01G00797/clean/HG970332:942105-942158:-	104.333	2.96652	0.98994	2.99667	0.00272949	0.00592899	0.0396476	0.00525396	0.0343936
FGRAMPH1_01G00799/FGRAMPH1_01G00799/clean/HG970332:944045-944378:+	0	NA	NA	NA	NA	NA	NA	NA	NA
FGRAMPH1_01G00799/FGRAMPH1_01G00799/clean/HG970332:944431-944615:+	3.91667	-0.321925	1.60568	-0.200491	0.841097	0.905498	0.75	0.789473	-0.0394733
FGRAMPH1_01G00801/FGRAMPH1_01G00801/clean/HG970332:945492-945576:+	76.0833	0.385601	0.866197	0.445165	0.6562	0.739502	0.202721	0.162921	0.0397999
FGRAMPH1_01G00801/FGRAMPH1_01G00801/clean/HG970332:945615-945670:+	65.5833	4.57566	1.39153	3.28822	0.00100822	0.00249306	0.0764332	0.00345859	0.0729746
FGRAMPH1_01G00801/FGRAMPH1_01G00801/clean/HG970332:945788-945841:+	82.9167	5.56406	1.37123	4.05772	4.95542e-05	0.000187473	0.107831	0.00254823	0.105282
FGRAMPH1_01G00801/FGRAMPH1_01G00801/clean/HG970332:945938-946050:+	52.5	4.62555	1.4714	3.14363	0.00166865	0.0038706	0.0864199	0.00381749	0.0826024
FGRAMPH1_01G00801/FGRAMPH1_01G00801/clean/HG970332:946678-946730:+	68.4167	3.66508	1.43222	2.55901	0.010497	0.0192864	0.0338165	0.00275153	0.031065
FGRAMPH1_01G00801/FGRAMPH1_01G00801/clean/HG970332:947190-947242:+	86.1667	3.94601	1.32684	2.97399	0.00293954	0.00632048	0.0283019	0.00188624	0.0264157
FGRAMPH1_01G00803/FGRAMPH1_01G00803/clean/HG970332:949671-949730:-	1109.42	4.7321	0.625834	7.56126	3.99172e-14	2.04068e-12	0.0309681	0.00120102	0.0297671
FGRAMPH1_01G00803/FGRAMPH1_01G00803/clean/HG970332:949823-949983:-	1075	4.70972	0.510307	9.2292	2.72663e-20	4.74352e-18	0.0500622	0.0020099	0.0480523
FGRAMPH1_01G00803/FGRAMPH1_01G00803/clean/HG970332:950295-950480:-	1084.5	2.76696	0.431142	6.41774	1.38314e-10	2.96905e-09	0.0394914	0.00600411	0.0334873
FGRAMPH1_01G00805/FGRAMPH1_01G00805/clean/HG970332:950913-951137:-	40.25	-1.09251	1.0315	-1.05914	0.289534	0.368268	0.949686	0.975757	-0.026072
FGRAMPH1_01G00805/FGRAMPH1_01G00805/clean/HG970332:951406-951459:-	64.4167	3.71913	1.00084	3.71602	0.000202386	0.000625401	0.143925	0.0126051	0.13132
FGRAMPH1_01G00805/FGRAMPH1_01G00805/clean/HG970332:951734-951789:-	53.5	5.23678	1.30597	4.00987	6.07518e-05	0.00022289	0.0977778	0.00286585	0.094912
FGRAMPH1_01G00807/FGRAMPH1_01G00807/clean/HG970332:954309-954361:-	37.6667	4.60315	1.40535	3.27544	0.00105497	0.00259317	0.110465	0.00508351	0.105382
FGRAMPH1_01G00807/FGRAMPH1_01G00807/clean/HG970332:954463-954517:-	33.3333	4.40009	1.46862	2.99607	0.00273485	0.0059379	0.115756	0.00616206	0.109594
FGRAMPH1_01G00809/FGRAMPH1_01G00809/clean/HG970332:955700-955930:-	157.75	1.14218	0.391636	2.91642	0.00354068	0.00745757	0.563243	0.368802	0.194442
FGRAMPH1_01G00811/FGRAMPH1_01G00811/clean/HG970332:957230-957283:+	78.5	5.69174	1.27504	4.46396	8.0459e-06	4.00098e-05	0.0726644	0.00151371	0.0711507
FGRAMPH1_01G00811/FGRAMPH1_01G00811/clean/HG970332:957487-957542:+	83.5833	3.79966	1.16312	3.26678	0.00108777	0.00266684	0.077612	0.00600604	0.071606
FGRAMPH1_01G00813/FGRAMPH1_01G00813/clean/HG970332:959495-959551:-	137.333	5.9599	1.3124	4.54121	5.5933e-06	2.92619e-05	0.0667809	0.00114832	0.0656326
FGRAMPH1_01G00815/FGRAMPH1_01G00815/clean/HG970332:960623-960676:+	296.667	4.97088	0.911936	5.45091	5.01139e-08	5.29101e-07	0.0687692	0.00234927	0.0664199
FGRAMPH1_01G00815/FGRAMPH1_01G00815/clean/HG970332:960759-960828:+	243.667	6.23482	1.24471	5.00904	5.47014e-07	3.97506e-06	0.0355951	0.000489836	0.0351053
FGRAMPH1_01G00821/FGRAMPH1_01G00821/clean/HG970332:967504-967646:+	70.5	1.94753	0.546317	3.56483	0.000364091	0.0010361	0.408989	0.15212	0.256869
FGRAMPH1_01G00821/FGRAMPH1_01G00821/clean/HG970332:967836-967900:+	89.1667	2.19093	1.23166	1.77884	0.0752662	0.112388	0.017762	0.0039448	0.0138172
FGRAMPH1_01G00821/FGRAMPH1_01G00821/clean/HG970332:968631-968686:+	64.1667	3.15658	1.17645	2.68314	0.00729352	0.0139824	0.0417828	0.00486621	0.0369166
FGRAMPH1_01G00819/FGRAMPH1_01G00819/clean/HG970332:970886-970941:-	40.6667	3.93964	1.38013	2.85453	0.00430999	0.00880417	0.0935962	0.00668457	0.0869116
FGRAMPH1_01G00819/FGRAMPH1_01G00819/clean/HG970332:971175-971229:-	38.9167	4.41324	1.46404	3.01442	0.00257467	0.00563682	0.108108	0.00565673	0.102452
FGRAMPH1_01G00819/FGRAMPH1_01G00819/clean/HG970332:971472-971541:-	42.5833	2.07057	1.44816	1.42979	0.152776	0.20975	0.0201006	0.00485967	0.0152409
FGRAMPH1_01G00819/FGRAMPH1_01G00819/clean/HG970332:971661-971719:-	35.0833	2.67806	1.50755	1.77644	0.0756608	0.11292	0.0365855	0.00589859	0.0306869
FGRAMPH1_01G00823/FGRAMPH1_01G00823/clean/HG970332:972494-972579:-	1934.58	2.60775	0.382234	6.82239	8.95353e-12	2.57685e-10	0.0860781	0.0152164	0.0708617
FGRAMPH1_01G00823/FGRAMPH1_01G00823/clean/HG970332:972742-972793:-	1564.42	2.55545	0.40519	6.30679	2.84878e-10	5.54346e-09	0.0884555	0.0162394	0.0722161
FGRAMPH1_01G00825/FGRAMPH1_01G00825/clean/HG970332:975057-975144:+	2.91667	0	2.44841	0	1	1	0.0282238	0.0333392	-0.00511545
FGRAMPH1_01G00829/FGRAMPH1_01G00829/clean/HG970332:977683-977741:-	36.6667	1.15245	1.4488	0.795454	0.426349	0.514604	0.0439277	0.0202507	0.023677
FGRAMPH1_01G00829/FGRAMPH1_01G00829/clean/HG970332:978426-978479:-	28.9167	2.20706	1.40628	1.56943	0.116548	0.165386	0.0959754	0.0224758	0.0734995
FGRAMPH1_01G00829/FGRAMPH1_01G00829/clean/HG970332:978566-978620:-	29.1667	2.94503	0.985938	2.98703	0.00281701	0.00609019	0.648903	0.193548	0.455354
FGRAMPH1_01G00829/FGRAMPH1_01G00829/clean/HG970332:978909-979029:-	27.0833	0.474122	1.59988	0.296349	0.766963	0.8402	0.986486	0.981327	0.00515958
FGRAMPH1_01G00831/FGRAMPH1_01G00831/clean/HG970332:982260-982320:-	2.25	-1	2.87039	-0.348386	0.727551	NA	0.942228	0.970255	-0.0280268
FGRAMPH1_01G00835/FGRAMPH1_01G00835/clean/HG970332:986077-986131:-	5.08333	1.5947	1.95276	0.816636	0.414136	0.502359	0.250001	0.0993947	0.150606
FGRAMPH1_01G00835/FGRAMPH1_01G00835/clean/HG970332:986240-986293:-	6.25	-1.64476	1.9951	-0.824401	0.409712	0.497925	0.0555559	0.155363	-0.0998067
FGRAMPH1_01G00835/FGRAMPH1_01G00835/clean/HG970332:986421-986493:-	4	-0.91485	2.1662	-0.42233	0.672784	0.75498	0.0888894	0.155363	-0.0664733
FGRAMPH1_01G00835/FGRAMPH1_01G00835/clean/HG970332:986603-986656:-	2.66667	-0.672774	2.43568	-0.276216	0.782382	0.853961	0.103449	0.155363	-0.0519137
FGRAMPH1_01G00835/FGRAMPH1_01G00835/clean/HG970332:986686-986739:-	2.33333	-2.03819	2.6238	-0.776808	0.437272	NA	0.0428642	0.155363	-0.112499
FGRAMPH1_01G00835/FGRAMPH1_01G00835/clean/HG970332:986986-987047:-	1.91667	-0.0597992	2.53902	-0.0235521	0.98121	NA	0.150001	0.155363	-0.00536188
FGRAMPH1_01G00839/FGRAMPH1_01G00839/clean/HG970332:990889-990951:-	34.5	5.08374	1.3098	3.8813	0.000103898	0.000351942	0.110266	0.00364116	0.106625
FGRAMPH1_01G00839/FGRAMPH1_01G00839/clean/HG970332:991886-991939:-	28.8333	1.50772	0.973533	1.54871	0.121452	0.171303	0.124481	0.0476191	0.0768623
FGRAMPH1_01G00841/FGRAMPH1_01G00841/clean/HG970332:995595-996029:-	231.25	1.13147	0.428064	2.64323	0.00821186	0.0155461	0.0840259	0.0401891	0.0438367
FGRAMPH1_01G00841/FGRAMPH1_01G00841/clean/HG970332:996341-996469:-	34.8333	0.287351	0.647674	0.443666	0.657284	0.740509	0.423281	0.375546	0.0477346
FGRAMPH1_01G00843/FGRAMPH1_01G00843/clean/HG970332:1004448-1005538:+	19	1.38904	1.85252	0.749809	0.45337	0.54222	0.996667	0.991317	0.0053498
FGRAMPH1_01G00843/FGRAMPH1_01G00843/clean/HG970332:1006174-1006262:+	40.8333	4.43869	1.18789	3.73661	0.000186519	0.000582546	0.237822	0.0141845	0.223638
FGRAMPH1_01G00847/FGRAMPH1_01G00847/clean/HG970332:1010891-1010958:-	244.417	2.05014	0.625842	3.27581	0.0010536	0.00259088	0.0278196	0.00686214	0.0209574
FGRAMPH1_01G00847/FGRAMPH1_01G00847/clean/HG970332:1011396-1011452:-	255.333	5.5386	1.28479	4.31091	1.62587e-05	7.22014e-05	0.0163935	0.000358433	0.016035
FGRAMPH1_01G00851/FGRAMPH1_01G00851/clean/HG970332:1014108-1014414:+	0.166667	1.92351	6.23296	0.308604	0.757623	NA	0.660748	0.339248	0.3215
FGRAMPH1_01G00853/FGRAMPH1_01G00853/clean/HG970332:1016459-1016539:-	97.6667	2.92987	0.690021	4.24606	2.1756e-05	9.23483e-05	0.178798	0.0277778	0.15102
FGRAMPH1_01G00855/FGRAMPH1_01G00855/clean/HG970332:1017206-1017787:+	39.5	0.413393	1.26289	0.327338	0.743412	0.81908	0.444163	0.375	0.0691631
FGRAMPH1_01G00855/FGRAMPH1_01G00855/clean/HG970332:1022291-1022345:+	24.1667	5.24148	1.39303	3.76265	0.000168123	0.000531643	0.224771	0.00760592	0.217165
FGRAMPH1_01G00857/FGRAMPH1_01G00857/clean/HG970332:1025182-1025239:+	131.417	2.29861	0.758652	3.02986	0.00244667	0.00539507	0.067779	0.0145631	0.0532159
FGRAMPH1_01G00861/FGRAMPH1_01G00861/clean/HG970332:1030596-1030653:-	42.3333	4.75183	1.34655	3.52889	0.000417307	0.00117011	0.0896359	0.00364116	0.0859948
FGRAMPH1_01G00861/FGRAMPH1_01G00861/clean/HG970332:1033278-1033330:-	32.5833	4.87455	1.36294	3.57649	0.000348236	0.000996572	0.199387	0.00841812	0.190969
FGRAMPH1_01G00861/FGRAMPH1_01G00861/clean/HG970332:1033375-1033426:-	31.25	4.11041	1.40336	2.92897	0.00340089	0.00719172	0.13141	0.00868305	0.122727
FGRAMPH1_01G00861/FGRAMPH1_01G00861/clean/HG970332:1033478-1033531:-	26.3333	3.4702	1.19726	2.89845	0.00375013	0.0078196	0.476	0.0757577	0.400243
FGRAMPH1_01G00865/FGRAMPH1_01G00865/clean/HG970332:1035334-1035394:+	40.3333	3.28967	1.34179	2.45171	0.014218	0.0252976	0.0559797	0.00602744	0.0499523
FGRAMPH1_01G00865/FGRAMPH1_01G00865/clean/HG970332:1036017-1036071:+	34.5	2.88511	1.39781	2.06402	0.0390162	0.0623062	0.0336701	0.0046943	0.0289758
FGRAMPH1_01G00867/FGRAMPH1_01G00867/clean/HG970332:1040202-1040260:+	17.6667	0	2.07034	0	1	1	0.011854	0.00331324	0.00854075
FGRAMPH1_01G00867/FGRAMPH1_01G00867/clean/HG970332:1040284-1040407:+	18.4167	4.44586	1.58037	2.81317	0.00490554	0.00985164	0.276596	0.0172415	0.259355
FGRAMPH1_01G00867/FGRAMPH1_01G00867/clean/HG970332:1040434-1040490:+	16.75	4.1265	1.84341	2.23852	0.0251873	0.0421452	0.0600002	0.00364117	0.0563591
FGRAMPH1_01G00867/FGRAMPH1_01G00867/clean/HG970332:1041653-1041705:+	32.8333	5.30833	1.38489	3.83303	0.000126576	0.00041689	0.2	0.00626964	0.193731
FGRAMPH1_01G00867/FGRAMPH1_01G00867/clean/HG970332:1042371-1042425:+	83.8333	3.81673	1.74545	2.18667	0.0287667	0.0474466	0.0168068	0.00121163	0.0155952
FGRAMPH1_01G00869/FGRAMPH1_01G00869/clean/HG970332:1044657-1044725:+	29.75	4.16539	1.42833	2.91626	0.00354252	0.0074601	0.211268	0.0147083	0.19656
FGRAMPH1_01G00871/FGRAMPH1_01G00871/clean/HG970332:1047753-1047810:-	15.6667	1.3372	1.56629	0.853737	0.393251	0.481231	0.0353983	0.0143164	0.0210819
FGRAMPH1_01G00871/FGRAMPH1_01G00871/clean/HG970332:1047913-1047965:-	14.5833	3.65082	1.38006	2.64541	0.00815923	0.0154568	0.2	0.0195153	0.180485
FGRAMPH1_01G00873/FGRAMPH1_01G00873/clean/HG970332:1050454-1050513:-	75.6667	5.23568	1.29556	4.04124	5.3169e-05	0.000198507	0.0762196	0.00218499	0.0740346
FGRAMPH1_01G00873/FGRAMPH1_01G00873/clean/HG970332:1050951-1051002:-	73.75	5.49597	1.29324	4.24977	2.13988e-05	9.09978e-05	0.102102	0.00251341	0.0995888
FGRAMPH1_01G00873/FGRAMPH1_01G00873/clean/HG970332:1052298-1052371:-	60.9167	7.32755	1.36571	5.36537	8.07854e-08	7.88639e-07	0.382653	0.00384408	0.378809
FGRAMPH1_01G00873/FGRAMPH1_01G00873/clean/HG970332:1052532-1052593:-	58.8333	4.53831	1.04667	4.33597	1.45121e-05	6.5563e-05	0.310219	0.0189874	0.291232
FGRAMPH1_01G00873/FGRAMPH1_01G00873/clean/HG970332:1052610-1052731:-	53.4167	4.35076	1.35107	3.22022	0.0012809	0.00307332	0.129818	0.00725853	0.122559
FGRAMPH1_01G00875/FGRAMPH1_01G00875/clean/HG970332:1058267-1058324:+	49.0833	4.68816	1.34712	3.48014	0.00050116	0.00137512	0.0700001	0.0029112	0.0670889
FGRAMPH1_01G00879/FGRAMPH1_01G00879/clean/HG970332:1063434-1063487:-	23.5833	5.07124	1.39904	3.62479	0.000289193	0.000849719	0.180905	0.00652646	0.174378
FGRAMPH1_01G00881/FGRAMPH1_01G00881/clean/HG970332:1066058-1066119:+	15.0833	3.51836	1.51377	2.32424	0.0201125	0.034526	0.0952382	0.00910275	0.0861355
FGRAMPH1_01G00881/FGRAMPH1_01G00881/clean/HG970332:1066380-1066439:+	11.9167	1.41246	1.87587	0.752962	0.451473	0.540451	0.0175982	0.00668458	0.0109136
FGRAMPH1_01G00883/FGRAMPH1_01G00883/clean/HG970332:1067793-1067884:+	69.6667	3.62303	1.04516	3.46648	0.000527324	0.00143141	0.0861679	0.00759497	0.0785729
FGRAMPH1_01G00885/FGRAMPH1_01G00885/clean/HG970332:1071415-1071466:-	380	7.68745	1.07175	7.1728	7.34816e-13	2.80047e-11	0.185185	0.00110133	0.184084
FGRAMPH1_01G00895/FGRAMPH1_01G00895/clean/HG970332:1081821-1081903:+	14.25	-1.65684	1.77449	-0.933698	0.35046	0.43545	0.0243904	0.0730713	-0.0486809
FGRAMPH1_01G00897/FGRAMPH1_01G00897/clean/HG970332:1085613-1085710:+	20.3333	0.091608	1.55612	0.0588694	0.953056	0.998008	0.931973	0.927835	0.00413785
FGRAMPH1_01G00899/FGRAMPH1_01G00899/clean/HG970332:1086917-1087423:+	35.0833	0.337354	1.94285	0.173639	0.862149	0.923726	0.997657	0.997042	0.000615328
FGRAMPH1_01G00899/FGRAMPH1_01G00899/clean/HG970332:1087523-1087623:+	114	1.45961	0.928621	1.57181	0.115995	0.164742	0.25199	0.109121	0.142869
FGRAMPH1_01G00899/FGRAMPH1_01G00899/clean/HG970332:1087869-1087922:+	100.667	4.2557	1.4667	2.90154	0.00371335	0.00775955	0.0370921	0.00201247	0.0350796
FGRAMPH1_01G00899/FGRAMPH1_01G00899/clean/HG970332:1088477-1088530:+	100.5	3.97857	1.32791	2.99612	0.00273439	0.0059379	0.0538463	0.00359715	0.0502491
FGRAMPH1_01G00899/FGRAMPH1_01G00899/clean/HG970332:1088621-1088681:+	95.8333	2.59958	0.855776	3.03769	0.00238399	0.00527783	0.112952	0.0205762	0.0923758
FGRAMPH1_01G00903/FGRAMPH1_01G00903/clean/HG970332:1091978-1092079:-	7.33333	-0.530518	1.98807	-0.266851	0.789584	0.860935	0.984903	0.989499	-0.0045965
FGRAMPH1_01G00909/FGRAMPH1_01G00909/clean/HG970332:1101091-1101154:-	16.8333	2.80158	1.46822	1.90814	0.0563729	0.0868123	0.0575541	0.00868305	0.048871
FGRAMPH1_01G00911/FGRAMPH1_01G00911/clean/HG970332:1103965-1104050:+	64.5	0.471071	0.843682	0.558351	0.576605	0.662484	0.0648149	0.0476191	0.0171958
FGRAMPH1_01G00911/FGRAMPH1_01G00911/clean/HG970332:1106152-1106207:+	78.8333	6.05438	1.26777	4.7756	1.79174e-06	1.10559e-05	0.120766	0.00206249	0.118703
FGRAMPH1_01G00915/FGRAMPH1_01G00915/clean/HG970332:1109115-1109170:-	1.75	0.67229	2.54947	0.263698	0.792013	NA	0.0890123	0.0577716	0.0312407
FGRAMPH1_01G00915/FGRAMPH1_01G00915/clean/HG970332:1109714-1109767:-	0.75	0	4.95306	0	1	NA	0.057774	0.499996	-0.442222
FGRAMPH1_01G00919/FGRAMPH1_01G00919/clean/HG970332:1115644-1115697:+	202.917	6.42654	1.25467	5.12208	3.02181e-07	2.4085e-06	0.0432901	0.000525772	0.0427643
FGRAMPH1_01G00919/FGRAMPH1_01G00919/clean/HG970332:1115801-1115853:+	214.583	4.8198	1.28951	3.7377	0.000185713	0.000580497	0.0137363	0.000492898	0.0132434
FGRAMPH1_01G00919/FGRAMPH1_01G00919/clean/HG970332:1115871-1115922:+	210.25	4.01184	1.1241	3.56895	0.000358417	0.00102119	0.0290859	0.00185358	0.0272323
FGRAMPH1_01G00919/FGRAMPH1_01G00919/clean/HG970332:1116431-1116484:+	225.333	5.1861	1.28961	4.02143	5.7846e-05	0.000213709	0.0147167	0.000410111	0.0143066
FGRAMPH1_01G00919/FGRAMPH1_01G00919/clean/HG970332:1116736-1116793:+	304.167	5.61022	1.26206	4.44528	8.7779e-06	4.30258e-05	0.0146739	0.000304783	0.0143691
FGRAMPH1_01G00923/FGRAMPH1_01G00923/clean/HG970332:1122392-1122444:-	0	NA	NA	NA	NA	NA	NA	NA	NA
FGRAMPH1_01G00927/FGRAMPH1_01G00927/clean/HG970332:1129248-1129299:+	224.167	6.61914	1.26439	5.23503	1.64957e-07	1.45332e-06	0.062766	0.000680802	0.0620852
FGRAMPH1_01G00927/FGRAMPH1_01G00927/clean/HG970332:1129339-1129393:+	220	7.54608	1.25394	6.01789	1.767e-09	2.75446e-08	0.112329	0.000676628	0.111652
FGRAMPH1_01G00927/FGRAMPH1_01G00927/clean/HG970332:1129702-1129754:+	214.833	3.53606	0.876789	4.03296	5.50787e-05	0.000204653	0.0520532	0.00471144	0.0473418
FGRAMPH1_01G00929/FGRAMPH1_01G00929/clean/HG970332:1132984-1133039:+	0.166667	1.85767	6.20507	0.29938	0.76465	NA	0.783748	0.5	0.283748
FGRAMPH1_01G00929/FGRAMPH1_01G00929/clean/HG970332:1133495-1133555:+	1.33333	5.92354	3.36375	1.76099	0.0782397	NA	0.73623	0.0439642	0.692265
FGRAMPH1_01G00933/FGRAMPH1_01G00933/clean/HG970332:1144253-1144309:-	299.417	3.44113	0.776476	4.43172	9.3483e-06	4.54016e-05	0.0298913	0.00282886	0.0270625
FGRAMPH1_01G00933/FGRAMPH1_01G00933/clean/HG970332:1144475-1144551:-	328.417	2.18175	0.523069	4.17105	3.03201e-05	0.000122969	0.0848446	0.020025	0.0648196
FGRAMPH1_01G00933/FGRAMPH1_01G00933/clean/HG970332:1144597-1144669:-	355.5	5.16061	1.3049	3.9548	7.65997e-05	0.000271795	0.0145103	0.000411477	0.0140988
FGRAMPH1_01G00935/FGRAMPH1_01G00935/clean/HG970332:1146050-1146269:+	1	2.3219	3.93615	0.589892	0.555263	NA	0.947702	0.783753	0.16395
FGRAMPH1_01G00939/FGRAMPH1_01G00939/clean/HG970332:1152823-1152878:+	37.5833	3.7277	1.40315	2.65667	0.00789172	0.0149985	0.0639536	0.00513077	0.0588228
FGRAMPH1_01G00939/FGRAMPH1_01G00939/clean/HG970332:1153309-1153364:+	48.4167	4.13024	1.36802	3.01915	0.00253488	0.00556139	0.0586855	0.00354753	0.055138
FGRAMPH1_01G00941/FGRAMPH1_01G00941/clean/HG970332:1156255-1156306:+	16.75	0.953306	1.62792	0.585597	0.558146	0.644836	0.0201343	0.0105006	0.00963376
FGRAMPH1_01G00941/FGRAMPH1_01G00941/clean/HG970332:1156923-1156985:+	26.25	3.56537	1.49498	2.38489	0.0170842	0.0298372	0.0451978	0.0039828	0.041215
FGRAMPH1_01G00943/FGRAMPH1_01G00943/clean/HG970332:1158282-1158342:+	5.33333	0	2.4901	0	1	1	0.0129684	0.0244692	-0.0115008
FGRAMPH1_01G00943/FGRAMPH1_01G00943/clean/HG970332:1158997-1159052:+	7.33333	2.61261	1.75935	1.48499	0.137546	0.191545	0.0697677	0.0121142	0.0576535
FGRAMPH1_01G00943/FGRAMPH1_01G00943/clean/HG970332:1159370-1159421:+	5.33333	0.163432	1.99469	0.0819335	0.9347	0.9825	0.026167	0.0234302	0.00273686
FGRAMPH1_01G00943/FGRAMPH1_01G00943/clean/HG970332:1159485-1159538:+	6.33333	0	2.01293	0	1	1	0.0123861	0.0169522	-0.00456603
FGRAMPH1_01G00945/FGRAMPH1_01G00945/clean/HG970332:1162709-1162777:-	342.167	6.50546	1.25844	5.16948	2.34749e-07	1.94749e-06	0.0373267	0.000426597	0.0369001
FGRAMPH1_01G00945/FGRAMPH1_01G00945/clean/HG970332:1162827-1162918:-	321.167	5.96359	1.2627	4.72289	2.32517e-06	1.38559e-05	0.0291728	0.000481291	0.0286916
FGRAMPH1_01G00949/FGRAMPH1_01G00949/clean/HG970332:1163912-1164021:+	28.5	3.08547	1.40922	2.1895	0.0285609	0.0471537	0.0942762	0.0121142	0.082162
FGRAMPH1_01G00949/FGRAMPH1_01G00949/clean/HG970332:1164138-1164216:+	29.6667	3.95652	1.38376	2.85925	0.00424646	0.00868517	0.166134	0.0126705	0.153464
FGRAMPH1_01G00949/FGRAMPH1_01G00949/clean/HG970332:1166465-1166520:+	43.0833	5.2749	1.28677	4.09932	4.14369e-05	0.000160301	0.151134	0.00457748	0.146556
FGRAMPH1_01G00951/FGRAMPH1_01G00951/clean/HG970332:1167530-1167590:+	308.917	2.9173	0.933446	3.12531	0.0017762	0.00407949	0.0211082	0.00284631	0.0182619
FGRAMPH1_01G00951/FGRAMPH1_01G00951/clean/HG970332:1167738-1167807:+	385.667	1.60402	0.711986	2.25289	0.0242663	0.0407982	0.0166469	0.00553799	0.0111089
FGRAMPH1_01G00951/FGRAMPH1_01G00951/clean/HG970332:1167865-1167992:+	309.083	0.046757	0.463938	0.100783	0.919723	0.970074	0.112226	0.109037	0.00318865
FGRAMPH1_01G00959/FGRAMPH1_01G00959/clean/HG970332:1177276-1177328:-	25.6667	3.66133	1.38297	2.64743	0.00811066	0.0153745	0.0983608	0.00854853	0.0898122
FGRAMPH1_01G00959/FGRAMPH1_01G00959/clean/HG970332:1177757-1177809:-	17.75	1.04841	1.48158	0.707629	0.479176	0.56692	0.075377	0.0379212	0.0374559
FGRAMPH1_01G00961/FGRAMPH1_01G00961/clean/HG970332:1179054-1179150:+	79.8333	3.90184	1.12176	3.47833	0.000504546	0.00138183	0.120596	0.00909096	0.111505
FGRAMPH1_01G00961/FGRAMPH1_01G00961/clean/HG970332:1179249-1179304:+	89	4.25135	1.29797	3.27539	0.00105518	0.00259317	0.0403423	0.00220244	0.0381399
FGRAMPH1_01G00961/FGRAMPH1_01G00961/clean/HG970332:1179310-1179364:+	89	4.3634	1.14541	3.80945	0.000139277	0.000451448	0.142857	0.00803217	0.134825
FGRAMPH1_01G00961/FGRAMPH1_01G00961/clean/HG970332:1179444-1179496:+	84.3333	5.49319	1.30273	4.21669	2.47918e-05	0.000103315	0.092448	0.00225647	0.0901915
FGRAMPH1_01G00963/FGRAMPH1_01G00963/clean/HG970332:1181943-1182005:-	46.4167	3.08711	1.40817	2.19229	0.0283585	0.0468661	0.0475163	0.0058362	0.0416801
FGRAMPH1_01G00965/FGRAMPH1_01G00965/clean/HG970332:1183185-1183248:+	651.167	2.67608	0.56628	4.72572	2.29306e-06	1.36926e-05	0.103842	0.0178076	0.0860346
FGRAMPH1_01G00967/FGRAMPH1_01G00967/clean/HG970332:1187392-1187447:-	56.8333	2.57825	1.35102	1.90838	0.0563421	0.0867806	0.0325343	0.00559932	0.026935
FGRAMPH1_01G00967/FGRAMPH1_01G00967/clean/HG970332:1188102-1188208:-	78.9167	2.03819	1.3803	1.47663	0.139774	0.194115	0.0171359	0.00422686	0.012909
FGRAMPH1_01G00969/FGRAMPH1_01G00969/clean/HG970332:1189343-1189441:+	456.583	4.82571	0.916091	5.26772	1.38127e-07	1.25585e-06	0.0424515	0.00156088	0.0408906
FGRAMPH1_01G00971/FGRAMPH1_01G00971/clean/HG970332:1190849-1190903:-	32.1667	3.85628	1.40393	2.74678	0.00601832	0.0118077	0.0634329	0.00465471	0.0587782
FGRAMPH1_01G00971/FGRAMPH1_01G00971/clean/HG970332:1191042-1191095:-	29.4167	4.31061	1.36858	3.14968	0.00163447	0.00380874	0.0905351	0.00499154	0.0855435
FGRAMPH1_01G00977/FGRAMPH1_01G00977/clean/HG970332:1197572-1197629:-	272.25	3.66224	0.894171	4.09568	4.20924e-05	0.000162463	0.0342951	0.00279721	0.0314979
FGRAMPH1_01G00977/FGRAMPH1_01G00977/clean/HG970332:1198582-1198658:-	248.083	2.88384	1.15336	2.50038	0.0124059	0.0223602	0.013634	0.00186917	0.0117648
FGRAMPH1_01G00979/FGRAMPH1_01G00979/clean/HG970332:1200045-1200099:+	56.5	3.85183	1.34276	2.8686	0.00412295	0.00848017	0.046602	0.003374	0.043228
FGRAMPH1_01G00979/FGRAMPH1_01G00979/clean/HG970332:1200225-1200278:+	59.75	2.9781	1.30714	2.27832	0.0227073	0.0384872	0.0586207	0.00784101	0.0507797
FGRAMPH1_01G00981/FGRAMPH1_01G00981/clean/HG970332:1204286-1204345:-	29.25	3.48714	1.46906	2.37372	0.0176101	0.0306545	0.0537191	0.00503711	0.048682
FGRAMPH1_01G00983/FGRAMPH1_01G00983/clean/HG970332:1206195-1206260:-	87.25	4.39116	1.35179	3.24841	0.00116054	0.00282052	0.0515588	0.00258403	0.0489748
FGRAMPH1_01G00985/FGRAMPH1_01G00985/clean/HG970332:1208160-1208249:+	1117.17	3.12975	0.474804	6.59167	4.34913e-11	1.05611e-09	0.0464813	0.00553847	0.0409429
FGRAMPH1_01G00985/FGRAMPH1_01G00985/clean/HG970332:1208698-1208761:+	1138.67	5.92463	0.819198	7.23223	4.75128e-13	1.92295e-11	0.0330843	0.000562986	0.0325213
FGRAMPH1_01G00985/FGRAMPH1_01G00985/clean/HG970332:1208984-1209039:+	1100.92	4.0659	0.550689	7.38329	1.54431e-13	6.8704e-12	0.0315094	0.00193885	0.0295705
FGRAMPH1_01G00987/FGRAMPH1_01G00987/clean/HG970332:1210317-1210423:-	96.8333	5.28	1.11918	4.71773	2.38486e-06	1.41609e-05	0.185592	0.00583094	0.179761
FGRAMPH1_01G00991/FGRAMPH1_01G00991/clean/HG970332:1214290-1214341:-	373.75	5.05029	1.11205	4.54143	5.58739e-06	2.92441e-05	0.0330319	0.00102987	0.032002
FGRAMPH1_01G00995/FGRAMPH1_01G00995/clean/HG970332:1219926-1220578:-	29.8333	3.24845	1.4101	2.3037	0.0212394	0.036231	0.207547	0.0268199	0.180727
FGRAMPH1_01G01003/FGRAMPH1_01G01003/clean/HG970332:1237183-1237234:-	35.1667	1.64325	1.60505	1.0238	0.305928	0.386296	0.0205883	0.00668458	0.0139037
FGRAMPH1_01G01007/FGRAMPH1_01G01007/clean/HG970332:1239536-1239602:-	2.16667	2.45942	2.83635	0.867108	0.385883	NA	0.975531	0.878769	0.096762
FGRAMPH1_01G01007/FGRAMPH1_01G01007/clean/HG970332:1239937-1240145:-	3.66667	-2.0512	2.20951	-0.92835	0.353226	0.438513	0.758621	0.928702	-0.170081
FGRAMPH1_01G01007/FGRAMPH1_01G01007/clean/HG970332:1240163-1240250:-	2.66667	0.932878	2.45557	0.379903	0.704017	0.782794	0.974395	0.952231	0.0221648
FGRAMPH1_01G01007/FGRAMPH1_01G01007/clean/HG970332:1240348-1240518:-	0.75	4.02759	4.99894	0.805689	0.420422	NA	0.942226	0.5	0.442226
FGRAMPH1_01G01009/FGRAMPH1_01G01009/clean/HG970332:1242669-1242891:+	983.583	2.31909	0.373676	6.20615	5.42982e-10	9.76697e-09	0.123657	0.0274991	0.0961577
FGRAMPH1_01G01009/FGRAMPH1_01G01009/clean/HG970332:1242950-1243216:+	1292.5	2.55731	0.398929	6.41043	1.45106e-10	3.0696e-09	0.0374436	0.00656545	0.0308782
FGRAMPH1_01G01009/FGRAMPH1_01G01009/clean/HG970332:1243286-1243397:+	1410.42	6.2284	0.798223	7.80283	6.05334e-15	3.52543e-13	0.0340815	0.000470369	0.0336111
FGRAMPH1_01G01009/FGRAMPH1_01G01009/clean/HG970332:1243615-1243668:+	1213.25	3.69889	0.560925	6.59427	4.27354e-11	1.03993e-09	0.0205969	0.00161682	0.0189801
FGRAMPH1_01G01011/FGRAMPH1_01G01011/clean/HG970332:1246341-1246396:+	54.25	1.88082	1.45331	1.29416	0.19561	0.26083	0.0136987	0.00375708	0.00994159
FGRAMPH1_01G01011/FGRAMPH1_01G01011/clean/HG970332:1246596-1246647:+	48	2.88044	1.47811	1.94873	0.0513278	0.0798982	0.015625	0.00215093	0.0134741
FGRAMPH1_01G01011/FGRAMPH1_01G01011/clean/HG970332:1246718-1246770:+	49.25	2.52732	0.808392	3.12636	0.00176986	0.00406653	0.220896	0.0468751	0.174021
FGRAMPH1_01G01011/FGRAMPH1_01G01011/clean/HG970332:1246845-1246896:+	49.3333	2.71759	1.24302	2.18629	0.0287944	0.0474855	0.0483384	0.00766288	0.0406756
FGRAMPH1_01G01011/FGRAMPH1_01G01011/clean/HG970332:1247123-1247180:+	43.6667	1.93513	1.68463	1.1487	0.25068	0.324515	0.00781255	0.00205482	0.00575773
FGRAMPH1_01G01011/FGRAMPH1_01G01011/clean/HG970332:1247470-1247521:+	73.1667	4.60094	1.38544	3.32093	0.000897179	0.00225263	0.0273632	0.00115795	0.0262053
FGRAMPH1_01G01011/FGRAMPH1_01G01011/clean/HG970332:1247683-1247736:+	76.3333	5.29186	1.35619	3.902	9.54025e-05	0.000328027	0.0422536	0.00112491	0.0411287
FGRAMPH1_01G01013/FGRAMPH1_01G01013/clean/HG970332:1249693-1249757:-	306.917	6.16819	1.26106	4.89128	1.0018e-06	6.6955e-06	0.0222108	0.000315771	0.021895
FGRAMPH1_01G01013/FGRAMPH1_01G01013/clean/HG970332:1249961-1250015:-	316.667	6.42562	1.25333	5.12682	2.94675e-07	2.36064e-06	0.0268843	0.000321286	0.026563
FGRAMPH1_01G01013/FGRAMPH1_01G01013/clean/HG970332:1250113-1250239:-	305.917	6.17265	1.25629	4.91341	8.95046e-07	6.06903e-06	0.0242014	0.000343698	0.0238577
FGRAMPH1_01G01015/FGRAMPH1_01G01015/clean/HG970332:1251456-1251514:-	117.333	4.26273	1.30992	3.25419	0.00113714	0.00277234	0.0194508	0.00103231	0.0184185
FGRAMPH1_01G01019/FGRAMPH1_01G01019/clean/HG970332:1254852-1254909:-	150.083	6.671	1.26881	5.25769	1.45877e-07	1.30896e-06	0.0615059	0.000642739	0.0608631
FGRAMPH1_01G01019/FGRAMPH1_01G01019/clean/HG970332:1255075-1255188:-	149.917	3.23085	0.619993	5.21111	1.8771e-07	1.61951e-06	0.112472	0.0133186	0.0991537
FGRAMPH1_01G01029/FGRAMPH1_01G01029/clean/HG970332:1266828-1266929:+	954	2.80922	0.490284	5.72979	1.00557e-08	1.28237e-07	0.0543126	0.00812733	0.0461852
FGRAMPH1_01G01029/FGRAMPH1_01G01029/clean/HG970332:1267168-1267253:+	665.25	1.98068	0.520913	3.80232	0.000143349	0.000462079	0.0789172	0.0212473	0.05767
FGRAMPH1_01G01033/FGRAMPH1_01G01033/clean/HG970332:1269142-1269193:-	7643.17	2.46605	0.509219	4.84281	1.28017e-06	8.27144e-06	0.00762133	0.00138802	0.00623332
FGRAMPH1_01G01033/FGRAMPH1_01G01033/clean/HG970332:1269490-1269601:-	8344.5	2.47611	0.495312	4.99909	5.76026e-07	4.1548e-06	0.00988738	0.00179157	0.00809581
FGRAMPH1_01G01033/FGRAMPH1_01G01033/clean/HG970332:1269678-1269859:-	5817.58	2.43098	0.490186	4.9593	7.07464e-07	4.95565e-06	0.0240471	0.00454837	0.0194987
FGRAMPH1_01G01033/FGRAMPH1_01G01033/clean/HG970332:1270101-1270168:-	0.0833333	0	6.23296	0	1	NA	0.499994	0.339248	0.160746
FGRAMPH1_01G01033/FGRAMPH1_01G01033/clean/HG970332:1270216-1270277:-	0.166667	1.85767	6.20507	0.29938	0.76465	NA	0.783748	0.5	0.283748
FGRAMPH1_01G01035/FGRAMPH1_01G01035/clean/HG970332:1271717-1271779:+	23.25	1.20859	0.685317	1.76354	0.0778088	0.115784	0.544503	0.340909	0.203594
FGRAMPH1_01G01037/FGRAMPH1_01G01037/clean/HG970332:1274787-1274978:+	643.083	4.13633	0.653835	6.32626	2.51173e-10	4.97903e-09	0.0450368	0.0026746	0.0423622
FGRAMPH1_01G01037/FGRAMPH1_01G01037/clean/HG970332:1275037-1275090:+	753.583	6.76146	1.26894	5.32845	9.90534e-08	9.40201e-07	0.0272541	0.000258177	0.0269959
FGRAMPH1_01G01037/FGRAMPH1_01G01037/clean/HG970332:1275401-1275455:+	726.083	7.44509	1.24313	5.98897	2.11171e-09	3.22174e-08	0.023176	0.000136134	0.0230398
FGRAMPH1_01G01037/FGRAMPH1_01G01037/clean/HG970332:1275959-1276012:+	808.833	5.62691	1.27092	4.42743	9.53607e-06	4.61022e-05	0.00567837	0.000115552	0.00556282
FGRAMPH1_01G01039/FGRAMPH1_01G01039/clean/HG970332:1277721-1277780:-	93.9167	3.59647	1.44839	2.48308	0.0130253	0.0233897	0.0402893	0.00345859	0.0368308
FGRAMPH1_01G01039/FGRAMPH1_01G01039/clean/HG970332:1278905-1278960:-	87.8333	4.27899	1.53351	2.79032	0.00526553	0.0104986	0.0880172	0.0049468	0.0830704
FGRAMPH1_01G01039/FGRAMPH1_01G01039/clean/HG970332:1279027-1279087:-	67.3333	2.44063	1.51811	1.60768	0.107905	0.154476	0.0369864	0.00702497	0.0299614
FGRAMPH1_01G01041/FGRAMPH1_01G01041/clean/HG970332:1280787-1280838:+	31.9167	4.9109	1.32312	3.71161	0.000205944	0.000634379	0.216718	0.00911324	0.207605
FGRAMPH1_01G01041/FGRAMPH1_01G01041/clean/HG970332:1281439-1281492:+	40.5	1.62442	0.5866	2.76921	0.00561929	0.0111109	0.419689	0.19	0.229689
FGRAMPH1_01G01043/FGRAMPH1_01G01043/clean/HG970332:1282680-1282743:-	461.833	3.05575	0.805976	3.79137	0.00014982	0.000480678	0.0167742	0.00204751	0.0147267
FGRAMPH1_01G01045/FGRAMPH1_01G01045/clean/HG970332:1283698-1283754:+	24.4167	2.79454	1.12063	2.49372	0.0126413	0.0227529	0.208531	0.0365855	0.171946
FGRAMPH1_01G01045/FGRAMPH1_01G01045/clean/HG970332:1283920-1283971:+	24	1.75207	1.25638	1.39454	0.163155	0.222399	0.07767	0.0243904	0.0532796
FGRAMPH1_01G01045/FGRAMPH1_01G01045/clean/HG970332:1284099-1284159:+	21	3.08076	1.40356	2.19496	0.0281664	0.0465882	0.0532545	0.00660457	0.04665
FGRAMPH1_01G01045/FGRAMPH1_01G01045/clean/HG970332:1285559-1285617:+	39.75	2.26012	1.25701	1.798	0.0721765	0.108204	0.0424711	0.00917436	0.0332967
FGRAMPH1_01G01047/FGRAMPH1_01G01047/clean/HG970332:1286876-1287229:+	9.66667	0.652506	1.00579	0.648752	0.516498	0.604509	0.506849	0.395349	0.111501
FGRAMPH1_01G01049/FGRAMPH1_01G01049/clean/HG970332:1289854-1289913:+	0.416667	0.961773	6.17706	0.155701	0.876269	NA	0.349552	0.21625	0.133303
FGRAMPH1_01G01049/FGRAMPH1_01G01049/clean/HG970332:1292497-1292548:+	1.58333	0.857737	2.92073	0.293672	0.769009	NA	0.250002	0.155363	0.0946385
FGRAMPH1_01G01051/FGRAMPH1_01G01051/clean/HG970332:1296047-1296102:-	36.1667	4.40408	1.15606	3.80955	0.000139221	0.000451393	0.150685	0.00831029	0.142375
FGRAMPH1_01G01051/FGRAMPH1_01G01051/clean/HG970332:1296158-1296209:-	34.1667	5.13733	1.44537	3.55434	0.000378935	0.00107336	0.102564	0.00323664	0.0993276
FGRAMPH1_01G01051/FGRAMPH1_01G01051/clean/HG970332:1297074-1297199:-	24.0833	0.736966	0.970894	0.759059	0.447818	0.536681	0.210526	0.137931	0.0725953
FGRAMPH1_01G01051/FGRAMPH1_01G01051/clean/HG970332:1297312-1297581:-	25.1667	1.39307	1.34392	1.03657	0.299935	0.379633	0.0714288	0.0284554	0.0429734
FGRAMPH1_01G01055/FGRAMPH1_01G01055/clean/HG970332:1301793-1301894:+	38	5.31445	1.34956	3.93792	8.21906e-05	0.000288385	0.106618	0.00299008	0.103628
FGRAMPH1_01G01055/FGRAMPH1_01G01055/clean/HG970332:1301995-1302048:+	31.75	2.034	1.45909	1.39402	0.163311	0.222529	0.0296611	0.00740863	0.0222525
FGRAMPH1_01G01055/FGRAMPH1_01G01055/clean/HG970332:1303599-1303653:+	31.3333	3.88426	1.42263	2.73034	0.00632695	0.0123302	0.0738637	0.00537202	0.0684917
FGRAMPH1_01G01057/FGRAMPH1_01G01057/clean/HG970332:1304770-1304826:-	550.417	4.61558	0.696697	6.62495	3.47374e-11	8.70751e-10	0.0534158	0.00229659	0.0511192
FGRAMPH1_01G01059/FGRAMPH1_01G01059/clean/HG970332:1307147-1307207:-	9.33333	0.104259	1.0708	0.0973652	0.922436	0.972057	0.217949	0.205882	0.0120665
FGRAMPH1_01G01059/FGRAMPH1_01G01059/clean/HG970332:1307272-1307326:-	10.25	-0.514571	1.04532	-0.492261	0.622535	0.706343	0.333334	0.416667	-0.083333
FGRAMPH1_01G01059/FGRAMPH1_01G01059/clean/HG970332:1307520-1307578:-	9.41667	-0.0857289	0.953567	-0.0899034	0.928364	0.976978	0.287671	0.3	-0.0123286
FGRAMPH1_01G01065/FGRAMPH1_01G01065/clean/HG970332:1312595-1312702:+	0	NA	NA	NA	NA	NA	NA	NA	NA
FGRAMPH1_01G01065/FGRAMPH1_01G01065/clean/HG970332:1312906-1312991:+	0	NA	NA	NA	NA	NA	NA	NA	NA
FGRAMPH1_01G01069/FGRAMPH1_01G01069/clean/HG970332:1319265-1319318:+	70.0833	3.97328	1.19142	3.33492	0.000853237	0.00215751	0.128	0.00925931	0.118741
FGRAMPH1_01G01071/FGRAMPH1_01G01071/clean/HG970332:1320850-1320927:+	87.8333	3.20889	1.27822	2.51044	0.0120582	0.0218365	0.0338102	0.00377026	0.0300399
FGRAMPH1_01G01071/FGRAMPH1_01G01071/clean/HG970332:1321009-1321060:+	64.6667	2.88923	1.32697	2.17732	0.0294569	0.048441	0.0357143	0.00497423	0.0307401
FGRAMPH1_01G01079/FGRAMPH1_01G01079/clean/HG970332:1331360-1331753:+	0	NA	NA	NA	NA	NA	NA	NA	NA
FGRAMPH1_01G01079/FGRAMPH1_01G01079/clean/HG970332:1332012-1332063:+	0	NA	NA	NA	NA	NA	NA	NA	NA
FGRAMPH1_01G01079/FGRAMPH1_01G01079/clean/HG970332:1332353-1332460:+	0	NA	NA	NA	NA	NA	NA	NA	NA
FGRAMPH1_01G01079/FGRAMPH1_01G01079/clean/HG970332:1332516-1332609:+	0	NA	NA	NA	NA	NA	NA	NA	NA
FGRAMPH1_01G01079/FGRAMPH1_01G01079/clean/HG970332:1332676-1332728:+	0	NA	NA	NA	NA	NA	NA	NA	NA
FGRAMPH1_01G01079/FGRAMPH1_01G01079/clean/HG970332:1332829-1332884:+	0.5	0	4.89409	0	1	NA	0.339242	0.0993973	0.239845
FGRAMPH1_01G01079/FGRAMPH1_01G01079/clean/HG970332:1333088-1333232:+	2.16667	-0.722468	2.29793	-0.3144	0.753218	NA	0.4	0.52381	-0.12381
FGRAMPH1_01G01081/FGRAMPH1_01G01081/clean/HG970332:1334219-1334271:-	32.0833	6.35324	1.35667	4.68298	2.82728e-06	1.64281e-05	0.269962	0.00450278	0.265459
FGRAMPH1_01G01085/FGRAMPH1_01G01085/clean/HG970332:1343944-1344026:-	1.58333	0	3.22507	0	1	NA	0.0333396	0.155363	-0.122023
FGRAMPH1_01G01085/FGRAMPH1_01G01085/clean/HG970332:1344395-1344447:-	2.83333	1.24106	2.42339	0.512118	0.608569	0.693128	0.178572	0.0842243	0.0943481
FGRAMPH1_01G01087/FGRAMPH1_01G01087/clean/HG970332:1347093-1347373:+	37.4167	0.90239	1.046	0.862703	0.388301	0.476024	0.134771	0.0769232	0.0578479
FGRAMPH1_01G01087/FGRAMPH1_01G01087/clean/HG970332:1347624-1347710:+	39	0.692161	1.11192	0.622489	0.53362	0.620685	0.0874637	0.0560001	0.0314636
FGRAMPH1_01G01087/FGRAMPH1_01G01087/clean/HG970332:1348443-1348495:+	51.75	3.33426	1.38394	2.40926	0.0159849	0.0280983	0.0328228	0.0033535	0.0294693
FGRAMPH1_01G01089/FGRAMPH1_01G01089/clean/HG970332:1350303-1350498:+	3.33333	0.557321	2.50123	0.222819	0.823677	0.89061	0.842105	0.783753	0.0583525
FGRAMPH1_01G01091/FGRAMPH1_01G01091/clean/HG970332:1356479-1356676:-	31.3333	3.4089	1.34033	2.54334	0.01098	0.0200851	0.0813009	0.00826297	0.0730379
FGRAMPH1_01G01095/FGRAMPH1_01G01095/clean/HG970332:1358297-1358356:+	274.417	2.76106	1.0301	2.68037	0.00735409	0.0140847	0.0306123	0.00463681	0.0259755
FGRAMPH1_01G01095/FGRAMPH1_01G01095/clean/HG970332:1358540-1358691:+	495.417	5.97352	1.31164	4.55423	5.25789e-06	2.78067e-05	0.0494944	0.000828002	0.0486664
FGRAMPH1_01G01095/FGRAMPH1_01G01095/clean/HG970332:1359124-1359244:+	335.25	4.66472	1.30328	3.57922	0.000344621	0.00098776	0.0126323	0.000504157	0.0121282
FGRAMPH1_01G01097/FGRAMPH1_01G01097/clean/HG970332:1361148-1361362:-	0.583333	3.66502	5.44685	0.672869	0.501031	NA	0.926926	0.5	0.426926
FGRAMPH1_01G01103/FGRAMPH1_01G01103/clean/HG970332:1369956-1370134:-	288.833	2.86443	0.648185	4.41915	9.90884e-06	4.76278e-05	0.0506653	0.00727514	0.0433902
FGRAMPH1_01G01103/FGRAMPH1_01G01103/clean/HG970332:1370173-1370887:-	394.917	2.80128	0.553666	5.05951	4.20341e-07	3.18149e-06	0.157493	0.0261173	0.131376
FGRAMPH1_01G01103/FGRAMPH1_01G01103/clean/HG970332:1370965-1371147:-	279.833	4.41158	0.707865	6.23224	4.59819e-10	8.43748e-09	0.105137	0.00549021	0.0996467
FGRAMPH1_01G01103/FGRAMPH1_01G01103/clean/HG970332:1371298-1371357:-	10.4167	-0.301173	1.88413	-0.159847	0.873001	0.933465	0.990242	0.992066	-0.00182387
FGRAMPH1_01G01107/FGRAMPH1_01G01107/clean/HG970332:1373824-1373907:+	51.5	-0.326306	0.643465	-0.507108	0.612079	0.696242	0.123894	0.150602	-0.0267086
FGRAMPH1_01G01107/FGRAMPH1_01G01107/clean/HG970332:1374310-1374362:+	49.6667	4.07729	1.37106	2.97382	0.00294122	0.00632175	0.0915664	0.0059357	0.0856307
FGRAMPH1_01G01111/FGRAMPH1_01G01111/clean/HG970332:1377929-1377985:+	3.83333	2.80882	2.13602	1.31497	0.188518	0.252339	0.117648	0.0186731	0.0989745
FGRAMPH1_01G01113/FGRAMPH1_01G01113/clean/HG970332:1380936-1380994:-	60.5833	2.39182	0.782595	3.05627	0.00224111	0.00500238	0.131799	0.0281125	0.103687
FGRAMPH1_01G01115/FGRAMPH1_01G01115/clean/HG970332:1381859-1382006:+	1298.17	2.51883	0.397811	6.33173	2.4243e-10	4.81391e-09	0.0708565	0.0131315	0.057725
FGRAMPH1_01G01115/FGRAMPH1_01G01115/clean/HG970332:1382184-1382296:+	1355.08	4.89005	0.549568	8.89799	5.68659e-19	7.1272e-17	0.0633457	0.0022756	0.0610701
FGRAMPH1_01G01117/FGRAMPH1_01G01117/clean/HG970332:1383813-1383949:+	130.75	4.19737	1.30493	3.21655	0.00129741	0.00310846	0.0502093	0.00287324	0.047336
FGRAMPH1_01G01117/FGRAMPH1_01G01117/clean/HG970332:1383973-1384029:+	132.667	4.70304	1.13555	4.14164	3.44831e-05	0.000137206	0.124898	0.00544962	0.119448
FGRAMPH1_01G01117/FGRAMPH1_01G01117/clean/HG970332:1385898-1385953:+	244.083	6.17	1.28924	4.78578	1.70329e-06	1.05998e-05	0.0335947	0.000482554	0.0331121
FGRAMPH1_01G01127/FGRAMPH1_01G01127/clean/HG970332:1400288-1400353:-	158.083	7.25459	1.51666	4.78328	1.72459e-06	1.0721e-05	0.0813955	0.000579923	0.0808156
FGRAMPH1_01G01127/FGRAMPH1_01G01127/clean/HG970332:1400511-1400641:-	138.667	6.91987	1.53724	4.50148	6.7483e-06	3.4469e-05	0.0778925	0.000697145	0.0771954
FGRAMPH1_01G01127/FGRAMPH1_01G01127/clean/HG970332:1401061-1401531:-	152.25	-0.364933	1.57213	-0.232127	0.81644	0.884508	0.162038	0.199377	-0.0373395
FGRAMPH1_01G01127/FGRAMPH1_01G01127/clean/HG970332:1402004-1402081:-	116.667	-1.39935	1.68305	-0.83144	0.405725	0.493955	0.128253	0.279583	-0.151329
FGRAMPH1_01G01129/FGRAMPH1_01G01129/clean/HG970332:1404991-1405199:+	0.416667	0.584928	6.14892	0.0951271	0.924214	NA	0.844631	0.78375	0.0608808
FGRAMPH1_01G01131/FGRAMPH1_01G01131/clean/HG970332:1407188-1407244:+	40.8333	6.0788	1.32372	4.59221	4.38583e-06	2.38773e-05	0.203488	0.00376538	0.199723
FGRAMPH1_01G01131/FGRAMPH1_01G01131/clean/HG970332:1407915-1407966:+	52.1667	2.36411	0.848977	2.78466	0.00535844	0.0106604	0.135667	0.0295859	0.106082
FGRAMPH1_01G01133/FGRAMPH1_01G01133/clean/HG970332:1408709-1408785:+	98.75	4.40301	1.45448	3.02719	0.00246835	0.00543774	0.0590592	0.00295802	0.0561012
FGRAMPH1_01G01135/FGRAMPH1_01G01135/clean/HG970332:1412644-1412697:+	25.8333	4.20102	1.35459	3.10132	0.00192662	0.0043741	0.106667	0.00645017	0.100217
FGRAMPH1_01G01139/FGRAMPH1_01G01139/clean/HG970332:1417096-1417165:+	289	6.67118	1.23781	5.38948	7.0661e-08	7.05158e-07	0.0471698	0.000485526	0.0466843
FGRAMPH1_01G01141/FGRAMPH1_01G01141/clean/HG970332:1418772-1418836:-	129	4.08255	1.11287	3.6685	0.000243975	0.00073335	0.0473989	0.00292828	0.0444706
FGRAMPH1_01G01141/FGRAMPH1_01G01141/clean/HG970332:1419120-1419188:-	159.917	2.3295	0.7414	3.14203	0.00167779	0.00388872	0.0752494	0.0159314	0.059318
FGRAMPH1_01G01141/FGRAMPH1_01G01141/clean/HG970332:1419234-1419299:-	169.167	3.71972	1.15713	3.21462	0.00130619	0.00312626	0.0298635	0.00233102	0.0275325
FGRAMPH1_01G01143/FGRAMPH1_01G01143/clean/HG970332:1419941-1419993:+	48.5	4.54949	1.31992	3.4468	0.000567275	0.00152459	0.0502959	0.00225647	0.0480394
FGRAMPH1_01G01147/FGRAMPH1_01G01147/clean/HG970332:1425869-1426137:+	90.75	1.756	0.510677	3.43857	0.000584803	0.00156413	0.249221	0.0894855	0.159736
FGRAMPH1_01G01147/FGRAMPH1_01G01147/clean/HG970332:1426172-1426223:+	76.75	4.95906	1.32885	3.73186	0.000190073	0.00059222	0.0417458	0.00139861	0.0403472
FGRAMPH1_01G01147/FGRAMPH1_01G01147/clean/HG970332:1426296-1426413:+	73.9167	2.12323	0.588615	3.60716	0.000309563	0.000899818	0.204868	0.0558376	0.149031
FGRAMPH1_01G01147/FGRAMPH1_01G01147/clean/HG970332:1426520-1426595:+	79.6667	0.959634	0.598978	1.60212	0.109129	0.156056	0.178782	0.100671	0.0781108
FGRAMPH1_01G01147/FGRAMPH1_01G01147/clean/HG970332:1426834-1426889:+	91.5	1.92569	0.620285	3.10453	0.00190582	0.00433449	0.117021	0.0337079	0.0833134
FGRAMPH1_01G01149/FGRAMPH1_01G01149/clean/HG970332:1428172-1428281:-	101.583	3.52494	0.814101	4.32986	1.49203e-05	6.70434e-05	0.09245	0.00877195	0.083678
FGRAMPH1_01G01149/FGRAMPH1_01G01149/clean/HG970332:1428422-1428497:-	91.3333	3.75472	1.32539	2.83291	0.00461261	0.00934435	0.0265958	0.00202003	0.0245757
FGRAMPH1_01G01149/FGRAMPH1_01G01149/clean/HG970332:1428559-1428615:-	92.8333	4.38507	1.33502	3.28464	0.00102111	0.0025211	0.020906	0.00102085	0.0198851
FGRAMPH1_01G01151/FGRAMPH1_01G01151/clean/HG970332:1429992-1430135:+	64.25	5.36112	1.33844	4.00551	6.18847e-05	0.000226263	0.0802349	0.00211791	0.078117
FGRAMPH1_01G01151/FGRAMPH1_01G01151/clean/HG970332:1430154-1430220:+	62.8333	4.69731	1.22616	3.83092	0.000127664	0.000420116	0.165306	0.0075758	0.15773
FGRAMPH1_01G01151/FGRAMPH1_01G01151/clean/HG970332:1430557-1430626:+	51.9167	4.04289	1.35209	2.9901	0.00278889	0.00604001	0.0397023	0.00250202	0.0372003
FGRAMPH1_01G01153/FGRAMPH1_01G01153/clean/HG970332:1435821-1436028:+	17	0.121072	0.831356	0.145631	0.884212	0.942427	0.146552	0.136364	0.0101881
FGRAMPH1_01G01153/FGRAMPH1_01G01153/clean/HG970332:1436421-1436476:+	12.9167	-1.57021	1.84711	-0.850092	0.395274	0.483453	0.0058986	0.0173147	-0.0114161
FGRAMPH1_01G01153/FGRAMPH1_01G01153/clean/HG970332:1436932-1436994:+	25	4.15663	1.38794	2.99483	0.00274596	0.00596032	0.0608109	0.00361729	0.0571936
FGRAMPH1_01G01157/FGRAMPH1_01G01157/clean/HG970332:1438274-1438331:-	48.5	4.42103	1.32294	3.34183	0.000832292	0.00211295	0.0653754	0.0032546	0.0621208
FGRAMPH1_01G01157/FGRAMPH1_01G01157/clean/HG970332:1438693-1438758:-	37.75	1.87573	1.03775	1.80751	0.0706835	0.106185	0.0932945	0.0272728	0.0660217
FGRAMPH1_01G01159/FGRAMPH1_01G01159/clean/HG970332:1439671-1439722:+	23.75	3.63949	1.46426	2.48554	0.0129354	0.0232463	0.0441177	0.00368985	0.0404279
FGRAMPH1_01G01159/FGRAMPH1_01G01159/clean/HG970332:1439735-1439790:+	25	1.7791	0.932801	1.90726	0.0564867	0.0869646	0.135714	0.0437501	0.0919643
FGRAMPH1_01G01163/FGRAMPH1_01G01163/clean/HG970332:1444564-1444625:+	153.5	2.90526	1.57611	1.84331	0.0652831	0.098966	0.0206562	0.00280753	0.0178487
FGRAMPH1_01G01171/FGRAMPH1_01G01171/clean/HG970332:1455600-1455657:+	1.5	-1.94507	2.898	-0.671177	0.502108	NA	0.117648	0.339243	-0.221595
FGRAMPH1_01G01173/FGRAMPH1_01G01173/clean/HG970332:1457276-1457439:-	81.0833	4.04541	1.3163	3.07333	0.00211685	0.00476149	0.0421793	0.00265992	0.0395194
FGRAMPH1_01G01175/FGRAMPH1_01G01175/clean/HG970332:1458923-1459003:-	168.417	4.44603	0.763603	5.82244	5.79957e-09	7.8925e-08	0.164964	0.00898205	0.155982
FGRAMPH1_01G01175/FGRAMPH1_01G01175/clean/HG970332:1459144-1459202:-	166	4.4273	0.830733	5.32939	9.85455e-08	9.36905e-07	0.102832	0.00529903	0.0975326
FGRAMPH1_01G01175/FGRAMPH1_01G01175/clean/HG970332:1459231-1459375:-	175.25	3.20315	0.787368	4.06817	4.73837e-05	0.000180021	0.0510345	0.00580553	0.045229
FGRAMPH1_01G01177/FGRAMPH1_01G01177/clean/HG970332:1462560-1462651:+	0.0833333	0.961754	6.23296	0.154301	0.877372	NA	0.66075	0.5	0.16075
FGRAMPH1_01G01179/FGRAMPH1_01G01179/clean/HG970332:1463822-1463897:+	0.25	2.81943	6.20507	0.454376	0.649559	NA	0.783747	0.339248	0.444499
FGRAMPH1_01G01179/FGRAMPH1_01G01179/clean/HG970332:1464043-1464107:+	0.333333	1.85767	6.20507	0.299378	0.764651	NA	0.499996	0.216251	0.283745
FGRAMPH1_01G01181/FGRAMPH1_01G01181/clean/HG970332:1464608-1464668:-	386.667	2.88326	0.975895	2.95447	0.00313202	0.00669237	0.0144092	0.0019776	0.0124316
FGRAMPH1_01G01181/FGRAMPH1_01G01181/clean/HG970332:1464782-1464865:-	485.667	2.76991	0.641369	4.31875	1.56917e-05	7.00506e-05	0.0505282	0.00774194	0.0427862
FGRAMPH1_01G01197/FGRAMPH1_01G01197/clean/HG970332:1483681-1483733:+	135.333	5.24457	1.27572	4.11107	3.93829e-05	0.000153322	0.0443308	0.00122206	0.0431087
FGRAMPH1_01G01197/FGRAMPH1_01G01197/clean/HG970332:1484056-1484112:+	103.5	3.50679	1.32516	2.64631	0.00813754	0.015423	0.0154395	0.00137766	0.0140618
FGRAMPH1_01G01201/FGRAMPH1_01G01201/clean/HG970332:1488696-1488814:-	37.6667	1.43469	0.874179	1.64119	0.100758	0.145549	0.0858086	0.0335571	0.0522515
FGRAMPH1_01G01207/FGRAMPH1_01G01207/clean/HG970332:1495766-1495858:-	0.416667	3.17958	6.15455	0.516622	0.60542	NA	0.900601	0.5	0.400601
FGRAMPH1_01G01209/FGRAMPH1_01G01209/clean/HG970332:1496689-1496759:+	16.6667	0.875006	1.54584	0.566041	0.571366	0.657715	0.0348838	0.0193271	0.0155568
FGRAMPH1_01G01209/FGRAMPH1_01G01209/clean/HG970332:1497535-1497607:+	13.25	0.965566	1.31466	0.734463	0.462667	0.551134	0.203008	0.115385	0.087623
FGRAMPH1_01G01211/FGRAMPH1_01G01211/clean/HG970332:1498723-1498785:+	1628.25	7.24239	1.23005	5.88787	3.91201e-09	5.56757e-08	0.0100168	6.68188e-05	0.00995003
FGRAMPH1_01G01211/FGRAMPH1_01G01211/clean/HG970332:1498879-1499182:+	1612	3.58415	0.456675	7.84837	4.21491e-15	2.5722e-13	0.034307	0.0029534	0.0313536
FGRAMPH1_01G01213/FGRAMPH1_01G01213/clean/HG970332:1502118-1502173:-	108.667	2.43736	0.909458	2.68002	0.00736184	0.0140972	0.0733497	0.0144033	0.0589464
FGRAMPH1_01G01215/FGRAMPH1_01G01215/clean/HG970332:1504752-1504932:-	40.6667	1.24473	0.712562	1.74684	0.0806646	0.119318	0.187251	0.0886076	0.0986435
FGRAMPH1_01G01217/FGRAMPH1_01G01217/clean/HG970332:1505684-1505834:-	0.25	0.895895	6.20507	0.144381	0.8852	NA	0.783748	0.660753	0.122994
FGRAMPH1_01G01219/FGRAMPH1_01G01219/clean/HG970332:1508941-1508998:-	35.5833	2.73967	1.52103	1.80119	0.071673	0.10756	0.0258065	0.00395041	0.0218561
FGRAMPH1_01G01221/FGRAMPH1_01G01221/clean/HG970332:1510069-1510135:+	29.6667	2.63853	1.46988	1.79506	0.0726436	0.108863	0.0568563	0.00958829	0.047268
FGRAMPH1_01G01225/FGRAMPH1_01G01225/clean/HG970332:1513691-1513748:+	45.6667	1.0961	1.07359	1.02097	0.30727	0.387738	0.197479	0.103226	0.0942533
FGRAMPH1_01G01229/FGRAMPH1_01G01229/clean/HG970332:1516360-1516413:-	140.167	6.41949	1.23611	5.19329	2.06615e-07	1.76045e-06	0.0996016	0.00129066	0.098311
FGRAMPH1_01G01229/FGRAMPH1_01G01229/clean/HG970332:1517316-1517389:-	124.917	3.41057	1.39926	2.43741	0.0147928	0.0262051	0.0185186	0.00177121	0.0167473
FGRAMPH1_01G01229/FGRAMPH1_01G01229/clean/HG970332:1517444-1517507:-	121.917	3.9083	1.35301	2.8886	0.00386955	0.00802696	0.0287405	0.00196693	0.0267736
FGRAMPH1_01G01233/FGRAMPH1_01G01233/clean/HG970332:1522129-1522181:-	48.9167	3.60033	1.33625	2.69436	0.00705234	0.0135741	0.0651732	0.00571531	0.0594579
FGRAMPH1_01G01235/FGRAMPH1_01G01235/clean/HG970332:1523196-1523250:+	25	4.15237	1.35034	3.07505	0.00210468	0.00473776	0.175573	0.0118344	0.163738
FGRAMPH1_01G01237/FGRAMPH1_01G01237/clean/HG970332:1524055-1524108:+	35.9167	2.27837	1.41379	1.61153	0.107064	0.153498	0.0407609	0.00868304	0.0320779
FGRAMPH1_01G01239/FGRAMPH1_01G01239/clean/HG970332:1525020-1525177:-	1.41667	2.90687	3.55257	0.818244	0.413218	NA	0.964517	0.783753	0.180763
FGRAMPH1_01G01247/FGRAMPH1_01G01247/clean/HG970332:1537054-1537106:-	21.1667	0.421631	1.68654	0.249998	0.802589	0.872178	0.0107528	0.00804973	0.00270303
FGRAMPH1_01G01247/FGRAMPH1_01G01247/clean/HG970332:1537394-1537445:-	101.75	0.0310968	0.517122	0.0601343	0.952049	0.997221	0.71481	0.710396	0.00441432
FGRAMPH1_01G01247/FGRAMPH1_01G01247/clean/HG970332:1538122-1538221:-	136.083	4.90482	1.29109	3.79897	0.000145299	0.000467846	0.0300273	0.00103231	0.028995
FGRAMPH1_01G01249/FGRAMPH1_01G01249/clean/HG970332:1539628-1539685:+	3.25	1.91913	2.25958	0.849329	0.395698	0.48382	0.148149	0.0439636	0.104185
FGRAMPH1_01G01249/FGRAMPH1_01G01249/clean/HG970332:1539981-1540044:+	5.25	2.31341	1.87722	1.23236	0.217815	0.286875	0.102564	0.0224759	0.0800886
FGRAMPH1_01G01251/FGRAMPH1_01G01251/clean/HG970332:1541332-1541384:+	4.16667	2.11832	2.22237	0.953182	0.340498	0.424566	0.142858	0.036967	0.105891
FGRAMPH1_01G01253/FGRAMPH1_01G01253/clean/HG970332:1545495-1545549:+	307.417	5.11036	0.81357	6.2814	3.3554e-10	6.40108e-09	0.110384	0.00357911	0.106805
FGRAMPH1_01G01253/FGRAMPH1_01G01253/clean/HG970332:1547020-1547075:+	497.917	3.22127	0.550681	5.84961	4.92725e-09	6.79669e-08	0.0621217	0.00705219	0.0550695
FGRAMPH1_01G01255/FGRAMPH1_01G01255/clean/HG970332:1549713-1549765:-	18.1667	2.32183	1.64011	1.41566	0.156875	0.214611	0.0260871	0.00532896	0.0207581
FGRAMPH1_01G01257/FGRAMPH1_01G01257/clean/HG970332:1552798-1552854:-	437.167	4.13624	1.27758	3.23756	0.00120559	0.00291905	0.0113794	0.000654145	0.0107253
FGRAMPH1_01G01257/FGRAMPH1_01G01257/clean/HG970332:1553137-1553237:-	605.333	6.03239	1.26228	4.77895	1.76212e-06	1.09019e-05	0.031684	0.000499661	0.0311843
FGRAMPH1_01G01259/FGRAMPH1_01G01259/clean/HG970332:1555507-1555562:-	4501.42	6.03113	0.625879	9.63626	5.61958e-22	1.4556e-19	0.024176	0.0003787	0.0237973
FGRAMPH1_01G01263/FGRAMPH1_01G01263/clean/HG970332:1559279-1559529:+	79.5	0.502342	0.57508	0.873517	0.382381	0.469755	0.0931264	0.0675945	0.025532
FGRAMPH1_01G01263/FGRAMPH1_01G01263/clean/HG970332:1560054-1560108:+	77.5833	2.75461	0.88881	3.09921	0.0019404	0.0044011	0.0492611	0.00761907	0.041642
FGRAMPH1_01G01267/FGRAMPH1_01G01267/clean/HG970332:1562729-1562781:-	1353.42	5.26623	1.10334	4.77301	1.81497e-06	1.11814e-05	0.00882392	0.00023127	0.00859265
FGRAMPH1_01G01267/FGRAMPH1_01G01267/clean/HG970332:1562865-1562917:-	1368.42	4.66961	0.928832	5.02741	4.97158e-07	3.67928e-06	0.00844844	0.000334674	0.00811377
FGRAMPH1_01G01267/FGRAMPH1_01G01267/clean/HG970332:1563261-1563314:-	1583.5	6.91408	1.24547	5.55138	2.83417e-08	3.17036e-07	0.00679392	5.67166e-05	0.00673721
FGRAMPH1_01G01267/FGRAMPH1_01G01267/clean/HG970332:1563434-1563618:-	1791.33	2.13248	0.811362	2.62828	0.00858185	0.0161573	0.00199525	0.000455749	0.0015395
FGRAMPH1_01G01273/FGRAMPH1_01G01273/clean/HG970332:1566404-1566467:-	1.91667	0.698763	2.97963	0.234513	0.814587	NA	0.0822047	0.0522967	0.029908
FGRAMPH1_01G01277/FGRAMPH1_01G01277/clean/HG970332:1570302-1570354:-	154.667	4.92842	1.29578	3.80344	0.000142702	0.000460374	0.0223215	0.000749201	0.0215723
FGRAMPH1_01G01279/FGRAMPH1_01G01279/clean/HG970332:1572233-1572337:+	802.583	-0.0641627	0.543301	-0.118098	0.90599	0.958539	0.0253195	0.0264406	-0.00112104
FGRAMPH1_01G01281/FGRAMPH1_01G01281/clean/HG970332:1572991-1573043:+	817.417	2.9218	0.613925	4.75921	1.94355e-06	1.18483e-05	0.0318557	0.00432331	0.0275324
FGRAMPH1_01G01281/FGRAMPH1_01G01281/clean/HG970332:1573530-1573583:+	581.083	4.94497	0.705342	7.01075	2.37048e-12	8.00878e-11	0.0563579	0.00193518	0.0544227
FGRAMPH1_01G01281/FGRAMPH1_01G01281/clean/HG970332:1574038-1574093:+	963.5	5.18686	0.684988	7.5722	3.66955e-14	1.89258e-12	0.0347145	0.000986335	0.0337281
FGRAMPH1_01G01281/FGRAMPH1_01G01281/clean/HG970332:1574739-1574893:+	5.83333	1.64045	2.09205	0.784134	0.432961	0.521235	0.989695	0.96856	0.0211351
FGRAMPH1_01G01285/FGRAMPH1_01G01285/clean/HG970332:1577385-1577580:+	79.5833	-0.946625	0.956093	-0.990097	0.322127	0.403949	0.202765	0.328947	-0.126182
FGRAMPH1_01G01285/FGRAMPH1_01G01285/clean/HG970332:1578090-1578145:+	101.25	5.99534	1.32127	4.53757	5.69072e-06	2.97449e-05	0.0745502	0.00126116	0.073289
FGRAMPH1_01G01285/FGRAMPH1_01G01285/clean/HG970332:1579777-1579831:+	134.083	4.3995	1.03663	4.24403	2.19543e-05	9.3088e-05	0.0708764	0.00360146	0.0672749
FGRAMPH1_01G01291/FGRAMPH1_01G01291/clean/HG970332:1586419-1586496:+	338	5.53848	1.24971	4.43182	9.34408e-06	4.54e-05	0.0160836	0.000351582	0.0157321
FGRAMPH1_01G01291/FGRAMPH1_01G01291/clean/HG970332:1586737-1586796:+	301.5	4.3106	1.25541	3.43361	0.000595605	0.00158864	0.0149321	0.000763317	0.0141688
FGRAMPH1_01G01295/FGRAMPH1_01G01295/clean/HG970332:1590420-1590473:-	81.25	4.70481	1.11209	4.2306	2.33069e-05	9.80741e-05	0.176712	0.00816331	0.168549
FGRAMPH1_01G01297/FGRAMPH1_01G01297/clean/HG970332:1592651-1592705:-	67.5833	5.44021	1.30168	4.17936	2.92329e-05	0.000119265	0.0777989	0.00193928	0.0758596
FGRAMPH1_01G01297/FGRAMPH1_01G01297/clean/HG970332:1595260-1595317:-	48.9167	3.79632	1.4137	2.68538	0.00724478	0.013905	0.0515696	0.00389839	0.0476712
FGRAMPH1_01G01299/FGRAMPH1_01G01299/clean/HG970332:1597356-1597408:+	73.25	6.10711	1.34827	4.52958	5.91001e-06	3.06846e-05	0.103636	0.00167447	0.101962
FGRAMPH1_01G01301/FGRAMPH1_01G01301/clean/HG970332:1599784-1599849:+	826.417	2.76407	0.741768	3.72633	0.000194286	0.000604054	0.0177927	0.00265958	0.0151331
FGRAMPH1_01G01305/FGRAMPH1_01G01305/clean/HG970332:1601823-1601874:+	106.917	5.42585	1.26499	4.28926	1.79269e-05	7.83184e-05	0.0633048	0.00156968	0.0617351
FGRAMPH1_01G01305/FGRAMPH1_01G01305/clean/HG970332:1602426-1602477:+	77.6667	3.65124	0.67484	5.41053	6.28382e-08	6.40807e-07	0.305036	0.0337553	0.271281
FGRAMPH1_01G01305/FGRAMPH1_01G01305/clean/HG970332:1602693-1602788:+	90	1.14522	0.433857	2.63962	0.00829994	0.015695	0.617391	0.421818	0.195573
FGRAMPH1_01G01307/FGRAMPH1_01G01307/clean/HG970332:1605102-1605153:-	12.8333	2.46345	1.49887	1.64354	0.100272	0.144919	0.108527	0.0215962	0.0869311
FGRAMPH1_01G01309/FGRAMPH1_01G01309/clean/HG970332:1607413-1607620:+	83.3333	2.47196	0.809609	3.05328	0.00226358	0.00504382	0.0721004	0.0138122	0.0582882
FGRAMPH1_01G01309/FGRAMPH1_01G01309/clean/HG970332:1607834-1607898:+	88.5833	3.83825	1.35089	2.84127	0.00449345	0.00913581	0.0185759	0.00132157	0.0172543
FGRAMPH1_01G01309/FGRAMPH1_01G01309/clean/HG970332:1607932-1607989:+	94.9167	5.55849	1.29377	4.29636	1.73625e-05	7.62605e-05	0.0566573	0.0012728	0.0553845
FGRAMPH1_01G01309/FGRAMPH1_01G01309/clean/HG970332:1608048-1608345:+	104.833	1.35307	0.651096	2.07814	0.0376966	0.060464	0.0925222	0.0383796	0.0541427
FGRAMPH1_01G01309/FGRAMPH1_01G01309/clean/HG970332:1608410-1608661:+	103.5	0.509752	0.573638	0.888629	0.374202	0.461117	0.115336	0.0838852	0.0314507
FGRAMPH1_01G01311/FGRAMPH1_01G01311/clean/HG970332:1612233-1612293:-	155	4.93988	1.35925	3.63426	0.000278779	0.00082223	0.0539063	0.00185288	0.0520534
FGRAMPH1_01G01315/FGRAMPH1_01G01315/clean/HG970332:1615568-1615686:+	0.0833333	-0.961802	6.23296	-0.154309	0.877366	NA	0.499996	0.660753	-0.160758
FGRAMPH1_01G01317/FGRAMPH1_01G01317/clean/HG970332:1620595-1620813:-	0	NA	NA	NA	NA	NA	NA	NA	NA
FGRAMPH1_01G01319/FGRAMPH1_01G01319/clean/HG970332:1621509-1621666:+	1.91667	0	3.25107	0	1	NA	0.0256049	0.216246	-0.190641
FGRAMPH1_01G01319/FGRAMPH1_01G01319/clean/HG970332:1621976-1622053:+	3.75	1.5947	2.46638	0.646574	0.517907	0.605772	0.250001	0.0993948	0.150606
FGRAMPH1_01G01321/FGRAMPH1_01G01321/clean/HG970332:1623776-1623966:-	88.8333	0.372375	0.521597	0.713913	0.475281	0.563167	0.239538	0.19571	0.0438278
FGRAMPH1_01G01323/FGRAMPH1_01G01323/clean/HG970332:1625654-1625713:+	111.333	1.97504	1.14348	1.72723	0.0841272	0.123718	0.023	0.00595241	0.0170476
FGRAMPH1_01G01327/FGRAMPH1_01G01327/clean/HG970332:1628481-1628533:+	36.1667	4.09461	1.35825	3.01462	0.002573	0.0056342	0.0776398	0.00490284	0.072737
FGRAMPH1_01G01329/FGRAMPH1_01G01329/clean/HG970332:1629940-1630036:-	6	-0.736968	2.00106	-0.368288	0.712658	0.790366	0.979971	0.987886	-0.00791442
FGRAMPH1_01G01333/FGRAMPH1_01G01333/clean/HG970332:1634570-1634629:-	631.5	4.96153	1.14689	4.32609	1.5178e-05	6.80708e-05	0.0110386	0.000358105	0.0106805
FGRAMPH1_01G01339/FGRAMPH1_01G01339/clean/HG970332:1641097-1641161:-	535	4.85453	1.27548	3.80603	0.000141213	0.000456328	0.0110223	0.000385088	0.0106372
FGRAMPH1_01G01339/FGRAMPH1_01G01339/clean/HG970332:1641395-1641839:-	513.917	2.81824	0.685404	4.1118	3.92591e-05	0.000152994	0.0198578	0.00286431	0.0169934
FGRAMPH1_01G01341/FGRAMPH1_01G01341/clean/HG970332:1644978-1645031:+	9.33333	2.15051	1.66563	1.29111	0.196666	0.262102	0.0476192	0.0111363	0.0364829
FGRAMPH1_01G01343/FGRAMPH1_01G01343/clean/HG970332:1645731-1645788:-	53.5	4.28963	1.01057	4.24477	2.18816e-05	9.28473e-05	0.185864	0.0115385	0.174325
FGRAMPH1_01G01345/FGRAMPH1_01G01345/clean/HG970332:1654480-1654540:+	24.75	2.44269	1.39625	1.74946	0.0802119	0.118739	0.0600001	0.0116047	0.0483954
FGRAMPH1_01G01345/FGRAMPH1_01G01345/clean/HG970332:1655311-1655365:+	34.4167	4.83827	1.35833	3.56192	0.00036815	0.00104586	0.195402	0.00841812	0.186984
FGRAMPH1_01G01351/FGRAMPH1_01G01351/clean/HG970332:1659525-1659599:+	19.0833	2.19899	1.46207	1.50403	0.132575	0.185208	0.0411766	0.00926627	0.0319103
FGRAMPH1_01G01351/FGRAMPH1_01G01351/clean/HG970332:1659797-1659848:+	15.0833	3.47084	1.40907	2.4632	0.0137702	0.0245796	0.234043	0.0268199	0.207223
FGRAMPH1_01G01353/FGRAMPH1_01G01353/clean/HG970332:1666284-1666366:+	17.6667	1.52889	1.73222	0.88262	0.377442	0.464488	0.0308643	0.010916	0.0199483
FGRAMPH1_01G01353/FGRAMPH1_01G01353/clean/HG970332:1667290-1667344:+	17.6667	3.34727	1.6311	2.05216	0.0401545	0.0639576	0.0671644	0.00702497	0.0601394
FGRAMPH1_01G01355/FGRAMPH1_01G01355/clean/HG970332:1669288-1669342:-	13.6667	1.12127	1.86684	0.600625	0.54809	0.634664	0.0137664	0.00637565	0.00739071
FGRAMPH1_01G01355/FGRAMPH1_01G01355/clean/HG970332:1669594-1669646:-	15.5	0	1.86184	0	1	1	0.00702497	0.00508351	0.00194146
FGRAMPH1_01G01355/FGRAMPH1_01G01355/clean/HG970332:1669714-1669771:-	13.75	0	1.91769	0	1	1	0.0081689	0.00559933	0.00256957
FGRAMPH1_01G01357/FGRAMPH1_01G01357/clean/HG970332:1673706-1673762:-	7	3.25826	1.57398	2.07007	0.0384454	0.0615295	0.193549	0.0244691	0.16908
FGRAMPH1_01G01357/FGRAMPH1_01G01357/clean/HG970332:1674050-1674114:-	7.41667	2.03281	1.73553	1.17129	0.24148	0.31379	0.10145	0.0268503	0.0745993
FGRAMPH1_01G01357/FGRAMPH1_01G01357/clean/HG970332:1674345-1674402:-	0.833333	-3.0658	4.15835	-0.737263	0.460962	NA	0.106685	0.499997	-0.393312
FGRAMPH1_01G01361/FGRAMPH1_01G01361/clean/HG970332:1677413-1677467:-	11.4167	2.62901	1.1913	2.20685	0.0273244	0.045292	0.933333	0.693548	0.239785
FGRAMPH1_01G01361/FGRAMPH1_01G01361/clean/HG970332:1678169-1678247:-	101.833	2.8388	0.780915	3.63522	0.000277745	0.000819801	0.0636759	0.00941622	0.0542596
FGRAMPH1_01G01361/FGRAMPH1_01G01361/clean/HG970332:1678403-1678456:-	85	5.47839	1.25529	4.36424	1.27563e-05	5.89299e-05	0.10396	0.00259568	0.101365
FGRAMPH1_01G01361/FGRAMPH1_01G01361/clean/HG970332:1678499-1678573:-	84.75	2.50121	0.574833	4.3512	1.35394e-05	6.17189e-05	0.161017	0.0327869	0.12823
FGRAMPH1_01G01361/FGRAMPH1_01G01361/clean/HG970332:1679443-1679541:-	88	3.37658	0.914458	3.69244	0.000222116	0.000675799	0.0992593	0.0104987	0.0887606
FGRAMPH1_01G01361/FGRAMPH1_01G01361/clean/HG970332:1680200-1680283:-	50	3.06998	0.989081	3.10387	0.00191004	0.00434239	0.196218	0.0282487	0.167969
FGRAMPH1_01G01361/FGRAMPH1_01G01361/clean/HG970332:1682391-1682463:-	0.25	2.44263	6.17706	0.395435	0.692522	NA	0.844631	0.5	0.344631
FGRAMPH1_01G01363/FGRAMPH1_01G01363/clean/HG970332:1686179-1686230:-	53.4167	2.01387	0.730621	2.75638	0.00584443	0.0115038	0.0873016	0.0231363	0.0641654
FGRAMPH1_01G01369/FGRAMPH1_01G01369/clean/HG970332:1693517-1693617:-	511.583	7.64337	1.23601	6.18392	6.25296e-10	1.10097e-08	0.0438972	0.000229588	0.0436676
FGRAMPH1_01G01369/FGRAMPH1_01G01369/clean/HG970332:1693745-1693846:-	431.667	5.05907	0.642858	7.86966	3.55599e-15	2.21651e-13	0.0975448	0.00323177	0.094313
FGRAMPH1_01G01369/FGRAMPH1_01G01369/clean/HG970332:1693903-1693962:-	430.167	5.61777	0.730822	7.68691	1.50725e-14	8.24815e-13	0.108564	0.00247403	0.10609
FGRAMPH1_01G01369/FGRAMPH1_01G01369/clean/HG970332:1693986-1694169:-	382.75	3.42945	0.55186	6.21434	5.15392e-10	9.32827e-09	0.0675724	0.00668152	0.0608909
FGRAMPH1_01G01373/FGRAMPH1_01G01373/clean/HG970332:1698641-1698710:+	270.083	2.44918	0.469035	5.22174	1.77253e-07	1.54645e-06	0.0998163	0.0199005	0.0799158
FGRAMPH1_01G01373/FGRAMPH1_01G01373/clean/HG970332:1698823-1698890:+	324.417	5.754	0.903641	6.36757	1.92043e-10	3.92711e-09	0.0804316	0.00161813	0.0788135
FGRAMPH1_01G01373/FGRAMPH1_01G01373/clean/HG970332:1699384-1699439:+	344.083	6.09858	1.27145	4.79654	1.61429e-06	1.0149e-05	0.0337135	0.000508888	0.0332046
FGRAMPH1_01G01375/FGRAMPH1_01G01375/clean/HG970332:1701576-1701631:-	9.33333	2.69726	1.79571	1.50206	0.133082	0.18584	0.065574	0.0107043	0.0548698
FGRAMPH1_01G01375/FGRAMPH1_01G01375/clean/HG970332:1702248-1702311:-	8.66667	2.7936	1.75872	1.58842	0.11219	0.159953	0.1375	0.0224759	0.115025
FGRAMPH1_01G01383/FGRAMPH1_01G01383/clean/HG970332:1712022-1712073:+	0.833333	-0.038197	3.35362	-0.0113898	0.990912	NA	0.151921	0.155363	-0.00344273
FGRAMPH1_01G01383/FGRAMPH1_01G01383/clean/HG970332:1712112-1712163:+	1	0	3.50529	0	1	NA	0.0645277	0.121232	-0.0567038
FGRAMPH1_01G01385/FGRAMPH1_01G01385/clean/HG970332:1715478-1715534:-	49.5	5.2137	1.40884	3.7007	0.000215007	0.000657775	0.109813	0.00331323	0.1065
FGRAMPH1_01G01385/FGRAMPH1_01G01385/clean/HG970332:1715855-1716049:-	50.1667	3.00779	1.37862	2.18174	0.0291285	0.0479686	0.0453461	0.00587086	0.0394753
FGRAMPH1_01G01389/FGRAMPH1_01G01389/clean/HG970332:1720237-1720307:-	37.25	5.18292	1.35727	3.81864	0.000134192	0.000437282	0.12	0.00373987	0.11626
FGRAMPH1_01G01391/FGRAMPH1_01G01391/clean/HG970332:1721775-1721903:+	0.416667	-1.89593	5.21549	-0.363519	0.716217	NA	0.660752	0.878767	-0.218015
FGRAMPH1_01G01391/FGRAMPH1_01G01391/clean/HG970332:1722142-1722359:+	0.666667	0.736945	4.6015	0.160153	0.87276	NA	0.900603	0.844635	0.0559676
FGRAMPH1_01G01395/FGRAMPH1_01G01395/clean/HG970332:1729879-1730074:-	1.08333	1.73695	3.4919	0.497422	0.618891	NA	0.947703	0.844636	0.103067
FGRAMPH1_01G01395/FGRAMPH1_01G01395/clean/HG970332:1730101-1730160:-	0.25	0	6.20507	0	1	NA	0.339243	0.216251	0.122992
FGRAMPH1_01G01397/FGRAMPH1_01G01397/clean/HG970332:1731678-1731729:-	62.0833	4.28225	1.31709	3.2513	0.00114877	0.00279658	0.116239	0.00671439	0.109525
FGRAMPH1_01G01397/FGRAMPH1_01G01397/clean/HG970332:1733157-1733318:-	72.5	1.74158	0.626533	2.7797	0.00544086	0.010802	0.503516	0.232704	0.270812
FGRAMPH1_01G01401/FGRAMPH1_01G01401/clean/HG970332:1738514-1738567:+	81.0833	0.883041	0.593625	1.48754	0.136872	0.190653	0.910156	0.845987	0.0641693
FGRAMPH1_01G01401/FGRAMPH1_01G01401/clean/HG970332:1738664-1738863:+	328.25	5.28095	1.10666	4.77196	1.82442e-06	1.12206e-05	0.0375515	0.00100251	0.0365489
FGRAMPH1_01G01403/FGRAMPH1_01G01403/clean/HG970332:1741183-1741238:-	69.5	1.54356	1.3444	1.14815	0.250908	0.324773	0.127582	0.0477692	0.0798129
FGRAMPH1_01G01403/FGRAMPH1_01G01403/clean/HG970332:1742021-1742075:-	68.4167	1.95534	1.37222	1.42495	0.154173	0.211491	0.13259	0.0379211	0.0946688
FGRAMPH1_01G01403/FGRAMPH1_01G01403/clean/HG970332:1743190-1743257:-	57.75	-0.316618	1.74865	-0.181065	0.856317	0.918659	0.291908	0.339242	-0.0473344
FGRAMPH1_01G01403/FGRAMPH1_01G01403/clean/HG970332:1744762-1744813:-	45.5	1.69069	1.4815	1.1412	0.253786	0.328025	0.308118	0.121231	0.186888
FGRAMPH1_01G01409/FGRAMPH1_01G01409/clean/HG970332:1757268-1757487:+	0.416667	1.89589	5.21549	0.363513	0.716222	NA	0.878765	0.660754	0.218011
FGRAMPH1_01G01415/FGRAMPH1_01G01415/clean/HG970332:1764827-1764885:-	60.0833	2.40814	1.0841	2.22133	0.0263286	0.0438337	0.0421349	0.00821921	0.0339157
FGRAMPH1_01G01415/FGRAMPH1_01G01415/clean/HG970332:1765153-1765213:-	37.1667	3.54935	1.25912	2.81892	0.00481856	0.00969367	0.0950227	0.00888894	0.0861338
FGRAMPH1_01G01415/FGRAMPH1_01G01415/clean/HG970332:1765609-1765662:-	47.3333	1.89013	0.730058	2.58902	0.00962508	0.0178448	0.121107	0.0358423	0.085265
FGRAMPH1_01G01417/FGRAMPH1_01G01417/clean/HG970332:1766120-1766175:+	345.25	2.71491	0.761908	3.56331	0.000366214	0.00104061	0.0273489	0.0042644	0.0230845
FGRAMPH1_01G01417/FGRAMPH1_01G01417/clean/HG970332:1766240-1766304:+	359.25	2.77937	0.678815	4.09445	4.23169e-05	0.000163056	0.0376004	0.00565845	0.0319419
FGRAMPH1_01G01419/FGRAMPH1_01G01419/clean/HG970332:1766994-1767051:-	6.33333	1.37774	1.78026	0.773896	0.438992	0.527515	0.0701757	0.0282236	0.0419521
FGRAMPH1_01G01419/FGRAMPH1_01G01419/clean/HG970332:1767164-1767227:-	4.25	0	2.45421	0	1	1	0.0143139	0.0407195	-0.0264056
FGRAMPH1_01G01421/FGRAMPH1_01G01421/clean/HG970332:1769467-1769518:-	263	6.4606	1.25272	5.15726	2.50591e-07	2.05407e-06	0.0476191	0.000567399	0.0470517
FGRAMPH1_01G01421/FGRAMPH1_01G01421/clean/HG970332:1770174-1770227:-	208.5	5.27769	1.29955	4.06116	4.88292e-05	0.00018497	0.0576924	0.00157579	0.0561166
FGRAMPH1_01G01421/FGRAMPH1_01G01421/clean/HG970332:1770279-1770334:-	189.833	4.74869	1.32435	3.58568	0.000336195	0.00096686	0.0234799	0.000893569	0.0225863
FGRAMPH1_01G01423/FGRAMPH1_01G01423/clean/HG970332:1770875-1770933:+	290.583	6.48873	1.26289	5.13802	2.77653e-07	2.24589e-06	0.0462475	0.000539655	0.0457078
FGRAMPH1_01G01423/FGRAMPH1_01G01423/clean/HG970332:1771025-1771083:+	341.5	3.79333	1.09123	3.47621	0.000508553	0.00139083	0.0215168	0.00158354	0.0199332
FGRAMPH1_01G01427/FGRAMPH1_01G01427/clean/HG970332:1775099-1775157:-	1325.25	4.29013	0.529043	8.10922	5.09444e-16	3.8559e-14	0.036483	0.00193167	0.0345513
FGRAMPH1_01G01427/FGRAMPH1_01G01427/clean/HG970332:1775220-1775350:-	1570.5	4.97734	0.608795	8.17573	2.94081e-16	2.33184e-14	0.0256161	0.000833856	0.0247822
FGRAMPH1_01G01427/FGRAMPH1_01G01427/clean/HG970332:1775508-1775657:-	1481.33	4.15662	0.462804	8.98137	2.67416e-19	3.54234e-17	0.0412956	0.00240938	0.0388862
FGRAMPH1_01G01429/FGRAMPH1_01G01429/clean/HG970332:1776479-1776532:+	309.583	4.95342	1.28462	3.85595	0.000115279	0.000384903	0.0369069	0.0012353	0.0356716
FGRAMPH1_01G01433/FGRAMPH1_01G01433/clean/HG970332:1781433-1781526:+	533.667	6.30069	1.23288	5.11056	3.21208e-07	2.53315e-06	0.0222569	0.000288679	0.0219682
FGRAMPH1_01G01433/FGRAMPH1_01G01433/clean/HG970332:1781751-1781805:+	507.5	7.51891	1.24972	6.01646	1.78269e-09	2.77423e-08	0.0483281	0.000276805	0.0480513
FGRAMPH1_01G01439/FGRAMPH1_01G01439/clean/HG970332:1799702-1799761:+	14.25	2.2783	1.44294	1.57893	0.114351	0.162645	0.0845072	0.0186731	0.0658341
FGRAMPH1_01G01439/FGRAMPH1_01G01439/clean/HG970332:1799829-1799899:+	15.3333	0.992657	1.57137	0.631715	0.527573	0.614754	0.0437501	0.0224758	0.0212743
FGRAMPH1_01G01439/FGRAMPH1_01G01439/clean/HG970332:1800131-1800183:+	20.5833	3.00973	1.42735	2.10861	0.0349783	0.0564691	0.129032	0.0180619	0.110971
FGRAMPH1_01G01441/FGRAMPH1_01G01441/clean/HG970332:1804514-1804570:-	17.75	2.68981	1.58349	1.69866	0.089384	0.13075	0.0764708	0.0126705	0.0638003
FGRAMPH1_01G01447/FGRAMPH1_01G01447/clean/HG970332:1814812-1814867:+	2.66667	2.30251	2.10122	1.0958	0.273168	0.350049	0.280001	0.0730715	0.206929
FGRAMPH1_01G01449/FGRAMPH1_01G01449/clean/HG970332:1817269-1817322:+	67.0833	4.35998	1.3536	3.22102	0.00127733	0.00306666	0.0763502	0.00400935	0.0723408
FGRAMPH1_01G01451/FGRAMPH1_01G01451/clean/HG970332:1818485-1818599:-	0.166667	-1.85772	6.20507	-0.299387	0.764644	NA	0.499996	0.78375	-0.283755
FGRAMPH1_01G01451/FGRAMPH1_01G01451/clean/HG970332:1818622-1818738:-	0	NA	NA	NA	NA	NA	NA	NA	NA
FGRAMPH1_01G01453/FGRAMPH1_01G01453/clean/HG970332:1820931-1820983:+	1.75	1.2513	2.59232	0.482696	0.629312	NA	0.106683	0.0477695	0.058913
FGRAMPH1_01G01453/FGRAMPH1_01G01453/clean/HG970332:1821550-1821608:+	2.41667	0.857733	2.44824	0.350347	0.726078	0.803262	0.100001	0.0577716	0.0422292
FGRAMPH1_01G01455/FGRAMPH1_01G01455/clean/HG970332:1823177-1823233:-	0.666667	0	4.61802	0	1	NA	0.0842263	0.216247	-0.13202
FGRAMPH1_01G01455/FGRAMPH1_01G01455/clean/HG970332:1823972-1824024:-	0	NA	NA	NA	NA	NA	NA	NA	NA
FGRAMPH1_01G01455/FGRAMPH1_01G01455/clean/HG970332:1824175-1824233:-	0	NA	NA	NA	NA	NA	NA	NA	NA
FGRAMPH1_01G01455/FGRAMPH1_01G01455/clean/HG970332:1824368-1824429:-	0.166667	0	6.20508	0	1	NA	0.216251	0.499997	-0.283746
FGRAMPH1_01G01459/FGRAMPH1_01G01459/clean/HG970332:1827673-1827729:-	42.1667	3.48129	1.36497	2.55045	0.0107583	0.019723	0.0296053	0.00272436	0.0268809
FGRAMPH1_01G01459/FGRAMPH1_01G01459/clean/HG970332:1828338-1828391:-	56.1667	1.49144	1.03593	1.43971	0.14995	0.206353	0.0414635	0.0151516	0.0263119
FGRAMPH1_01G01459/FGRAMPH1_01G01459/clean/HG970332:1828622-1828675:-	48	4.0178	1.40148	2.86683	0.004146	0.00851222	0.0392158	0.00251341	0.0367023
FGRAMPH1_01G01459/FGRAMPH1_01G01459/clean/HG970332:1828776-1828832:-	44.4167	4.58059	1.36985	3.34386	0.000826217	0.00210041	0.0662825	0.00295802	0.0633245
FGRAMPH1_01G01459/FGRAMPH1_01G01459/clean/HG970332:1828852-1828918:-	46.0833	4.27195	1.38376	3.08721	0.00202042	0.00456749	0.0508475	0.00276532	0.0480822
FGRAMPH1_01G01461/FGRAMPH1_01G01461/clean/HG970332:1832440-1832506:+	22.0833	2.47259	1.46297	1.69012	0.0910053	0.132811	0.0450001	0.00841812	0.036582
FGRAMPH1_01G01461/FGRAMPH1_01G01461/clean/HG970332:1833014-1833068:+	22.3333	2.28992	1.45147	1.57766	0.114644	0.163022	0.0542987	0.0116047	0.0426941
FGRAMPH1_01G01463/FGRAMPH1_01G01463/clean/HG970332:1837605-1837704:-	10.0833	4.44644	1.54369	2.8804	0.0039717	0.00821108	0.353536	0.0244691	0.329067
FGRAMPH1_01G01465/FGRAMPH1_01G01465/clean/HG970332:1840324-1840381:-	10.5833	2.0163	1.69712	1.18807	0.234805	0.306414	0.0833336	0.0219782	0.0613554
FGRAMPH1_01G01465/FGRAMPH1_01G01465/clean/HG970332:1840499-1840657:-	9.75	0.30189	1.03126	0.292741	0.76972	0.842507	0.39394	0.345238	0.0487013
FGRAMPH1_01G01467/FGRAMPH1_01G01467/clean/HG970332:1842719-1842773:-	56.25	3.37272	1.33943	2.51803	0.0118013	0.0214328	0.0439815	0.00442171	0.0395598
FGRAMPH1_01G01469/FGRAMPH1_01G01469/clean/HG970332:1844897-1844964:+	0.5	1.54675	5.0907	0.303838	0.761252	NA	0.599999	0.339245	0.260754
FGRAMPH1_01G01469/FGRAMPH1_01G01469/clean/HG970332:1845239-1845300:+	260.417	5.30721	0.736947	7.20162	5.95012e-13	2.32528e-11	0.169985	0.00514581	0.164839
FGRAMPH1_01G01469/FGRAMPH1_01G01469/clean/HG970332:1845451-1845508:+	298.083	3.49552	0.87484	3.99561	6.45291e-05	0.000234827	0.0351328	0.00321803	0.0319148
FGRAMPH1_01G01471/FGRAMPH1_01G01471/clean/HG970332:1846717-1846793:+	4.75	0	2.45601	0	1	1	0.0730715	0.0109161	0.0621554
FGRAMPH1_01G01471/FGRAMPH1_01G01471/clean/HG970332:1847198-1847259:+	9.25	0.839536	1.61232	0.520701	0.602575	0.687175	0.0952384	0.0555557	0.0396827
FGRAMPH1_01G01471/FGRAMPH1_01G01471/clean/HG970332:1847541-1847598:+	8.66667	5.22695	2.0597	2.53772	0.0111577	0.0203846	0.181819	0.00589861	0.17592
FGRAMPH1_01G01475/FGRAMPH1_01G01475/clean/HG970332:1850194-1850260:-	21.3333	3.72488	1.91806	1.942	0.0521366	0.0809624	0.997687	0.970255	0.0274317
FGRAMPH1_01G01477/FGRAMPH1_01G01477/clean/HG970332:1851484-1851537:+	47.8333	1.88502	0.781128	2.41321	0.0158129	0.0278296	0.539715	0.240964	0.298751
FGRAMPH1_01G01477/FGRAMPH1_01G01477/clean/HG970332:1854193-1854245:+	64.8333	4.64547	1.15639	4.01723	5.8887e-05	0.000216936	0.175601	0.00843887	0.167162
FGRAMPH1_01G01481/FGRAMPH1_01G01481/clean/HG970332:1856922-1856979:-	58	5.9687	1.29211	4.61935	3.84945e-06	2.13663e-05	0.111639	0.00200262	0.109636
FGRAMPH1_01G01485/FGRAMPH1_01G01485/clean/HG970332:1868769-1868837:+	44.0833	0.417412	0.622075	0.671001	0.50222	0.590168	0.538044	0.465838	0.0722051
FGRAMPH1_01G01485/FGRAMPH1_01G01485/clean/HG970332:1868905-1869016:+	46.5833	1.0588	0.61266	1.72821	0.0839512	0.123521	0.430052	0.265896	0.164156
FGRAMPH1_01G01489/FGRAMPH1_01G01489/clean/HG970332:1870736-1870789:-	66.5	2.13262	0.82198	2.59449	0.0094731	0.0176162	0.0691825	0.0166667	0.0525158
FGRAMPH1_01G01489/FGRAMPH1_01G01489/clean/HG970332:1871125-1871195:-	39.5	4.17932	1.21122	3.4505	0.000559539	0.00150658	0.114583	0.00709224	0.107491
FGRAMPH1_01G01497/FGRAMPH1_01G01497/clean/HG970332:1879178-1879235:+	33	0.42807	0.539967	0.792769	0.427912	0.515956	0.347222	0.283333	0.0638889
FGRAMPH1_01G01499/FGRAMPH1_01G01499/clean/HG970332:1881707-1881799:+	345	3.14956	0.712926	4.41779	9.97136e-06	4.78297e-05	0.026806	0.00309439	0.0237116
FGRAMPH1_01G01501/FGRAMPH1_01G01501/clean/HG970332:1883163-1883225:+	496.083	2.71436	0.572437	4.74177	2.11862e-06	1.27904e-05	0.0464663	0.00737029	0.039096
FGRAMPH1_01G01501/FGRAMPH1_01G01501/clean/HG970332:1883471-1883522:+	632	4.1223	0.771272	5.34481	9.0511e-08	8.72619e-07	0.0253165	0.00148921	0.0238273
FGRAMPH1_01G01503/FGRAMPH1_01G01503/clean/HG970332:1884668-1884720:+	324	5.33378	1.12339	4.74791	2.05527e-06	1.24642e-05	0.0683953	0.00181709	0.0665782
FGRAMPH1_01G01507/FGRAMPH1_01G01507/clean/HG970332:1890115-1890268:+	102.167	2.93955	1.01207	2.9045	0.00367842	0.00770315	0.0867632	0.0122325	0.0745307
FGRAMPH1_01G01507/FGRAMPH1_01G01507/clean/HG970332:1891441-1891495:+	109.583	6.78502	1.33	5.10151	3.36957e-07	2.64661e-06	0.122727	0.00126696	0.12146
FGRAMPH1_01G01509/FGRAMPH1_01G01509/clean/HG970332:1894686-1894738:+	3.25	-0.000242363	2.63456	-9.19935e-05	0.999927	1	0.0645169	0.064527	-1.01399e-05
FGRAMPH1_01G01509/FGRAMPH1_01G01509/clean/HG970332:1895002-1895060:+	1	-0.453227	3.611	-0.125513	0.900117	NA	0.118439	0.155364	-0.0369241
FGRAMPH1_01G01513/FGRAMPH1_01G01513/clean/HG970332:1902361-1902413:-	28.0833	2.39349	1.60455	1.49169	0.135781	0.189223	0.107267	0.0223569	0.0849098
FGRAMPH1_01G01525/FGRAMPH1_01G01525/clean/HG970332:1917129-1917181:+	18.5	2.45812	1.60211	1.5343	0.124955	0.175797	0.0312501	0.00583621	0.0254139
FGRAMPH1_01G01525/FGRAMPH1_01G01525/clean/HG970332:1917213-1917271:+	19	3.17741	1.49558	2.12453	0.0336255	0.0545117	0.0514707	0.00596232	0.0455084
FGRAMPH1_01G01525/FGRAMPH1_01G01525/clean/HG970332:1917953-1918006:+	21.4167	-1.55107	1.74003	-0.891403	0.372713	0.459475	0.00481725	0.0139861	-0.00916885
FGRAMPH1_01G01527/FGRAMPH1_01G01527/clean/HG970332:1919725-1919779:+	30.4167	2.24843	0.888202	2.53144	0.0113596	0.0207081	0.261364	0.069307	0.192057
FGRAMPH1_01G01531/FGRAMPH1_01G01531/clean/HG970332:1924649-1924706:-	250.667	6.49059	1.26449	5.13297	2.85208e-07	2.29426e-06	0.0520834	0.000610661	0.0514727
FGRAMPH1_01G01531/FGRAMPH1_01G01531/clean/HG970332:1924955-1925054:-	208	5.268	1.27792	4.12234	3.75051e-05	0.000147043	0.026973	0.000718899	0.0262541
FGRAMPH1_01G01533/FGRAMPH1_01G01533/clean/HG970332:1926944-1926999:-	53.6667	4.17236	1.31693	3.16825	0.00153359	0.00359959	0.100213	0.00613912	0.0940742
FGRAMPH1_01G01533/FGRAMPH1_01G01533/clean/HG970332:1927994-1928046:-	37	1.41901	0.646632	2.19446	0.0282025	0.0466347	0.632219	0.391304	0.240915
FGRAMPH1_01G01535/FGRAMPH1_01G01535/clean/HG970332:1930693-1930744:-	234	7.14592	1.22846	5.81699	5.9915e-09	8.10174e-08	0.280215	0.00274133	0.277474
FGRAMPH1_01G01535/FGRAMPH1_01G01535/clean/HG970332:1930959-1931022:-	209	8.28307	1.24019	6.67887	2.40799e-11	6.29317e-10	0.298479	0.00136404	0.297115
FGRAMPH1_01G01535/FGRAMPH1_01G01535/clean/HG970332:1931834-1932123:-	180.833	1.34101	0.462666	2.89845	0.00375014	0.0078196	0.598421	0.37037	0.228051
FGRAMPH1_01G01537/FGRAMPH1_01G01537/clean/HG970332:1936014-1936155:-	1.33333	3.80278	4.40355	0.863571	0.387824	NA	0.964516	0.660755	0.303761
FGRAMPH1_01G01539/FGRAMPH1_01G01539/clean/HG970332:1937800-1937914:+	0.0833333	0.961754	6.23296	0.154301	0.877372	NA	0.66075	0.5	0.16075
FGRAMPH1_01G01543/FGRAMPH1_01G01543/clean/HG970332:1941318-1941372:-	139.333	6.50325	1.24184	5.23678	1.63404e-07	1.44182e-06	0.111111	0.00137606	0.109735
FGRAMPH1_01G01543/FGRAMPH1_01G01543/clean/HG970332:1943008-1943067:-	87.6667	4.41271	1.35099	3.26629	0.00108967	0.00267051	0.0326705	0.00158319	0.0310873
FGRAMPH1_01G01543/FGRAMPH1_01G01543/clean/HG970332:1943341-1943501:-	121.917	2.11146	0.956989	2.20636	0.0273591	0.0453431	0.0429888	0.0102881	0.0327007
FGRAMPH1_01G01547/FGRAMPH1_01G01547/clean/HG970332:1944986-1945092:+	14.0833	-3.35278	1.55684	-2.15358	0.031273	0.0511237	0.910714	0.990495	-0.0797805
FGRAMPH1_01G01547/FGRAMPH1_01G01547/clean/HG970332:1945234-1945388:+	522.667	1.47578	0.390967	3.77468	0.000160211	0.000509517	0.472743	0.24378	0.228963
FGRAMPH1_01G01547/FGRAMPH1_01G01547/clean/HG970332:1945447-1945500:+	702.083	5.38357	1.29745	4.14934	3.33437e-05	0.000133466	0.00801395	0.000193483	0.00782046
FGRAMPH1_01G01547/FGRAMPH1_01G01547/clean/HG970332:1945514-1945571:+	743.167	3.84955	0.609698	6.31386	2.72167e-10	5.34039e-09	0.0331455	0.00237248	0.030773
FGRAMPH1_01G01549/FGRAMPH1_01G01549/clean/HG970332:1946289-1946341:-	246.583	2.51057	0.753558	3.33162	0.000863435	0.00217887	0.0394118	0.00714854	0.0322633
FGRAMPH1_01G01549/FGRAMPH1_01G01549/clean/HG970332:1947169-1947224:-	455.167	4.55633	0.830102	5.48888	4.04489e-08	4.36549e-07	0.0380241	0.00167716	0.0363469
FGRAMPH1_01G01551/FGRAMPH1_01G01551/known-exon/HG970332:1948809-1948869:+	53.0833	1.73451	0.627409	2.76456	0.00569992	0.0112379	0.912176	0.757353	0.154823
FGRAMPH1_01G01551/FGRAMPH1_01G01551/clean/HG970332:1949120-1949182:+	3.25	2.19264	2.31672	0.94644	0.343924	0.428243	0.983048	0.926928	0.0561193
FGRAMPH1_01G01555/FGRAMPH1_01G01555/clean/HG970332:1950841-1950899:+	49	4.12199	1.30623	3.15565	0.00160141	0.00374068	0.125	0.00813785	0.116862
FGRAMPH1_01G01555/FGRAMPH1_01G01555/clean/HG970332:1952239-1952298:+	81.8333	4.20564	1.32741	3.16831	0.00153327	0.00359956	0.0294118	0.00163964	0.0277722
FGRAMPH1_01G01559/FGRAMPH1_01G01559/clean/HG970332:1954770-1954832:+	5.66667	3.68369	1.96277	1.87678	0.0605484	0.0925941	0.214286	0.0207829	0.193503
FGRAMPH1_01G01559/FGRAMPH1_01G01559/clean/HG970332:1955040-1955091:+	5.66667	3.13901	1.76818	1.77528	0.0758513	0.113175	0.162791	0.0215962	0.141195
FGRAMPH1_01G01559/FGRAMPH1_01G01559/clean/HG970332:1955301-1955366:+	8.08333	3.28399	1.68938	1.94391	0.0519068	0.0806808	0.111111	0.0126705	0.0984409
FGRAMPH1_01G01561/FGRAMPH1_01G01561/clean/HG970332:1959003-1959068:-	0.833333	-1.58495	3.19752	-0.495681	0.62012	NA	0.151921	0.349551	-0.19763
FGRAMPH1_01G01563/FGRAMPH1_01G01563/clean/HG970332:1965648-1965699:+	105.917	6.71655	1.27045	5.28673	1.24524e-07	1.14739e-06	0.10687	0.00113649	0.105734
FGRAMPH1_01G01565/FGRAMPH1_01G01565/clean/HG970332:1969324-1970293:-	8.83333	0.467541	1.06841	0.437603	0.661674	0.744447	0.3375	0.269231	0.0682694
FGRAMPH1_01G01567/FGRAMPH1_01G01567/clean/HG970332:1976327-1976389:+	21	2.99659	1.37981	2.17174	0.0298755	0.0490532	0.114679	0.0159709	0.0987081
FGRAMPH1_01G01567/FGRAMPH1_01G01567/clean/HG970332:1976744-1976800:+	26.6667	5.27371	1.4923	3.53395	0.000409406	0.00115072	0.291045	0.0105006	0.280545
FGRAMPH1_01G01567/FGRAMPH1_01G01567/clean/HG970332:1977053-1977107:+	30.5	2.05727	1.46838	1.40105	0.1612	0.219915	0.0415336	0.0103045	0.0312292
FGRAMPH1_01G01567/FGRAMPH1_01G01567/clean/HG970332:1978421-1978477:+	36.6667	4.32604	1.34519	3.21594	0.00130019	0.00311256	0.104348	0.00577512	0.0985728
FGRAMPH1_01G01569/FGRAMPH1_01G01569/clean/HG970332:1983421-1983536:+	9.41667	1.10927	1.66448	0.666436	0.505132	0.593112	0.0454547	0.0215962	0.0238585
FGRAMPH1_01G01571/FGRAMPH1_01G01571/clean/HG970332:1988065-1988131:+	0.25	0	6.17706	0	1	NA	0.499992	0.155369	0.344623
FGRAMPH1_01G01571/FGRAMPH1_01G01571/clean/HG970332:1988395-1988447:+	0.5	2.85763	6.028	0.47406	0.635457	NA	0.499995	0.121235	0.378759
FGRAMPH1_01G01573/FGRAMPH1_01G01573/clean/HG970332:1991433-1991676:+	26.0833	3.53265	0.943169	3.74551	0.000180027	0.000564845	0.431452	0.0615386	0.369913
FGRAMPH1_01G01573/FGRAMPH1_01G01573/clean/HG970332:1991741-1991804:+	24.6667	2.25303	1.43735	1.56748	0.117002	0.165909	0.0456432	0.00993349	0.0357098
FGRAMPH1_01G01577/FGRAMPH1_01G01577/clean/HG970332:1997080-1997138:+	17.5	3.34315	1.49484	2.23646	0.0253216	0.0423456	0.0909093	0.00975784	0.0811514
FGRAMPH1_01G01577/FGRAMPH1_01G01577/clean/HG970332:1997254-1997311:+	15.5	2.92381	1.56394	1.86952	0.0615504	0.0938889	0.0588237	0.0081689	0.0506548
FGRAMPH1_01G01577/FGRAMPH1_01G01577/clean/HG970332:1997338-1997399:+	16.1667	1.15458	1.33913	0.862185	0.388586	0.476307	0.0894311	0.0422537	0.0471774
FGRAMPH1_01G01577/FGRAMPH1_01G01577/clean/HG970332:1997530-1997591:+	16.3333	3.24891	1.53421	2.11765	0.0342049	0.0553049	0.0757577	0.00854854	0.0672092
FGRAMPH1_01G01579/FGRAMPH1_01G01579/clean/HG970332:1999811-1999872:+	73.9167	3.43537	0.868513	3.95546	7.63886e-05	0.00027137	0.198795	0.0224216	0.176374
FGRAMPH1_01G01583/FGRAMPH1_01G01583/clean/HG970332:2003927-2003979:+	7	0.85773	1.83532	0.467347	0.640251	0.72433	0.0588238	0.0333391	0.0254847
FGRAMPH1_01G01583/FGRAMPH1_01G01583/clean/HG970332:2005650-2005703:+	4.66667	3.24767	1.88413	1.7237	0.0847622	0.124557	0.216217	0.0282236	0.187993
FGRAMPH1_01G01585/FGRAMPH1_01G01585/clean/HG970332:2005976-2006035:-	24.3333	0.337496	1.88854	0.178708	0.858167	0.920394	0.996626	0.995741	0.000885474
FGRAMPH1_01G01585/FGRAMPH1_01G01585/clean/HG970332:2007071-2007123:-	17.5	3.15732	1.25327	2.51927	0.0117598	0.021363	0.238411	0.0338984	0.204512
FGRAMPH1_01G01585/FGRAMPH1_01G01585/clean/HG970332:2007325-2007392:-	18.25	2.62555	1.57157	1.67066	0.0947892	0.137832	0.0512822	0.00868305	0.0425991
FGRAMPH1_01G01585/FGRAMPH1_01G01585/clean/HG970332:2007623-2007681:-	11.1667	-1.74956	1.13461	-1.542	0.123074	0.173422	0.695122	0.884615	-0.189493
FGRAMPH1_01G01589/FGRAMPH1_01G01589/clean/HG970332:2010471-2010524:+	10.75	1.30335	1.60535	0.811881	0.41686	0.505295	0.0948278	0.0407194	0.0541084
FGRAMPH1_01G01591/FGRAMPH1_01G01591/clean/HG970332:2015415-2015468:-	156.167	4.50652	1.12375	4.01024	6.06569e-05	0.000222612	0.0544783	0.00252846	0.0519499
FGRAMPH1_01G01591/FGRAMPH1_01G01591/clean/HG970332:2015693-2015757:-	141.333	4.65599	0.953377	4.88368	1.04122e-06	6.91534e-06	0.0993049	0.00435416	0.0949508
FGRAMPH1_01G01597/FGRAMPH1_01G01597/clean/HG970332:2020372-2020543:+	3843.33	2.91528	0.557054	5.23339	1.66432e-07	1.463e-06	0.0452826	0.0062481	0.0390345
FGRAMPH1_01G01597/FGRAMPH1_01G01597/clean/HG970332:2020618-2020681:+	5556.58	0.846127	0.571858	1.47961	0.138977	0.193193	0.0376456	0.0212971	0.0163485
FGRAMPH1_01G01599/FGRAMPH1_01G01599/clean/HG970332:2021913-2021969:-	78.6667	5.95977	1.31121	4.54525	5.48698e-06	2.88221e-05	0.0903011	0.00159233	0.0887087
FGRAMPH1_01G01599/FGRAMPH1_01G01599/clean/HG970332:2022911-2022964:-	63.3333	5.05244	1.31758	3.83463	0.000125754	0.000414649	0.0774908	0.00252491	0.0749659
FGRAMPH1_01G01599/FGRAMPH1_01G01599/clean/HG970332:2024175-2024233:-	54.4167	3.66376	1.37686	2.66095	0.00779201	0.0148235	0.0408999	0.0033535	0.0375464
FGRAMPH1_01G01599/FGRAMPH1_01G01599/clean/HG970332:2024561-2024658:-	56.5	3.21687	1.47067	2.18735	0.0287173	0.0473785	0.0382515	0.00425949	0.033992
FGRAMPH1_01G01601/FGRAMPH1_01G01601/clean/HG970332:2028416-2028468:+	34.25	3.34809	1.79893	1.86115	0.0627229	0.0954062	0.092697	0.00993351	0.0827635
FGRAMPH1_01G01601/FGRAMPH1_01G01601/clean/HG970332:2040349-2040400:+	167.583	7.2919	1.35758	5.37124	7.8195e-08	7.69798e-07	0.0893806	0.000625971	0.0887547
FGRAMPH1_01G01603/FGRAMPH1_01G01603/clean/HG970332:2041280-2041337:-	3901.33	4.5364	0.664173	6.83014	8.48316e-12	2.46739e-10	0.00967421	0.000420788	0.00925342
FGRAMPH1_01G01603/FGRAMPH1_01G01603/clean/HG970332:2041505-2041690:-	3524.33	2.92019	0.426476	6.84726	7.52802e-12	2.21582e-10	0.0385649	0.00527122	0.0332937
FGRAMPH1_01G01603/FGRAMPH1_01G01603/clean/HG970332:2042053-2042137:-	4406.25	3.31123	0.603822	5.48377	4.16347e-08	4.48516e-07	0.0063857	0.000647041	0.00573866
FGRAMPH1_01G01603/FGRAMPH1_01G01603/clean/HG970332:2042224-2042391:-	3094.42	4.09755	0.671175	6.10504	1.02777e-09	1.72122e-08	0.00981799	0.000578857	0.00923914
FGRAMPH1_01G01607/FGRAMPH1_01G01607/clean/HG970332:2044931-2044988:-	55.3333	5.41789	1.33398	4.06145	4.87685e-05	0.000184823	0.0968469	0.00250202	0.0943449
FGRAMPH1_01G01609/FGRAMPH1_01G01609/clean/HG970332:2046514-2046567:-	383.167	7.19108	1.24695	5.76695	8.07196e-09	1.05715e-07	0.040105	0.000285838	0.0398191
FGRAMPH1_01G01609/FGRAMPH1_01G01609/clean/HG970332:2047105-2047157:-	308.667	5.73181	1.24569	4.60131	4.19845e-06	2.30076e-05	0.0225873	0.000434662	0.0221526
FGRAMPH1_01G01609/FGRAMPH1_01G01609/clean/HG970332:2047193-2047246:-	371.167	5.87003	0.906508	6.47543	9.45399e-11	2.11103e-09	0.101689	0.00193175	0.0997574
FGRAMPH1_01G01609/FGRAMPH1_01G01609/clean/HG970332:2047266-2047328:-	365.75	4.75956	1.25489	3.79281	0.000148953	0.000478292	0.01859	0.000698801	0.0178912
FGRAMPH1_01G01609/FGRAMPH1_01G01609/clean/HG970332:2047413-2047472:-	350.5	5.54589	1.25771	4.40953	1.03594e-05	4.94063e-05	0.0317757	0.000701996	0.0310737
FGRAMPH1_01G01611/FGRAMPH1_01G01611/clean/HG970332:2048852-2048910:-	162.417	4.99387	1.28924	3.87352	0.000107277	0.000361594	0.0201281	0.00064424	0.0194839
FGRAMPH1_01G01613/FGRAMPH1_01G01613/clean/HG970332:2049942-2049995:-	1314.67	7.50014	1.25061	5.99719	2.00762e-09	3.07906e-08	0.0124025	6.93637e-05	0.0123332
FGRAMPH1_01G01613/FGRAMPH1_01G01613/clean/HG970332:2051000-2051052:-	1038.58	6.57887	1.10214	5.96916	2.38481e-09	3.58214e-08	0.0336062	0.00036364	0.0332426
FGRAMPH1_01G01613/FGRAMPH1_01G01613/clean/HG970332:2051128-2051191:-	1042.83	6.28011	0.933544	6.72716	1.73001e-11	4.65704e-10	0.0415206	0.000557106	0.0409635
FGRAMPH1_01G01613/FGRAMPH1_01G01613/clean/HG970332:2051218-2051274:-	938.167	7.12184	1.25232	5.68691	1.29358e-08	1.59724e-07	0.0155148	0.000113136	0.0154017
FGRAMPH1_01G01613/FGRAMPH1_01G01613/clean/HG970332:2051315-2051409:-	874.25	5.15599	1.27013	4.05942	4.91954e-05	0.000186236	0.00886383	0.000250768	0.00861306
FGRAMPH1_01G01615/FGRAMPH1_01G01615/clean/HG970332:2053849-2053907:+	37.5833	4.54711	1.34175	3.38894	0.00070163	0.0018259	0.0709221	0.0032546	0.0676675
FGRAMPH1_01G01617/FGRAMPH1_01G01617/clean/HG970332:2055534-2055588:-	95.9167	3.4383	1.28456	2.67665	0.00743625	0.0142117	0.047046	0.00453361	0.0425124
FGRAMPH1_01G01617/FGRAMPH1_01G01617/clean/HG970332:2055999-2056054:-	73.3333	2.89824	1.34454	2.15557	0.0311175	0.0508918	0.0552561	0.00778422	0.0474719
FGRAMPH1_01G01621/FGRAMPH1_01G01621/clean/HG970332:2064551-2064613:-	92.1667	3.37851	0.659612	5.12197	3.02362e-07	2.4085e-06	0.375	0.0545455	0.320455
FGRAMPH1_01G01621/FGRAMPH1_01G01621/clean/HG970332:2066754-2066811:-	60.8333	3.46396	1.42741	2.42675	0.0152346	0.0269297	0.0780986	0.00761869	0.0704799
FGRAMPH1_01G01621/FGRAMPH1_01G01621/clean/HG970332:2067178-2067230:-	58.9167	2.59637	1.4472	1.79406	0.0728037	0.109032	0.0456141	0.00784101	0.0377731
FGRAMPH1_01G01621/FGRAMPH1_01G01621/clean/HG970332:2067455-2067688:-	65.75	4.44268	1.46498	3.03259	0.00242467	0.00535468	0.0674159	0.00331323	0.0641026
FGRAMPH1_01G01621/FGRAMPH1_01G01621/clean/HG970332:2067802-2068023:-	44	1.20118	0.998072	1.2035	0.228784	0.299495	0.330074	0.176471	0.153603
FGRAMPH1_01G01623/FGRAMPH1_01G01623/clean/HG970332:2069722-2069778:-	859.167	5.32115	0.839558	6.33804	2.32705e-10	4.65249e-09	0.0277008	0.000712127	0.0269887
FGRAMPH1_01G01623/FGRAMPH1_01G01623/clean/HG970332:2070623-2070685:-	780.917	6.12081	1.07096	5.71523	1.09554e-08	1.3805e-07	0.029257	0.000432904	0.0288241
FGRAMPH1_01G01623/FGRAMPH1_01G01623/clean/HG970332:2070860-2070930:-	955.583	5.07063	1.27026	3.99181	6.55714e-05	0.000238026	0.00748728	0.00022443	0.00726285
FGRAMPH1_01G01625/FGRAMPH1_01G01625/clean/HG970332:2071736-2071798:+	55.8333	3.22065	1.42423	2.26134	0.0237385	0.040037	0.0801965	0.00926627	0.0709303
FGRAMPH1_01G01625/FGRAMPH1_01G01625/clean/HG970332:2071861-2071934:+	58.3333	2.01837	1.41892	1.42247	0.154891	0.212326	0.0473283	0.0121142	0.0352142
FGRAMPH1_01G01627/FGRAMPH1_01G01627/clean/HG970332:2074969-2075070:+	200.917	3.39265	1.01851	3.33101	0.000865327	0.00218317	0.035461	0.00348839	0.0319726
FGRAMPH1_01G01627/FGRAMPH1_01G01627/clean/HG970332:2075108-2075183:+	184.25	4.05836	0.755594	5.37108	7.82656e-08	7.69843e-07	0.139231	0.0096154	0.129616
FGRAMPH1_01G01627/FGRAMPH1_01G01627/clean/HG970332:2075225-2075290:+	259.167	2.71849	0.746872	3.63984	0.00027281	0.000806664	0.0606674	0.00971733	0.0509501
FGRAMPH1_01G01627/FGRAMPH1_01G01627/clean/HG970332:2075538-2075594:+	301.333	4.00269	1.1684	3.42579	0.000613006	0.00162613	0.0219579	0.00139861	0.0205593
FGRAMPH1_01G01627/FGRAMPH1_01G01627/clean/HG970332:2075772-2075825:+	308.083	6.18169	1.29149	4.78646	1.69745e-06	1.05748e-05	0.0471699	0.000681521	0.0464883
FGRAMPH1_01G01627/FGRAMPH1_01G01627/clean/HG970332:2076080-2076166:+	322.75	3.91887	1.34419	2.91542	0.00355207	0.0074748	0.00983902	0.000656542	0.00918247
FGRAMPH1_01G01629/FGRAMPH1_01G01629/clean/HG970332:2077352-2077408:+	37.8333	4.14266	1.5765	2.62775	0.00859515	0.0161772	0.0813956	0.00499155	0.076404
FGRAMPH1_01G01631/FGRAMPH1_01G01631/clean/HG970332:2085199-2085259:+	69.6667	1.70603	1.03254	1.65227	0.0984804	0.142648	0.0294118	0.00920249	0.0202093
FGRAMPH1_01G01633/FGRAMPH1_01G01633/clean/HG970332:2085921-2085973:-	241.917	5.40402	1.26388	4.27575	1.90493e-05	8.22364e-05	0.0473314	0.001172	0.0461594
FGRAMPH1_01G01641/FGRAMPH1_01G01641/clean/HG970332:2090557-2090608:-	56.9167	4.80444	1.29878	3.6992	0.000216277	0.000660967	0.0693278	0.00265873	0.0666691
FGRAMPH1_01G01641/FGRAMPH1_01G01641/clean/HG970332:2092371-2092424:-	41.5833	4.20284	1.28646	3.26698	0.00108702	0.00266582	0.0867347	0.00513077	0.081604
FGRAMPH1_01G01641/FGRAMPH1_01G01641/clean/HG970332:2092637-2092694:-	35.6667	1.06255	1.45367	0.73094	0.464816	0.553411	0.0166667	0.00804972	0.00861699
FGRAMPH1_01G01641/FGRAMPH1_01G01641/clean/HG970332:2093019-2093162:-	30.3333	3.22578	1.40596	2.29437	0.0217693	0.0370644	0.0735787	0.00841812	0.0651606
FGRAMPH1_01G01641/FGRAMPH1_01G01641/clean/HG970332:2094294-2094403:-	8.16667	0.851747	1.46154	0.582774	0.560045	0.646774	0.146667	0.0869568	0.0597101
FGRAMPH1_01G01645/FGRAMPH1_01G01645/clean/HG970332:2099545-2099633:-	4.25	0.771376	1.96644	0.392271	0.694858	0.774604	0.236843	0.153847	0.0829962
FGRAMPH1_01G01647/FGRAMPH1_01G01647/clean/HG970332:2101844-2101899:+	113.917	2.93586	0.899415	3.26418	0.0010978	0.00268652	0.0664524	0.00921662	0.0572357
FGRAMPH1_01G01649/FGRAMPH1_01G01649/clean/HG970332:2103029-2103080:-	8.41667	-0.291228	1.33392	-0.218325	0.827176	0.893564	0.863636	0.885714	-0.0220777
FGRAMPH1_01G01651/FGRAMPH1_01G01651/clean/HG970332:2104162-2104221:+	13.6667	-2.75488	1.28985	-2.13582	0.0326943	0.0531277	0.1	0.428571	-0.328571
FGRAMPH1_01G01653/FGRAMPH1_01G01653/clean/HG970332:2105990-2106050:+	846.667	5.51323	0.908007	6.0718	1.26487e-09	2.05919e-08	0.0268133	0.000602897	0.0262104
FGRAMPH1_01G01653/FGRAMPH1_01G01653/clean/HG970332:2106135-2106197:+	830.667	4.63007	0.642951	7.20128	5.96483e-13	2.32528e-11	0.0387965	0.00162734	0.0371692
FGRAMPH1_01G01655/FGRAMPH1_01G01655/clean/HG970332:2109326-2109379:-	17.75	0.382504	1.96179	0.194978	0.845411	0.908966	0.00839203	0.00645018	0.00194186
FGRAMPH1_01G01655/FGRAMPH1_01G01655/clean/HG970332:2109528-2109581:-	13.4167	3.88326	1.65243	2.35003	0.0187717	0.0324536	0.125	0.0095883	0.115412
FGRAMPH1_01G01655/FGRAMPH1_01G01655/clean/HG970332:2109684-2109745:-	13.6667	5.85624	1.56588	3.7399	0.000184091	0.000575889	0.290698	0.00702497	0.283673
FGRAMPH1_01G01655/FGRAMPH1_01G01655/clean/HG970332:2109943-2110420:-	12	-0.785872	1.25797	-0.624713	0.532159	0.619232	0.333334	0.462963	-0.129629
FGRAMPH1_01G01659/FGRAMPH1_01G01659/clean/HG970332:2117563-2117634:-	235.667	4.47005	0.952303	4.69393	2.68001e-06	1.56661e-05	0.0510076	0.00241937	0.0485882
FGRAMPH1_01G01659/FGRAMPH1_01G01659/clean/HG970332:2118671-2119477:-	123.583	1.97908	0.74216	2.66664	0.00766126	0.0145986	0.0424178	0.0111111	0.0313067
FGRAMPH1_01G01663/FGRAMPH1_01G01663/clean/HG970332:2125550-2125606:-	64.5	3.46676	1.15818	2.99328	0.00275999	0.00598663	0.0756973	0.00735298	0.0683443
FGRAMPH1_01G01665/FGRAMPH1_01G01665/clean/HG970332:2128237-2128293:+	4.16667	0.0450869	1.54047	0.0292682	0.976651	1	0.625	0.617647	0.00735278
FGRAMPH1_01G01665/FGRAMPH1_01G01665/clean/HG970332:2129827-2129878:+	31.75	5.29139	1.33042	3.97722	6.97256e-05	0.000250715	0.162963	0.00494679	0.158016
FGRAMPH1_01G01667/FGRAMPH1_01G01667/clean/HG970332:2132062-2132120:-	139	5.13432	1.34255	3.82429	0.000131147	0.000430001	0.0590995	0.00178517	0.0573143
FGRAMPH1_01G01667/FGRAMPH1_01G01667/clean/HG970332:2132301-2132367:-	166.917	6.69442	1.36474	4.90528	9.32954e-07	6.29676e-06	0.0704565	0.000731329	0.0697251
FGRAMPH1_01G01667/FGRAMPH1_01G01667/clean/HG970332:2133366-2133748:-	130.833	1.72553	0.968704	1.78128	0.074867	0.111864	0.166016	0.0567766	0.109239
FGRAMPH1_01G01673/FGRAMPH1_01G01673/clean/HG970332:2144404-2144473:+	3.83333	0.511899	1.77467	0.288447	0.773004	0.845467	0.478261	0.391305	0.0869566
FGRAMPH1_01G01673/FGRAMPH1_01G01673/clean/HG970332:2145461-2145516:+	2883.08	5.29127	0.449288	11.777	5.12788e-32	7.47133e-29	0.0687967	0.0018831	0.0669136
FGRAMPH1_01G01677/FGRAMPH1_01G01677/clean/HG970332:2148399-2148546:+	16.1667	1.56302	1.35068	1.15721	0.247187	0.320491	0.3375	0.147059	0.190441
FGRAMPH1_01G01677/FGRAMPH1_01G01677/clean/HG970332:2148952-2149006:+	25.6667	0.022454	1.49039	0.0150659	0.98798	1	0.0520448	0.0512822	0.000762533
FGRAMPH1_01G01677/FGRAMPH1_01G01677/clean/HG970332:2150917-2150977:+	29.75	3.4632	1.44618	2.39472	0.016633	0.0291452	0.069091	0.00668457	0.0624065
FGRAMPH1_01G01679/FGRAMPH1_01G01679/clean/HG970332:2152754-2152807:-	64.4167	5.38783	1.30422	4.13106	3.61096e-05	0.00014229	0.0842913	0.00219368	0.0820976
FGRAMPH1_01G01679/FGRAMPH1_01G01679/clean/HG970332:2153269-2153391:-	89.9167	5.08235	1.2877	3.94683	7.91933e-05	0.000279382	0.0525607	0.00163478	0.0509259
FGRAMPH1_01G01681/FGRAMPH1_01G01681/clean/HG970332:2156370-2156422:-	40.4167	3.3439	0.996186	3.3567	0.000788785	0.00201934	0.172619	0.0201343	0.152485
FGRAMPH1_01G01681/FGRAMPH1_01G01681/clean/HG970332:2157509-2157565:-	40.4167	4.7326	1.31163	3.60819	0.000308335	0.000896696	0.101409	0.00422686	0.0971817
FGRAMPH1_01G01681/FGRAMPH1_01G01681/clean/HG970332:2157799-2157858:-	36.1667	4.07062	1.34119	3.03508	0.00240471	0.00531763	0.0840842	0.00543391	0.0786503
FGRAMPH1_01G01687/FGRAMPH1_01G01687/clean/HG970332:2163927-2163990:+	1.5	-0.321933	2.74683	-0.117201	0.9067	NA	0.935473	0.947703	-0.0122307
FGRAMPH1_01G01687/FGRAMPH1_01G01687/clean/HG970332:2165016-2165070:+	63.6667	2.31656	1.3851	1.67248	0.0944293	0.137343	0.115747	0.0256044	0.0901427
FGRAMPH1_01G01689/FGRAMPH1_01G01689/clean/HG970332:2170736-2170788:-	69	4.43168	1.31522	3.36953	0.000752973	0.00194122	0.0919733	0.00467155	0.0873018
FGRAMPH1_01G01691/FGRAMPH1_01G01691/clean/HG970332:2172019-2172086:-	3713.75	4.32139	0.722128	5.98424	2.174e-09	3.29949e-08	0.00624075	0.000314015	0.00592673
FGRAMPH1_01G01691/FGRAMPH1_01G01691/clean/HG970332:2172325-2172495:-	3773.17	4.28582	0.495151	8.65558	4.90432e-18	5.104e-16	0.0316245	0.00167145	0.0299531
FGRAMPH1_01G01691/FGRAMPH1_01G01691/clean/HG970332:2172671-2172939:-	2310.58	0.738973	0.456654	1.61823	0.105612	0.151622	0.0463411	0.0282916	0.0180496
FGRAMPH1_01G01693/FGRAMPH1_01G01693/clean/HG970332:2173414-2173470:+	11.8333	2.17137	1.58234	1.37225	0.169984	0.230227	0.350878	0.107143	0.243735
FGRAMPH1_01G01693/FGRAMPH1_01G01693/clean/HG970332:2177017-2177070:+	12.75	3.60558	1.45277	2.48186	0.0130699	0.0234554	0.161017	0.0155217	0.145495
FGRAMPH1_01G01697/FGRAMPH1_01G01697/clean/HG970332:2180949-2181003:+	0	NA	NA	NA	NA	NA	NA	NA	NA
FGRAMPH1_01G01701/FGRAMPH1_01G01701/clean/HG970332:2184111-2184164:+	27.1667	6.46344	1.41117	4.5802	4.64541e-06	2.50426e-05	0.503597	0.0113657	0.492232
FGRAMPH1_01G01701/FGRAMPH1_01G01701/clean/HG970332:2185263-2185498:+	61.8333	1.60383	0.826304	1.94097	0.0522623	0.0811468	0.136876	0.0495868	0.0872893
FGRAMPH1_01G01705/FGRAMPH1_01G01705/clean/HG970332:2186612-2186669:+	283.083	3.0904	0.778345	3.97048	7.17293e-05	0.000256701	0.0494186	0.00606675	0.0433519
FGRAMPH1_01G01705/FGRAMPH1_01G01705/clean/HG970332:2186711-2186769:+	278.75	4.22167	0.778865	5.42029	5.95013e-08	6.09444e-07	0.0895023	0.0052411	0.0842612
FGRAMPH1_01G01705/FGRAMPH1_01G01705/clean/HG970332:2186948-2187013:+	279.5	5.29443	1.2676	4.17673	2.95732e-05	0.000120362	0.0191537	0.000497341	0.0186563
FGRAMPH1_01G01705/FGRAMPH1_01G01705/clean/HG970332:2187208-2187260:+	258.75	4.24074	1.25454	3.38032	0.000724021	0.00187805	0.0196266	0.0010578	0.0185688
FGRAMPH1_01G01705/FGRAMPH1_01G01705/clean/HG970332:2187680-2187734:+	299.583	4.16015	0.952376	4.36818	1.25289e-05	5.80662e-05	0.0399479	0.00232199	0.0376259
FGRAMPH1_01G01711/FGRAMPH1_01G01711/clean/HG970332:2194616-2194675:+	0.666667	0.546759	4.0692	0.134365	0.893114	NA	0.211793	0.155364	0.0564292
FGRAMPH1_01G01711/FGRAMPH1_01G01711/clean/HG970332:2194782-2194854:+	1.16667	3.59635	3.70292	0.971218	0.33144	NA	0.95928	0.660755	0.298525
FGRAMPH1_01G01717/FGRAMPH1_01G01717/clean/HG970332:2202132-2202186:-	9177.42	4.42435	0.761531	5.8098	6.25461e-09	8.41844e-08	0.0741314	0.00371514	0.0704163
FGRAMPH1_01G01723/FGRAMPH1_01G01723/clean/HG970332:2207691-2207746:+	16.9167	3.48715	1.46445	2.3812	0.0172561	0.0301104	0.154412	0.016024	0.138388
FGRAMPH1_01G01723/FGRAMPH1_01G01723/clean/HG970332:2207878-2207932:+	20.0833	3.43198	1.44215	2.37977	0.0173233	0.030212	0.117647	0.0122033	0.105444
FGRAMPH1_01G01723/FGRAMPH1_01G01723/clean/HG970332:2208831-2208882:+	27.4167	3.99518	1.35702	2.94409	0.00323904	0.0068945	0.113402	0.00795711	0.105445
FGRAMPH1_01G01727/FGRAMPH1_01G01727/clean/HG970332:2211475-2211528:-	349.333	3.26259	0.807088	4.04243	5.29007e-05	0.000197632	0.0350135	0.00376649	0.031247
FGRAMPH1_01G01727/FGRAMPH1_01G01727/clean/HG970332:2213259-2213337:-	375.833	1.19979	0.834465	1.4378	0.150492	0.206978	0.00902709	0.00394998	0.00507712
FGRAMPH1_01G01731/FGRAMPH1_01G01731/clean/HG970332:2214892-2214947:-	239.75	6.32151	1.26922	4.98061	6.33831e-07	4.50209e-06	0.0658213	0.000880215	0.0649411
FGRAMPH1_01G01731/FGRAMPH1_01G01731/clean/HG970332:2215139-2215198:-	178.667	2.34181	0.859818	2.72362	0.00645716	0.0125609	0.0237366	0.00477328	0.0189633
FGRAMPH1_01G01731/FGRAMPH1_01G01731/clean/HG970332:2215225-2215279:-	170.917	4.11779	0.637071	6.46363	1.02224e-10	2.25667e-09	0.149361	0.0100125	0.139349
FGRAMPH1_01G01731/FGRAMPH1_01G01731/clean/HG970332:2215299-2215374:-	165.5	2.5171	0.863973	2.91339	0.00357523	0.00751747	0.0288779	0.00516797	0.0237099
FGRAMPH1_01G01733/FGRAMPH1_01G01733/clean/HG970332:2216569-2216644:+	84.0833	3.87306	0.897338	4.31616	1.58765e-05	7.07674e-05	0.166405	0.0134409	0.152964
FGRAMPH1_01G01737/FGRAMPH1_01G01737/clean/HG970332:2224639-2224691:-	77.8333	4.65081	1.30474	3.56456	0.000364471	0.00103667	0.0625001	0.00264682	0.0598532
FGRAMPH1_01G01737/FGRAMPH1_01G01737/clean/HG970332:2227013-2227078:-	60.5	2.63074	1.00059	2.62919	0.00855887	0.0161167	0.117537	0.0210527	0.0964847
FGRAMPH1_01G01739/FGRAMPH1_01G01739/clean/HG970332:2227690-2227745:+	51.9167	3.16025	1.02316	3.08871	0.00201031	0.00454816	0.0986667	0.0120968	0.0865699
FGRAMPH1_01G01741/FGRAMPH1_01G01741/clean/HG970332:2232258-2232430:+	3.25	-1.70571	2.12427	-0.802965	0.421995	0.509929	0.833333	0.942228	-0.108895
FGRAMPH1_01G01741/FGRAMPH1_01G01741/clean/HG970332:2232883-2232975:+	0.5	3.44262	5.72549	0.601279	0.547654	NA	0.915772	0.5	0.415772
FGRAMPH1_01G01747/FGRAMPH1_01G01747/clean/HG970332:2246986-2247068:+	33.1667	1.3279	0.8339	1.5924	0.111295	0.158763	0.110701	0.0472442	0.063457
FGRAMPH1_01G01749/FGRAMPH1_01G01749/clean/HG970332:2249267-2249319:-	43.0833	3.83604	1.338	2.86699	0.00414398	0.00850991	0.051213	0.00376538	0.0474476
FGRAMPH1_01G01749/FGRAMPH1_01G01749/clean/HG970332:2249587-2249648:-	55.0833	5.08215	1.28207	3.96401	7.37024e-05	0.000263036	0.0995936	0.0032546	0.0963389
FGRAMPH1_01G01753/FGRAMPH1_01G01753/clean/HG970332:2252797-2252864:+	13.5833	0.980586	1.74332	0.562481	0.573789	0.659899	0.049296	0.0256045	0.0236915
FGRAMPH1_01G01755/FGRAMPH1_01G01755/clean/HG970332:2258027-2258080:-	18.0833	3.04144	1.39175	2.18533	0.0288645	0.0475886	0.164949	0.0234301	0.141518
FGRAMPH1_01G01757/FGRAMPH1_01G01757/clean/HG970332:2260401-2260458:-	78.25	6.29527	1.26335	4.98299	6.26083e-07	4.46065e-06	0.116393	0.00167447	0.114719
FGRAMPH1_01G01757/FGRAMPH1_01G01757/clean/HG970332:2260507-2260564:-	62.4167	4.53946	1.30638	3.47484	0.000511163	0.00139731	0.0470348	0.00211791	0.0449169
FGRAMPH1_01G01761/FGRAMPH1_01G01761/clean/HG970332:2265412-2265585:-	32.25	4.7097	1.64204	2.8682	0.00412813	0.00848633	0.110701	0.00473459	0.105967
FGRAMPH1_01G01763/FGRAMPH1_01G01763/clean/HG970332:2270554-2270606:-	47.9167	5.89517	1.32355	4.45404	8.42685e-06	4.15848e-05	0.175772	0.00357048	0.172202
FGRAMPH1_01G01765/FGRAMPH1_01G01765/clean/HG970332:2279069-2279157:-	56.3333	0.226798	0.522973	0.43367	0.664528	0.747153	0.318296	0.285199	0.0330972
FGRAMPH1_01G01767/FGRAMPH1_01G01767/clean/HG970332:2281079-2281164:+	1	-0.142256	3.30764	-0.0430083	0.965695	NA	0.200002	0.216246	-0.0162442
FGRAMPH1_01G01771/FGRAMPH1_01G01771/clean/HG970332:2288524-2288580:-	126.417	2.84971	0.674539	4.22468	2.39277e-05	0.00010036	0.114044	0.0175439	0.0965005
FGRAMPH1_01G01771/FGRAMPH1_01G01771/clean/HG970332:2288875-2288927:-	150.333	5.27835	1.15865	4.55561	5.22349e-06	2.7675e-05	0.107267	0.00308644	0.10418
FGRAMPH1_01G01771/FGRAMPH1_01G01771/clean/HG970332:2289782-2289903:-	116.333	6.81293	1.30463	5.22211	1.76896e-07	1.5445e-06	0.141315	0.00146159	0.139854
FGRAMPH1_01G01771/FGRAMPH1_01G01771/clean/HG970332:2291484-2291668:-	0.416667	-4.3003	6.14892	-0.699358	0.484328	NA	0.155369	0.783748	-0.628379
FGRAMPH1_01G01783/FGRAMPH1_01G01783/clean/HG970332:2306575-2306646:+	21.5	1.81643	0.794412	2.28651	0.0222247	0.0377625	0.594737	0.294118	0.300619
FGRAMPH1_01G01785/FGRAMPH1_01G01785/clean/HG970332:2309894-2309948:+	66.25	3.68511	1.35438	2.72089	0.00651064	0.0126522	0.0337838	0.00271098	0.0310729
FGRAMPH1_01G01785/FGRAMPH1_01G01785/clean/HG970332:2311396-2311451:+	142.417	6.02904	1.27552	4.72673	2.28166e-06	1.36337e-05	0.0556062	0.000900862	0.0547054
FGRAMPH1_01G01789/FGRAMPH1_01G01789/clean/HG970332:2312806-2312879:+	0.583333	-0.584973	4.36283	-0.134081	0.893338	NA	0.499998	0.6	-0.100002
FGRAMPH1_01G01793/FGRAMPH1_01G01793/clean/HG970332:2315737-2315789:+	48.4167	2.95332	0.798037	3.70074	0.000214975	0.000657775	0.487871	0.109524	0.378347
FGRAMPH1_01G01793/FGRAMPH1_01G01793/clean/HG970332:2315892-2315944:+	59.0833	4.87456	1.32219	3.68673	0.000227158	0.000688981	0.111597	0.00426384	0.107334
FGRAMPH1_01G01793/FGRAMPH1_01G01793/clean/HG970332:2316431-2316488:+	55.0833	4.80471	1.41135	3.40435	0.000663223	0.00174268	0.0538462	0.00203212	0.0518141
FGRAMPH1_01G01795/FGRAMPH1_01G01795/clean/HG970332:2318009-2318067:-	1127	3.18392	0.768768	4.1416	3.44898e-05	0.000137206	0.00726142	0.00080423	0.00645719
FGRAMPH1_01G01795/FGRAMPH1_01G01795/clean/HG970332:2318249-2318305:-	1207.92	4.50915	0.665494	6.77564	1.23855e-11	3.45373e-10	0.0217102	0.000973607	0.0207366
FGRAMPH1_01G01795/FGRAMPH1_01G01795/clean/HG970332:2318695-2318892:-	1154.25	2.73174	0.702536	3.8884	0.000100905	0.000343895	0.00572321	0.000865803	0.00485741
FGRAMPH1_01G01797/FGRAMPH1_01G01797/clean/HG970332:2320028-2320086:-	111.833	3.81028	0.89546	4.25511	2.08946e-05	8.91064e-05	0.0646388	0.00490198	0.0597368
FGRAMPH1_01G01797/FGRAMPH1_01G01797/clean/HG970332:2321278-2321401:-	75.9167	1.94564	0.608654	3.19663	0.00139045	0.00330488	0.309237	0.104116	0.205121
FGRAMPH1_01G01797/FGRAMPH1_01G01797/clean/HG970332:2321978-2322314:-	35.5	-1.78703	0.772931	-2.31201	0.0207769	0.0355426	0.172619	0.418605	-0.245985
FGRAMPH1_01G01801/FGRAMPH1_01G01801/clean/HG970332:2324185-2324240:+	7.83333	0.101657	1.7659	0.0575665	0.954094	0.998825	0.0379749	0.0354828	0.00249205
FGRAMPH1_01G01805/FGRAMPH1_01G01805/clean/HG970332:2332183-2332238:-	232.75	1.16807	0.707041	1.65205	0.0985234	0.142693	0.0820896	0.038275	0.0438147
FGRAMPH1_01G01811/FGRAMPH1_01G01811/clean/HG970332:2338775-2338830:+	72.25	5.84565	1.31372	4.4497	8.59889e-06	4.23263e-05	0.117647	0.00231323	0.115334
FGRAMPH1_01G01811/FGRAMPH1_01G01811/clean/HG970332:2339293-2339346:+	81.75	6.83956	1.31606	5.197	2.02532e-07	1.732e-06	0.17353	0.00182995	0.1717
FGRAMPH1_01G01813/FGRAMPH1_01G01813/clean/HG970332:2341712-2341767:-	41.1667	4.64493	1.32671	3.50109	0.000463364	0.00128015	0.0803572	0.0034804	0.0768768
FGRAMPH1_01G01813/FGRAMPH1_01G01813/clean/HG970332:2341895-2341946:-	40.3333	5.9353	1.30071	4.56311	5.04025e-06	2.68261e-05	0.173375	0.00341577	0.169959
FGRAMPH1_01G01815/FGRAMPH1_01G01815/clean/HG970332:2343130-2343190:+	6.91667	0.2845	1.8378	0.154805	0.876975	0.936512	0.0517244	0.0428639	0.0088605
FGRAMPH1_01G01817/FGRAMPH1_01G01817/clean/HG970332:2346276-2346344:-	526.417	5.12411	0.781527	6.55654	5.50709e-11	1.31808e-09	0.0584879	0.0017781	0.0567098
FGRAMPH1_01G01819/FGRAMPH1_01G01819/clean/HG970332:2347889-2347942:-	67.9167	3.12826	1.35021	2.31688	0.0205104	0.0351417	0.0180832	0.00210177	0.0159814
FGRAMPH1_01G01821/FGRAMPH1_01G01821/clean/HG970332:2351063-2351123:+	48.5	5.49281	1.31888	4.16475	3.11689e-05	0.000125841	0.131579	0.0033535	0.128226
FGRAMPH1_01G01821/FGRAMPH1_01G01821/clean/HG970332:2352810-2352927:+	73.8333	4.04735	1.13376	3.56985	0.000357184	0.00101868	0.0753139	0.00490199	0.0704119
FGRAMPH1_01G01823/FGRAMPH1_01G01823/clean/HG970332:2356997-2357179:+	0.666667	0.736944	4.67148	0.157754	0.874651	NA	0.900603	0.844635	0.0559675
FGRAMPH1_01G01827/FGRAMPH1_01G01827/clean/HG970332:2362961-2363058:+	185.25	3.28677	0.571615	5.74996	8.92627e-09	1.15734e-07	0.376208	0.0582011	0.318007
FGRAMPH1_01G01827/FGRAMPH1_01G01827/clean/HG970332:2363946-2363997:+	208.083	4.80085	1.1569	4.14974	3.32857e-05	0.000133358	0.0755654	0.002924	0.0726414
FGRAMPH1_01G01829/FGRAMPH1_01G01829/clean/HG970332:2367708-2367762:+	21.3333	4.12812	1.45384	2.83947	0.00451888	0.00917951	0.149254	0.00993349	0.13932
FGRAMPH1_01G01831/FGRAMPH1_01G01831/clean/HG970332:2371508-2371566:-	523.917	4.29366	0.84431	5.08541	3.66836e-07	2.83811e-06	0.0440856	0.00234605	0.0417395
FGRAMPH1_01G01833/FGRAMPH1_01G01833/clean/HG970332:2377681-2377737:-	23.6667	4.69077	1.33215	3.52121	0.000429585	0.00119876	0.121547	0.00532896	0.116218
FGRAMPH1_01G01833/FGRAMPH1_01G01833/clean/HG970332:2378603-2378655:-	19.5	5.35185	1.37241	3.8996	9.63529e-05	0.000330321	0.298343	0.0103045	0.288038
FGRAMPH1_01G01837/FGRAMPH1_01G01837/clean/HG970332:2382677-2382728:+	0.75	4.02759	5.00937	0.804012	0.42139	NA	0.942226	0.5	0.442226
FGRAMPH1_01G01837/FGRAMPH1_01G01837/clean/HG970332:2383717-2383772:+	1.16667	0.272779	3.10747	0.0877814	0.93005	NA	0.250002	0.216246	0.0337558
FGRAMPH1_01G01837/FGRAMPH1_01G01837/clean/HG970332:2383789-2383843:+	1.25	0.687809	2.81935	0.24396	0.807262	NA	0.181819	0.121231	0.0605882
FGRAMPH1_01G01841/FGRAMPH1_01G01841/clean/HG970332:2387858-2387910:-	82.75	5.52797	1.28941	4.28722	1.80924e-05	7.87749e-05	0.119617	0.00293603	0.116681
FGRAMPH1_01G01841/FGRAMPH1_01G01841/clean/HG970332:2389525-2389854:-	55.0833	2.91419	0.821232	3.54856	0.00038734	0.00109318	0.274842	0.0478724	0.226969
FGRAMPH1_01G01841/FGRAMPH1_01G01841/clean/HG970332:2390085-2390195:-	45.25	3.96329	1.39907	2.83281	0.00461409	0.00934469	0.0591134	0.00401175	0.0551016
FGRAMPH1_01G01843/FGRAMPH1_01G01843/clean/HG970332:2395300-2395352:-	227.25	5.24314	1.30174	4.0278	5.63009e-05	0.000208662	0.0210706	0.000567983	0.0205027
FGRAMPH1_01G01843/FGRAMPH1_01G01843/clean/HG970332:2396125-2396205:-	314	4.44439	1.33305	3.334	0.000856071	0.00216296	0.009263	0.000429252	0.00883375
FGRAMPH1_01G01843/FGRAMPH1_01G01843/clean/HG970332:2396763-2396820:-	349.667	5.77693	1.35838	4.25282	2.111e-05	8.99006e-05	0.021593	0.000402337	0.0211906
FGRAMPH1_01G01847/FGRAMPH1_01G01847/clean/HG970332:2401094-2401476:+	292.167	4.70202	0.796707	5.90181	3.59526e-09	5.14821e-08	0.0801793	0.00333779	0.0768415
FGRAMPH1_01G01847/FGRAMPH1_01G01847/clean/HG970332:2401851-2401908:+	242.75	6.90306	1.26686	5.44895	5.06688e-08	5.33992e-07	0.0896638	0.000822301	0.0888415
FGRAMPH1_01G01849/FGRAMPH1_01G01849/clean/HG970332:2403881-2403951:+	90.3333	3.1018	1.32743	2.33669	0.0194555	0.0334891	0.0144547	0.00170552	0.0127492
FGRAMPH1_01G01849/FGRAMPH1_01G01849/clean/HG970332:2404112-2404169:+	77.8333	2.36	0.76336	3.0916	0.00199083	0.00450849	0.107937	0.0230264	0.0849102
FGRAMPH1_01G01851/FGRAMPH1_01G01851/clean/HG970332:2405824-2405880:+	204.75	4.20762	0.831118	5.0626	4.13569e-07	3.14658e-06	0.0787154	0.00460301	0.0741124
FGRAMPH1_01G01853/FGRAMPH1_01G01853/clean/HG970332:2407276-2407332:+	51.5833	2.15993	1.47639	1.46298	0.143473	0.198566	0.0554594	0.0129683	0.0424911
FGRAMPH1_01G01853/FGRAMPH1_01G01853/clean/HG970332:2407518-2407576:+	94.75	3.10284	1.41479	2.19314	0.0282969	0.0467777	0.0602071	0.00740188	0.0528052
FGRAMPH1_01G01859/FGRAMPH1_01G01859/clean/HG970332:2414421-2414474:+	4.33333	2.24156	2.114	1.06034	0.288988	0.367654	0.176928	0.0434785	0.133449
FGRAMPH1_01G01859/FGRAMPH1_01G01859/clean/HG970332:2414577-2414631:+	5.91667	2.47329	2.06948	1.19513	0.232037	0.303311	0.15192	0.0312502	0.120669
FGRAMPH1_01G01859/FGRAMPH1_01G01859/clean/HG970332:2414766-2414824:+	8.08333	7.3655	2.26669	3.24946	0.00115626	0.00281188	0.499999	0.00602749	0.493971
FGRAMPH1_01G01861/FGRAMPH1_01G01861/clean/HG970332:2416067-2416121:+	12.6667	4.55816	1.47949	3.08091	0.00206368	0.00465415	0.2	0.0105006	0.1895
FGRAMPH1_01G01867/FGRAMPH1_01G01867/clean/HG970332:2422822-2422876:+	18.3333	5.03895	1.40245	3.59297	0.000326933	0.000944418	0.420513	0.0215962	0.398917
FGRAMPH1_01G01867/FGRAMPH1_01G01867/clean/HG970332:2423209-2423262:+	18.8333	3.77389	1.49011	2.53263	0.0113211	0.0206476	0.225	0.0207829	0.204217
FGRAMPH1_01G01869/FGRAMPH1_01G01869/clean/HG970332:2425939-2426102:-	62.25	-2.58308	1.78349	-1.44833	0.147525	0.203425	0.994161	0.999021	-0.00485977
FGRAMPH1_01G01869/FGRAMPH1_01G01869/clean/HG970332:2426162-2426263:-	66.3333	1.30743	0.748227	1.74737	0.0805733	0.119228	0.117647	0.0511183	0.0665289
FGRAMPH1_01G01869/FGRAMPH1_01G01869/clean/HG970332:2426611-2426671:-	46.75	5.53207	1.35929	4.06982	4.70501e-05	0.00017887	0.117647	0.00287324	0.114774
FGRAMPH1_01G01871/FGRAMPH1_01G01871/clean/HG970332:2433066-2433121:+	36.25	5.67022	1.38576	4.09177	4.28099e-05	0.000164684	0.0909092	0.00195994	0.0889492
FGRAMPH1_01G01871/FGRAMPH1_01G01871/clean/HG970332:2434605-2434662:+	49.4167	3.06904	1.13558	2.70262	0.00687951	0.0132761	0.0555556	0.00696059	0.048595
FGRAMPH1_01G01873/FGRAMPH1_01G01873/clean/HG970332:2435502-2435562:-	84.75	2.7295	1.19161	2.2906	0.0219864	0.0374177	0.0265152	0.00409001	0.0224252
FGRAMPH1_01G01873/FGRAMPH1_01G01873/clean/HG970332:2436454-2436509:-	77.9167	5.4006	1.32474	4.07672	4.56757e-05	0.000174271	0.0566728	0.00142021	0.0552526
FGRAMPH1_01G01873/FGRAMPH1_01G01873/clean/HG970332:2437699-2437786:-	62	2.19712	1.10934	1.98056	0.0476409	0.0747278	0.0729784	0.0168777	0.0561007
FGRAMPH1_01G01873/FGRAMPH1_01G01873/clean/HG970332:2437873-2438005:-	41.4167	4.43407	1.55889	2.84438	0.00444984	0.00905506	0.0666668	0.00329346	0.0633734
FGRAMPH1_01G01875/FGRAMPH1_01G01875/clean/HG970332:2440208-2440314:-	45	5.078	0.9962	5.09737	3.44409e-07	2.69611e-06	0.4	0.0193549	0.380645
FGRAMPH1_01G01877/FGRAMPH1_01G01877/clean/HG970332:2442663-2442718:+	6.25	0	5.35203	0	1	1	0.057773	0.00829224	0.0494807
FGRAMPH1_01G01879/FGRAMPH1_01G01879/clean/HG970332:2445534-2445621:-	1086.17	3.55423	0.419018	8.48229	2.20812e-17	2.07563e-15	0.137738	0.0134159	0.124322
FGRAMPH1_01G01879/FGRAMPH1_01G01879/clean/HG970332:2445639-2445691:-	1075	6.92085	1.23581	5.60025	2.1404e-08	2.49985e-07	0.0188216	0.000158291	0.0186633
FGRAMPH1_01G01881/FGRAMPH1_01G01881/clean/HG970332:2446565-2446618:+	73.75	3.37339	1.23106	2.74023	0.00613954	0.0120192	0.109244	0.011696	0.0975479
FGRAMPH1_01G01881/FGRAMPH1_01G01881/clean/HG970332:2447059-2447113:+	71.1667	4.51728	1.40173	3.22265	0.00127009	0.00305114	0.0688142	0.00321666	0.0655975
FGRAMPH1_01G01883/FGRAMPH1_01G01883/clean/HG970332:2449648-2449707:-	28.5833	2.30133	1.40234	1.64106	0.100784	0.145569	0.0310078	0.00645017	0.0245576
FGRAMPH1_01G01885/FGRAMPH1_01G01885/clean/HG970332:2451469-2451520:+	195.167	7.49321	1.24074	6.0393	1.54786e-09	2.46137e-08	0.0988858	0.000608708	0.0982771
FGRAMPH1_01G01887/FGRAMPH1_01G01887/clean/HG970332:2453039-2453092:+	36	1.47285	1.53747	0.957968	0.338079	0.421911	0.010453	0.00379125	0.00666175
FGRAMPH1_01G01887/FGRAMPH1_01G01887/clean/HG970332:2453228-2453284:+	32.3333	1.6837	1.53939	1.09374	0.274069	0.351126	0.0122449	0.00384407	0.00840087
FGRAMPH1_01G01887/FGRAMPH1_01G01887/clean/HG970332:2453596-2453647:+	24.6667	1.38239	1.66488	0.830324	0.406356	0.494465	0.0115608	0.00446633	0.00709442
FGRAMPH1_01G01889/FGRAMPH1_01G01889/clean/HG970332:2457327-2457392:-	47.0833	3.44485	1.46699	2.34825	0.0188619	0.0325854	0.0613109	0.00596232	0.0553486
FGRAMPH1_01G01893/FGRAMPH1_01G01893/clean/HG970332:2460115-2460176:-	74.9167	2.56695	0.995219	2.57928	0.00990058	0.0183205	0.0490019	0.00862072	0.0403811
FGRAMPH1_01G01893/FGRAMPH1_01G01893/clean/HG970332:2460375-2460450:-	79	2.36964	1.20926	1.95958	0.0500449	0.0781097	0.0275388	0.00544962	0.0220891
FGRAMPH1_01G01897/FGRAMPH1_01G01897/clean/HG970332:2463330-2463458:+	27.5	3.29331	1.42871	2.30509	0.0211615	0.0361087	0.0757577	0.00829164	0.0674661
FGRAMPH1_01G01897/FGRAMPH1_01G01897/clean/HG970332:2463553-2463604:+	37.25	2.93089	1.26598	2.31511	0.0206067	0.035286	0.139601	0.0208334	0.118768
FGRAMPH1_01G01899/FGRAMPH1_01G01899/clean/HG970332:2466663-2466714:-	66	5.26845	1.27635	4.12774	3.66349e-05	0.000144116	0.103618	0.00299008	0.100628
FGRAMPH1_01G01899/FGRAMPH1_01G01899/clean/HG970332:2467188-2467248:-	54.5	3.32224	1.12912	2.94233	0.00325749	0.00692739	0.139887	0.0160001	0.123887
FGRAMPH1_01G01901/FGRAMPH1_01G01901/clean/HG970332:2468607-2468663:+	209.333	5.20126	1.2405	4.19286	2.75459e-05	0.000113015	0.0402042	0.00113727	0.039067
FGRAMPH1_01G01903/FGRAMPH1_01G01903/clean/HG970332:2470250-2470614:+	23.8333	3.63343	1.28967	2.81734	0.00484232	0.00973643	0.177515	0.0170941	0.160421
FGRAMPH1_01G01903/FGRAMPH1_01G01903/clean/HG970332:2471355-2471411:+	27.25	3.49183	1.397	2.49952	0.0124363	0.0224081	0.0516433	0.00481724	0.046826
FGRAMPH1_01G01905/FGRAMPH1_01G01905/clean/HG970332:2477983-2478044:+	0.0833333	0	6.23296	0	1	NA	0.339246	0.499998	-0.160753
FGRAMPH1_01G01907/FGRAMPH1_01G01907/clean/HG970332:2480196-2480249:-	0.666667	1.58493	4.61801	0.343207	0.731443	NA	0.915774	0.783752	0.132021
FGRAMPH1_01G01907/FGRAMPH1_01G01907/clean/HG970332:2481087-2481148:-	605.5	3.83697	0.924919	4.14844	3.34752e-05	0.000133901	0.0205138	0.00146342	0.0190504
FGRAMPH1_01G01907/FGRAMPH1_01G01907/clean/HG970332:2481343-2481455:-	404.167	5.82729	1.26185	4.61807	3.87332e-06	2.14477e-05	0.0435898	0.000802051	0.0427877
FGRAMPH1_01G01911/FGRAMPH1_01G01911/clean/HG970332:2481825-2481894:+	54.0833	3.81434	1.3281	2.87204	0.00407836	0.00840329	0.0894738	0.00693665	0.0825371
FGRAMPH1_01G01923/FGRAMPH1_01G01923/clean/HG970332:2490604-2490656:+	246.833	2.76989	0.613178	4.51727	6.26411e-06	3.22787e-05	0.0538793	0.00828026	0.0455991
FGRAMPH1_01G01923/FGRAMPH1_01G01923/clean/HG970332:2490790-2490842:+	310.667	5.86047	1.2695	4.61635	3.90557e-06	2.1616e-05	0.0296736	0.000526074	0.0291475
FGRAMPH1_01G01925/FGRAMPH1_01G01925/clean/HG970332:2492493-2492549:-	2.16667	0	2.54718	0	1	NA	0.0842244	0.0268505	0.0573739
FGRAMPH1_01G01925/FGRAMPH1_01G01925/clean/HG970332:2492630-2492686:-	1.75	0	2.70037	0	1	NA	0.0645272	0.0407197	0.0238075
FGRAMPH1_01G01925/FGRAMPH1_01G01925/clean/HG970332:2493181-2493235:-	2.75	0	2.42718	0	1	1	0.064527	0.0215963	0.0429307
FGRAMPH1_01G01927/FGRAMPH1_01G01927/clean/HG970332:2494356-2494423:+	1.25	0	3.27446	0	1	NA	0.121231	0.0477698	0.0734616
FGRAMPH1_01G01927/FGRAMPH1_01G01927/clean/HG970332:2494517-2494571:+	2	0	2.75833	0	1	NA	0.099395	0.0282238	0.0711712
FGRAMPH1_01G01931/FGRAMPH1_01G01931/clean/HG970332:2501902-2501958:-	286.083	5.60746	1.16646	4.80726	1.53013e-06	9.70357e-06	0.0610767	0.00133246	0.0597442
FGRAMPH1_01G01931/FGRAMPH1_01G01931/clean/HG970332:2503175-2503230:-	221.5	6.30579	1.266	4.98088	6.32945e-07	4.49854e-06	0.0424388	0.000559915	0.0418788
FGRAMPH1_01G01931/FGRAMPH1_01G01931/clean/HG970332:2503529-2503589:-	290.583	7.21044	1.294	5.57219	2.51554e-08	2.86339e-07	0.066894	0.000483823	0.0664101
FGRAMPH1_01G01933/FGRAMPH1_01G01933/clean/HG970332:2505784-2505836:-	26.4167	2.64716	1.4608	1.81213	0.0699654	0.105269	0.0544748	0.00911324	0.0453616
FGRAMPH1_01G01933/FGRAMPH1_01G01933/clean/HG970332:2506929-2506993:-	23.5	3.1728	1.4733	2.15353	0.0312769	0.0511237	0.0905174	0.010916	0.0796014
FGRAMPH1_01G01935/FGRAMPH1_01G01935/clean/HG970332:2508104-2508169:+	30.1667	3.44502	1.3538	2.5447	0.0109372	0.0200132	0.0931175	0.00934005	0.0837774
FGRAMPH1_01G01937/FGRAMPH1_01G01937/clean/HG970332:2510308-2510373:+	484.167	5.37254	0.779171	6.89521	5.37855e-12	1.6718e-10	0.0703813	0.00182416	0.0685571
FGRAMPH1_01G01937/FGRAMPH1_01G01937/clean/HG970332:2510623-2510675:+	571.833	3.41682	0.634082	5.38861	7.10049e-08	7.07379e-07	0.0844012	0.00855747	0.0758437
FGRAMPH1_01G01939/FGRAMPH1_01G01939/clean/HG970332:2512771-2513169:-	1.25	0.410509	2.55221	0.160845	0.872216	NA	0.222223	0.176928	0.0452952
FGRAMPH1_01G01939/FGRAMPH1_01G01939/clean/HG970332:2513392-2513566:-	0.75	0	4.25588	0	1	NA	0.339242	0.0645283	0.274713
FGRAMPH1_01G01939/FGRAMPH1_01G01939/clean/HG970332:2513586-2513668:-	1.08333	-2.54675	3.11668	-0.817135	0.413851	NA	0.736232	0.942228	-0.205996
FGRAMPH1_01G01941/FGRAMPH1_01G01941/clean/HG970332:2514459-2514514:+	136	2.51107	0.922428	2.72224	0.00648411	0.0126112	0.0362623	0.0065574	0.0297049
FGRAMPH1_01G01941/FGRAMPH1_01G01941/clean/HG970332:2514543-2514597:+	130	2.20711	0.773573	2.85314	0.00432891	0.0088383	0.107091	0.0253165	0.0817748
FGRAMPH1_01G01945/FGRAMPH1_01G01945/clean/HG970332:2518178-2518246:+	3459.42	5.38734	0.463066	11.6341	2.76634e-31	3.22445e-28	0.0444969	0.00111138	0.0433855
FGRAMPH1_01G01949/FGRAMPH1_01G01949/clean/HG970332:2522581-2522638:-	24.3333	2.92725	1.48088	1.9767	0.0480756	0.075289	0.0507247	0.00697587	0.0437489
FGRAMPH1_01G01951/FGRAMPH1_01G01951/clean/HG970332:2525650-2525709:-	113.583	3.41788	0.644939	5.29954	1.16095e-07	1.0817e-06	0.164937	0.0181452	0.146791
FGRAMPH1_01G01951/FGRAMPH1_01G01951/clean/HG970332:2525741-2525798:-	98.5833	3.69825	0.869686	4.2524	2.11492e-05	9.0002e-05	0.105548	0.00900904	0.0965391
FGRAMPH1_01G01953/FGRAMPH1_01G01953/clean/HG970332:2527558-2527615:+	4930.42	7.59471	1.2329	6.16003	7.27299e-10	1.26528e-08	0.0061774	3.21549e-05	0.00614525
FGRAMPH1_01G01953/FGRAMPH1_01G01953/clean/HG970332:2527680-2527908:+	6844.75	1.73176	0.346953	4.99133	5.99664e-07	4.2987e-06	0.0111468	0.0033825	0.00776433
FGRAMPH1_01G01953/FGRAMPH1_01G01953/clean/HG970332:2528078-2528130:+	8844.17	5.37461	0.641925	8.37263	5.63453e-17	5.05201e-15	0.0052126	0.000126285	0.00508631
FGRAMPH1_01G01953/FGRAMPH1_01G01953/clean/HG970332:2528237-2528291:+	9492.92	4.46689	0.61541	7.2584	3.91699e-13	1.62709e-11	0.00710364	0.000323421	0.00678022
FGRAMPH1_01G01955/FGRAMPH1_01G01955/clean/HG970332:2529769-2529827:-	32.75	2.37607	1.50243	1.58148	0.113768	0.161895	0.0552327	0.0111363	0.0440964
FGRAMPH1_01G01959/FGRAMPH1_01G01959/clean/HG970332:2534007-2534079:-	49.9167	0.946732	1.54552	0.612564	0.540164	0.627045	0.00677204	0.00352486	0.00324718
FGRAMPH1_01G01961/FGRAMPH1_01G01961/clean/HG970332:2534922-2535004:+	271.167	3.53771	0.814442	4.34372	1.40089e-05	6.35361e-05	0.040484	0.00361992	0.036864
FGRAMPH1_01G01961/FGRAMPH1_01G01961/clean/HG970332:2535258-2535313:+	298.333	5.56724	1.23134	4.5213	6.14623e-06	3.17414e-05	0.0393836	0.000863942	0.0385196
FGRAMPH1_01G01965/FGRAMPH1_01G01965/clean/HG970332:2538742-2538798:-	2.41667	1.19477	2.2292	0.535962	0.591985	0.677484	0.173914	0.0842243	0.0896895
FGRAMPH1_01G01965/FGRAMPH1_01G01965/clean/HG970332:2538878-2538930:-	1.41667	2.69423	2.60353	1.03484	0.300745	NA	0.416667	0.099395	0.317272
FGRAMPH1_01G01965/FGRAMPH1_01G01965/clean/HG970332:2539021-2539074:-	1.5	0.983265	2.52972	0.388685	0.697509	NA	0.266668	0.155363	0.111305
FGRAMPH1_01G01971/FGRAMPH1_01G01971/clean/HG970332:2544184-2544295:-	123.25	4.62448	1.18482	3.90312	9.49611e-05	0.000326895	0.0526316	0.00224721	0.0503844
FGRAMPH1_01G01971/FGRAMPH1_01G01971/clean/HG970332:2544540-2544870:-	131.583	1.74745	0.731645	2.38838	0.0169227	0.0295951	0.1	0.0320321	0.067968
FGRAMPH1_01G01971/FGRAMPH1_01G01971/clean/HG970332:2545253-2545323:-	112.75	4.38037	1.4289	3.06556	0.00217264	0.00486724	0.0142857	0.000695387	0.0135904
FGRAMPH1_01G01975/FGRAMPH1_01G01975/clean/HG970332:2549835-2549919:-	30.5	5.82735	1.34911	4.31941	1.56447e-05	6.98829e-05	0.25	0.0058362	0.244164
FGRAMPH1_01G01975/FGRAMPH1_01G01975/clean/HG970332:2550386-2550479:-	36.6667	4.68798	1.33441	3.51315	0.000442829	0.00122984	0.207207	0.0100379	0.197169
FGRAMPH1_01G01979/FGRAMPH1_01G01979/clean/HG970332:2555544-2555649:+	26.75	4.67774	1.40494	3.32949	0.00087005	0.00219319	0.0898877	0.00384408	0.0860437
FGRAMPH1_01G01981/FGRAMPH1_01G01981/clean/HG970332:2557353-2557407:+	4.5	3.7157	1.94923	1.90625	0.0566183	0.0871442	0.2	0.0186731	0.181327
FGRAMPH1_01G01981/FGRAMPH1_01G01981/clean/HG970332:2557924-2557977:+	5.91667	0	2.00331	0	1	1	0.0139519	0.0169522	-0.00300023
FGRAMPH1_01G01991/FGRAMPH1_01G01991/clean/HG970332:2568789-2568841:-	3147.75	5.89438	0.493806	11.9366	7.62386e-33	1.77727e-29	0.0620233	0.00111044	0.0609129
FGRAMPH1_01G01995/FGRAMPH1_01G01995/clean/HG970332:2575446-2575702:+	1.08333	-0.312175	3.69034	-0.0845924	0.932585	NA	0.181821	0.216246	-0.0344255
FGRAMPH1_01G02001/FGRAMPH1_01G02001/clean/HG970332:2588991-2589068:-	4699.08	5.11986	0.654856	7.81829	5.35444e-15	3.16809e-13	0.0205945	0.00060436	0.0199901
FGRAMPH1_01G02007/FGRAMPH1_01G02007/clean/HG970332:2597066-2597123:+	42.75	2.36587	1.37718	1.71791	0.0858133	0.125975	0.028777	0.00571531	0.0230617
FGRAMPH1_01G02011/FGRAMPH1_01G02011/clean/HG970332:2601955-2602006:+	8	0.706268	1.54403	0.457418	0.64737	0.731319	0.208334	0.138889	0.0694445
FGRAMPH1_01G02011/FGRAMPH1_01G02011/clean/HG970332:2602182-2602624:+	4983.08	2.70504	0.503552	5.37191	7.79087e-08	7.67627e-07	0.0189343	0.00295102	0.0159833
FGRAMPH1_01G02011/FGRAMPH1_01G02011/clean/HG970332:2602672-2602728:+	5805.25	3.44754	0.538297	6.40453	1.50831e-10	3.16772e-09	0.0331544	0.00313334	0.030021
FGRAMPH1_01G02011/FGRAMPH1_01G02011/clean/HG970332:2602975-2603030:+	4839.08	5.38332	0.66605	8.08247	6.34683e-16	4.65274e-14	0.015156	0.000368566	0.0147875
FGRAMPH1_01G02011/FGRAMPH1_01G02011/clean/HG970332:2603108-2603161:+	4110.25	4.09255	0.6702	6.10646	1.01862e-09	1.70836e-08	0.00734909	0.000433778	0.00691531
FGRAMPH1_01G02013/FGRAMPH1_01G02013/clean/HG970332:2604964-2605016:-	21.4167	4.7113	1.36754	3.44508	0.000570892	0.00153219	0.145349	0.00645017	0.138899
FGRAMPH1_01G02015/FGRAMPH1_01G02015/clean/HG970332:2611105-2611157:+	92	5.13074	1.28695	3.98674	6.69885e-05	0.000242264	0.0430267	0.00128167	0.0417451
FGRAMPH1_01G02017/FGRAMPH1_01G02017/clean/HG970332:2613168-2613221:-	12.25	2.36779	1.95745	1.20963	0.226422	0.29672	0.026167	0.00517893	0.0209881
FGRAMPH1_01G02017/FGRAMPH1_01G02017/clean/HG970332:2613465-2613516:-	9.33333	2.81977	1.95687	1.44096	0.149595	0.20589	0.0428639	0.00630283	0.0365611
FGRAMPH1_01G02017/FGRAMPH1_01G02017/clean/HG970332:2613813-2613867:-	10.8333	2.87933	1.9503	1.47635	0.139849	0.194197	0.0382836	0.00538094	0.0329026
FGRAMPH1_01G02021/FGRAMPH1_01G02021/clean/HG970332:2624067-2624119:-	1.75	0	2.73916	0	1	NA	0.0577717	0.0439638	0.013808
FGRAMPH1_01G02023/FGRAMPH1_01G02023/clean/HG970332:2626541-2626636:-	30.5	3.51601	0.897912	3.91576	9.01181e-05	0.000312613	0.268293	0.031056	0.237237
FGRAMPH1_01G02023/FGRAMPH1_01G02023/clean/HG970332:2626701-2626760:-	29.1667	5.80195	1.3683	4.24025	2.2327e-05	9.4291e-05	0.167513	0.00359373	0.163919
FGRAMPH1_01G02025/FGRAMPH1_01G02025/clean/HG970332:2628173-2628237:+	56.1667	3.59152	1.38568	2.59188	0.00954529	0.0177391	0.0200573	0.00169504	0.0183623
FGRAMPH1_01G02025/FGRAMPH1_01G02025/clean/HG970332:2628493-2628551:+	74.6667	1.55141	1.01386	1.53021	0.125966	0.17709	0.0240385	0.00833336	0.0157051
FGRAMPH1_01G02027/FGRAMPH1_01G02027/clean/HG970332:2629655-2629711:+	17.0833	2.33098	1.69904	1.37194	0.170082	0.230279	0.0229886	0.00465471	0.0183339
FGRAMPH1_01G02029/FGRAMPH1_01G02029/clean/HG970332:2634329-2634394:+	1.83333	1.4809	2.19213	0.675552	0.499325	NA	0.5	0.263767	0.236233
FGRAMPH1_01G02033/FGRAMPH1_01G02033/clean/HG970332:2637760-2637818:+	26.1667	1.58496	1.08727	1.45775	0.144911	0.200365	0.0937501	0.0333334	0.0604167
FGRAMPH1_01G02033/FGRAMPH1_01G02033/clean/HG970332:2637889-2637962:+	33.4167	-0.87208	0.766995	-1.13701	0.255534	0.329992	0.180147	0.286822	-0.106675
FGRAMPH1_01G02033/FGRAMPH1_01G02033/clean/HG970332:2638332-2638383:+	40.1667	3.44237	1.51918	2.26594	0.0234553	0.0395937	0.0643088	0.00628267	0.0580262
FGRAMPH1_01G02037/FGRAMPH1_01G02037/clean/HG970332:2643014-2643072:+	111.25	4.54155	1.27214	3.57001	0.000356968	0.00101835	0.0500582	0.00225764	0.0478006
FGRAMPH1_01G02039/FGRAMPH1_01G02039/clean/HG970332:2644240-2644304:-	579.083	4.96223	0.945228	5.24977	1.52292e-07	1.36024e-06	0.0323203	0.00107029	0.03125
FGRAMPH1_01G02041/FGRAMPH1_01G02041/clean/HG970332:2649019-2649083:-	16.0833	4.31472	1.43124	3.01468	0.00257251	0.0056342	0.461078	0.04122	0.419858
FGRAMPH1_01G02041/FGRAMPH1_01G02041/clean/HG970332:2649166-2649218:-	8.58333	0.777862	1.98119	0.392623	0.694598	0.774389	0.977528	0.962079	0.0154493
FGRAMPH1_01G02047/FGRAMPH1_01G02047/clean/HG970332:2659748-2659852:+	92.9167	5.17756	1.34982	3.83573	0.000125191	0.000413027	0.059761	0.00175314	0.0580079
FGRAMPH1_01G02049/FGRAMPH1_01G02049/clean/HG970332:2662049-2662118:+	200	7.51204	1.31652	5.70599	1.15665e-08	1.44967e-07	0.0994624	0.000604706	0.0988577
FGRAMPH1_01G02049/FGRAMPH1_01G02049/clean/HG970332:2662197-2662248:+	235.917	7.77839	1.29358	6.01308	1.82029e-09	2.82521e-08	0.108447	0.000553735	0.107893
FGRAMPH1_01G02049/FGRAMPH1_01G02049/clean/HG970332:2664489-2664542:+	200.5	5.24073	1.14286	4.58563	4.52624e-06	2.44816e-05	0.061954	0.00174369	0.0602103
FGRAMPH1_01G02051/FGRAMPH1_01G02051/clean/HG970332:2666086-2666137:-	33.75	2.7352	1.41569	1.93207	0.0533514	0.0827224	0.0261195	0.00401175	0.0221077
FGRAMPH1_01G02051/FGRAMPH1_01G02051/clean/HG970332:2667269-2667596:-	31.1667	0.348925	0.786426	0.443684	0.657271	0.740509	0.268457	0.223684	0.0447723
FGRAMPH1_01G02051/FGRAMPH1_01G02051/clean/HG970332:2667694-2667747:-	56.1667	2.38784	0.890049	2.68282	0.00730048	0.0139935	0.147844	0.0320856	0.115758
FGRAMPH1_01G02055/FGRAMPH1_01G02055/clean/HG970332:2671655-2671715:+	34.3333	0.911094	0.582749	1.56344	0.117949	0.167069	0.371859	0.239437	0.132423
FGRAMPH1_01G02055/FGRAMPH1_01G02055/clean/HG970332:2671788-2671914:+	37.8333	2.3855	1.44097	1.65548	0.0978272	0.14179	0.0231482	0.00451457	0.0186336
FGRAMPH1_01G02055/FGRAMPH1_01G02055/clean/HG970332:2672007-2672223:+	27.4167	-0.0875836	0.90884	-0.0963685	0.923228	0.972803	0.0855264	0.0903956	-0.00486912
FGRAMPH1_01G02055/FGRAMPH1_01G02055/clean/HG970332:2672288-2672349:+	26.5833	0.069726	0.86971	0.0801716	0.936101	0.983699	0.0738256	0.0705883	0.0032373
FGRAMPH1_01G02055/FGRAMPH1_01G02055/clean/HG970332:2673125-2673178:+	24.5833	3.65272	1.44787	2.52282	0.0116419	0.0211697	0.0428572	0.00354753	0.0393097
FGRAMPH1_01G02057/FGRAMPH1_01G02057/clean/HG970332:2680947-2681165:-	0.5	2.21782	4.94519	0.448481	0.653806	NA	0.900602	0.660754	0.239848
FGRAMPH1_01G02061/FGRAMPH1_01G02061/clean/HG970332:2687685-2687764:+	470.333	4.01406	0.697738	5.75297	8.76911e-09	1.14077e-07	0.0560694	0.00366301	0.0524064
FGRAMPH1_01G02061/FGRAMPH1_01G02061/clean/HG970332:2687892-2687952:+	469.333	2.8324	0.72716	3.89515	9.8138e-05	0.000335848	0.0214733	0.00307153	0.0184018
FGRAMPH1_01G02063/FGRAMPH1_01G02063/clean/HG970332:2689145-2689197:-	28.4167	1.26212	1.68	0.751261	0.452495	0.541456	0.0097088	0.00407094	0.00563785
FGRAMPH1_01G02065/FGRAMPH1_01G02065/clean/HG970332:2689887-2689979:+	14.25	1.32193	1.04544	1.26447	0.206063	0.273157	0.403226	0.212766	0.19046
FGRAMPH1_01G02065/FGRAMPH1_01G02065/clean/HG970332:2690786-2690842:+	54.75	3.81346	1.40732	2.70974	0.00673368	0.0130313	0.1	0.00784101	0.0921591
FGRAMPH1_01G02065/FGRAMPH1_01G02065/clean/HG970332:2691177-2691231:+	46	3.71033	1.4762	2.51344	0.0119561	0.0216802	0.0522566	0.00419473	0.0480619
FGRAMPH1_01G02065/FGRAMPH1_01G02065/clean/HG970332:2693198-2693250:+	101.5	6.69738	1.2521	5.34893	8.84778e-08	8.56559e-07	0.117048	0.00127574	0.115773
FGRAMPH1_01G02067/FGRAMPH1_01G02067/clean/HG970332:2694336-2694387:-	128.083	4.10284	0.883732	4.64264	3.43994e-06	1.937e-05	0.0772472	0.0048485	0.0723987
FGRAMPH1_01G02067/FGRAMPH1_01G02067/clean/HG970332:2694559-2694624:-	114.583	3.11417	0.602106	5.17212	2.3145e-07	1.92287e-06	0.13764	0.0180996	0.119541
FGRAMPH1_01G02071/FGRAMPH1_01G02071/clean/HG970332:2697190-2697250:+	47.3333	4.19079	1.40111	2.99105	0.0027802	0.00602453	0.0675992	0.00395426	0.0636449
FGRAMPH1_01G02075/FGRAMPH1_01G02075/clean/HG970332:2701214-2701271:+	2.75	0.726488	2.12224	0.342321	0.732109	0.808552	0.115385	0.0730714	0.0423138
FGRAMPH1_01G02077/FGRAMPH1_01G02077/clean/HG970332:2705155-2705226:+	2.83333	-2.99237	2.91953	-1.02495	0.305388	0.385697	0.060607	0.339242	-0.278635
FGRAMPH1_01G02077/FGRAMPH1_01G02077/clean/HG970332:2705328-2705380:+	3.41667	0.535805	2.11994	0.252745	0.800465	0.870681	0.0909096	0.0645269	0.0263827
FGRAMPH1_01G02077/FGRAMPH1_01G02077/clean/HG970332:2705820-2706022:+	4.58333	-0.704533	1.89496	-0.371792	0.710048	0.78777	0.551021	0.666665	-0.115645
FGRAMPH1_01G02079/FGRAMPH1_01G02079/clean/HG970332:2708010-2708092:-	0.666667	2.70325	4.50391	0.600201	0.548372	NA	0.926927	0.660755	0.266172
FGRAMPH1_01G02079/FGRAMPH1_01G02079/clean/HG970332:2708156-2708255:-	1.08333	3.48087	3.8249	0.910055	0.362794	NA	0.956036	0.660755	0.29528
FGRAMPH1_01G02083/FGRAMPH1_01G02083/clean/HG970332:2715465-2715517:-	79	4.10005	1.41681	2.89386	0.00380534	0.0079163	0.0151058	0.000893569	0.0142122
FGRAMPH1_01G02083/FGRAMPH1_01G02083/clean/HG970332:2715643-2715699:-	77.0833	2.43748	1.61266	1.51147	0.13067	0.183041	0.00537638	0.00099688	0.0043795
FGRAMPH1_01G02083/FGRAMPH1_01G02083/clean/HG970332:2715851-2715904:-	86.5833	4.39595	1.3139	3.34573	0.00082065	0.00208808	0.0373627	0.00184019	0.0355225
FGRAMPH1_01G02083/FGRAMPH1_01G02083/clean/HG970332:2715945-2715996:-	84.8333	4.37534	1.36808	3.19817	0.00138303	0.00329127	0.0198676	0.000975728	0.0188919
FGRAMPH1_01G02083/FGRAMPH1_01G02083/clean/HG970332:2716039-2716095:-	80.9167	3.42294	0.987361	3.46675	0.000526791	0.00143063	0.0581656	0.00572521	0.0524404
FGRAMPH1_01G02085/FGRAMPH1_01G02085/clean/HG970332:2717241-2717310:+	94	4.86934	1.34382	3.6235	0.000290643	0.000853335	0.0438145	0.00156523	0.0422493
FGRAMPH1_01G02085/FGRAMPH1_01G02085/clean/HG970332:2717754-2717810:+	79.9167	3.50753	1.37867	2.54414	0.0109546	0.0200419	0.0199693	0.00178843	0.0181809
FGRAMPH1_01G02085/FGRAMPH1_01G02085/clean/HG970332:2719558-2719617:+	143.917	5.55088	1.28709	4.31275	1.61236e-05	7.1704e-05	0.0638298	0.0014523	0.0623775
FGRAMPH1_01G02089/FGRAMPH1_01G02089/clean/HG970332:2722083-2722159:+	27.0833	4.03568	1.41055	2.86106	0.00422221	0.00864467	0.221374	0.0170401	0.204334
FGRAMPH1_01G02089/FGRAMPH1_01G02089/clean/HG970332:2722356-2722409:+	20.0833	5.169	1.39863	3.69577	0.000219217	0.000668549	0.306123	0.0121142	0.294008
FGRAMPH1_01G02089/FGRAMPH1_01G02089/clean/HG970332:2724035-2724087:+	23.1667	5.0898	1.34663	3.77966	0.000157044	0.000501095	0.184616	0.00660457	0.178011
FGRAMPH1_01G02091/FGRAMPH1_01G02091/clean/HG970332:2727344-2727427:-	125.417	5.43027	1.42605	3.80791	0.000140148	0.000453264	0.0692396	0.00172224	0.0675174
FGRAMPH1_01G02095/FGRAMPH1_01G02095/clean/HG970332:2731699-2731782:-	3848.83	7.56509	1.16784	6.47785	9.3036e-11	2.08544e-09	0.0296321	0.000161227	0.0294709
FGRAMPH1_01G02099/FGRAMPH1_01G02099/clean/HG970332:2736313-2736364:-	3.16667	1.69726	2.20841	0.768544	0.442164	0.53067	0.0952386	0.0314397	0.0637989
FGRAMPH1_01G02099/FGRAMPH1_01G02099/clean/HG970332:2736804-2736857:-	1.75	1.3983	2.49842	0.559673	0.575702	NA	0.153847	0.064527	0.08932
FGRAMPH1_01G02099/FGRAMPH1_01G02099/clean/HG970332:2736915-2736967:-	1.58333	0	2.68297	0	1	NA	0.0477696	0.0645271	-0.0167575
FGRAMPH1_01G02099/FGRAMPH1_01G02099/clean/HG970332:2737529-2737585:-	1.16667	0	3.40887	0	1	NA	0.04777	0.155363	-0.107593
FGRAMPH1_01G02099/FGRAMPH1_01G02099/clean/HG970332:2737968-2738021:-	1.66667	0	3.41217	0	1	NA	0.0314402	0.155363	-0.123923
FGRAMPH1_01G02103/FGRAMPH1_01G02103/clean/HG970332:2743734-2743788:+	7.58333	3.60234	1.74351	2.06614	0.0388149	0.0620612	0.160715	0.0155217	0.145193
FGRAMPH1_01G02105/FGRAMPH1_01G02105/clean/HG970332:2746371-2746422:-	65.9167	5.35247	1.33347	4.01394	5.97137e-05	0.000219704	0.0830259	0.00221126	0.0808146
FGRAMPH1_01G02105/FGRAMPH1_01G02105/clean/HG970332:2747224-2747748:-	79.25	3.36172	1.25413	2.68053	0.00735067	0.0140804	0.0738062	0.00769235	0.0661138
FGRAMPH1_01G02107/FGRAMPH1_01G02107/clean/HG970332:2748974-2749092:-	70.5	3.7774	1.26197	2.99326	0.00276014	0.00598663	0.126718	0.0104713	0.116246
FGRAMPH1_01G02107/FGRAMPH1_01G02107/clean/HG970332:2749113-2749245:-	78.4167	3.7164	1.41953	2.61806	0.00884318	0.0165744	0.0340137	0.0026716	0.0313421
FGRAMPH1_01G02107/FGRAMPH1_01G02107/clean/HG970332:2749546-2750656:-	32.6667	0.381218	0.744763	0.511865	0.608746	0.693195	0.199357	0.160494	0.0388632
FGRAMPH1_01G02109/FGRAMPH1_01G02109/clean/HG970332:2753603-2753884:-	0.0833333	0.961754	6.23296	0.154301	0.877372	NA	0.66075	0.5	0.16075
FGRAMPH1_01G02111/FGRAMPH1_01G02111/clean/HG970332:2754950-2755008:+	35.9167	3.92216	1.61272	2.43201	0.0150153	0.0265623	0.223881	0.0186731	0.205208
FGRAMPH1_01G02111/FGRAMPH1_01G02111/clean/HG970332:2755110-2755161:+	35.8333	3.34315	1.60154	2.08746	0.0368462	0.0592631	0.166667	0.0193271	0.14734
FGRAMPH1_01G02115/FGRAMPH1_01G02115/clean/HG970332:2761172-2761227:-	5424.42	5.71234	0.787019	7.25821	3.92256e-13	1.62709e-11	0.012345	0.000238339	0.0121067
FGRAMPH1_01G02115/FGRAMPH1_01G02115/clean/HG970332:2761384-2761606:-	4553.33	2.00539	0.507444	3.95195	7.75171e-05	0.000274632	0.0416228	0.0107014	0.0309214
FGRAMPH1_01G02115/FGRAMPH1_01G02115/clean/HG970332:2761698-2761801:-	2629	0.804454	0.47035	1.71033	0.0872046	0.127824	0.0348108	0.020233	0.0145778
FGRAMPH1_01G02117/FGRAMPH1_01G02117/clean/HG970332:2762911-2762967:-	1	1.76914	3.30648	0.535052	0.592614	NA	0.211792	0.073072	0.13872
FGRAMPH1_01G02119/FGRAMPH1_01G02119/clean/HG970332:2764636-2764689:-	50.0833	4.6853	1.31086	3.57421	0.000351281	0.00100411	0.117347	0.00514077	0.112206
FGRAMPH1_01G02119/FGRAMPH1_01G02119/clean/HG970332:2765368-2765419:-	32.5833	5.43637	1.34087	4.05435	5.0274e-05	0.000189765	0.173285	0.00481724	0.168468
FGRAMPH1_01G02119/FGRAMPH1_01G02119/clean/HG970332:2767041-2767250:-	27.75	5.06947	1.35852	3.73162	0.000190253	0.00059262	0.180723	0.00652645	0.174197
FGRAMPH1_01G02121/FGRAMPH1_01G02121/clean/HG970332:2772190-2772243:-	1	0	3.13308	0	1	NA	0.0842248	0.0842247	1.03382e-07
FGRAMPH1_01G02123/FGRAMPH1_01G02123/clean/HG970332:2777739-2778026:-	2.5	2.70043	2.6621	1.0144	0.310394	0.391299	0.979217	0.878769	0.100448
FGRAMPH1_01G02129/FGRAMPH1_01G02129/clean/HG970332:2782748-2782812:-	2.08333	0	3.12369	0	1	NA	0.0224762	0.339243	-0.316766
FGRAMPH1_01G02129/FGRAMPH1_01G02129/clean/HG970332:2782913-2782966:-	2.25	0.516699	2.31309	0.223381	0.823239	NA	0.208334	0.155363	0.0529714
FGRAMPH1_01G02129/FGRAMPH1_01G02129/clean/HG970332:2783375-2783539:-	0.333333	2.99639e-05	6.17706	4.85084e-06	0.999996	NA	0.500002	0.499997	5.19235e-06
FGRAMPH1_01G02129/FGRAMPH1_01G02129/clean/HG970332:2783584-2783641:-	0.5	0	5.9161	0	1	NA	0.0993991	0.339243	-0.239844
FGRAMPH1_01G02129/FGRAMPH1_01G02129/clean/HG970332:2783856-2783982:-	0.333333	1.48086	5.60942	0.263995	0.791784	NA	0.844632	0.660754	0.183878
FGRAMPH1_01G02129/FGRAMPH1_01G02129/clean/HG970332:2784218-2784276:-	0	NA	NA	NA	NA	NA	NA	NA	NA
FGRAMPH1_01G02133/FGRAMPH1_01G02133/clean/HG970332:2788709-2788900:+	41.8333	5.39327	1.35628	3.97652	6.99309e-05	0.000251268	0.156499	0.00439519	0.152104
FGRAMPH1_01G02137/FGRAMPH1_01G02137/clean/HG970332:2793635-2793716:-	84.6667	6.10421	1.32405	4.61027	4.02141e-06	2.21784e-05	0.0701755	0.00109587	0.0690796
FGRAMPH1_01G02139/FGRAMPH1_01G02139/clean/HG970332:2796031-2796085:-	28.8333	4.11763	1.3639	3.01902	0.00253596	0.00556241	0.0691245	0.00425948	0.064865
FGRAMPH1_01G02139/FGRAMPH1_01G02139/clean/HG970332:2796584-2796709:-	20.75	1.29767	1.86409	0.696143	0.486339	0.574518	0.996892	0.992394	0.00449795
FGRAMPH1_01G02141/FGRAMPH1_01G02141/clean/HG970332:2797724-2797779:-	250.083	3.35164	0.586646	5.71322	1.10857e-08	1.3939e-07	0.112283	0.012239	0.100044
FGRAMPH1_01G02141/FGRAMPH1_01G02141/clean/HG970332:2798076-2798127:-	286.417	5.83864	0.974016	5.9944	2.04238e-09	3.12414e-08	0.0992001	0.00192062	0.0972794
FGRAMPH1_01G02143/FGRAMPH1_01G02143/clean/HG970332:2802607-2802663:+	2.16667	0.613885	2.62534	0.23383	0.815117	NA	0.440001	0.339243	0.100758
FGRAMPH1_01G02143/FGRAMPH1_01G02143/clean/HG970332:2808142-2808195:+	57.1667	5.87809	1.31593	4.46685	7.93791e-06	3.95403e-05	0.214128	0.00461142	0.209517
FGRAMPH1_01G02145/FGRAMPH1_01G02145/clean/HG970332:2810777-2810856:-	634.417	3.86727	0.752087	5.14205	2.71756e-07	2.21046e-06	0.0273938	0.00192626	0.0254676
FGRAMPH1_01G02145/FGRAMPH1_01G02145/clean/HG970332:2811046-2811175:-	712.833	7.0479	1.30891	5.38456	7.26222e-08	7.22256e-07	0.0173894	0.000133726	0.0172556
FGRAMPH1_01G02147/FGRAMPH1_01G02147/clean/HG970332:2815336-2815431:-	0.666667	1.58493	4.69748	0.3374	0.735815	NA	0.915773	0.783752	0.132021
FGRAMPH1_01G02147/FGRAMPH1_01G02147/clean/HG970332:2815742-2815815:-	0.333333	-2.37247e-05	6.17706	-3.84078e-06	0.999997	NA	0.783748	0.78375	-2.78716e-06
FGRAMPH1_01G02149/FGRAMPH1_01G02149/clean/HG970332:2818244-2818319:-	0.0833333	0.961754	6.23296	0.154301	0.877372	NA	0.66075	0.5	0.16075
FGRAMPH1_01G02153/FGRAMPH1_01G02153/clean/HG970332:2824432-2824519:+	499.5	3.98644	0.515543	7.73252	1.0544e-14	5.90871e-13	0.129074	0.00926356	0.119811
FGRAMPH1_01G02155/FGRAMPH1_01G02155/clean/HG970332:2824977-2825040:-	139.75	1.63988	0.714344	2.29565	0.0216961	0.0369506	0.0845625	0.0287879	0.0557746
FGRAMPH1_01G02155/FGRAMPH1_01G02155/clean/HG970332:2825181-2825237:-	184.417	2.87726	1.16417	2.47151	0.0134546	0.0240975	0.0155885	0.00215055	0.0134379
FGRAMPH1_01G02157/FGRAMPH1_01G02157/clean/HG970332:2825740-2825796:+	14.8333	2.79376	1.54068	1.81333	0.0697809	0.105018	0.0485438	0.00730391	0.0412399
FGRAMPH1_01G02157/FGRAMPH1_01G02157/clean/HG970332:2826120-2826255:+	13.4167	1.91073	1.49993	1.27387	0.202708	0.269138	0.0673078	0.0188315	0.0484763
FGRAMPH1_01G02159/FGRAMPH1_01G02159/clean/HG970332:2827837-2827896:+	623.333	5.07549	0.70761	7.17272	7.35196e-13	2.80047e-11	0.137017	0.00468659	0.132331
FGRAMPH1_01G02159/FGRAMPH1_01G02159/clean/HG970332:2828011-2828068:+	527.417	3.2509	0.458583	7.08902	1.35061e-12	4.85886e-11	0.379694	0.0604148	0.319279
FGRAMPH1_01G02161/FGRAMPH1_01G02161/clean/HG970332:2829580-2829633:-	323.083	7.77308	1.35412	5.74033	9.44917e-09	1.21836e-07	0.129001	0.000676628	0.128324
FGRAMPH1_01G02161/FGRAMPH1_01G02161/clean/HG970332:2830579-2830771:-	257.917	6.30825	1.4326	4.40335	1.06592e-05	5.05056e-05	0.154812	0.00230608	0.152506
FGRAMPH1_01G02163/FGRAMPH1_01G02163/clean/HG970332:2831611-2831808:-	2.66667	-0.180577	2.41697	-0.0747122	0.940444	0.98764	0.964517	0.96856	-0.00404333
FGRAMPH1_01G02163/FGRAMPH1_01G02163/clean/HG970332:2831993-2832046:-	26.75	2.38466	1.20779	1.9744	0.0483365	0.075656	0.0769232	0.0157069	0.0612163
FGRAMPH1_01G02163/FGRAMPH1_01G02163/clean/HG970332:2832439-2832491:-	17.25	4.13009	1.62273	2.54515	0.010923	0.0199935	0.0722893	0.00443048	0.0678589
FGRAMPH1_01G02163/FGRAMPH1_01G02163/clean/HG970332:2833502-2833560:-	15.1667	-0.12594	0.934975	-0.134699	0.89285	0.948165	0.175258	0.188235	-0.0129775
FGRAMPH1_01G02163/FGRAMPH1_01G02163/clean/HG970332:2833774-2833827:-	12.3333	3.3207	1.69176	1.96287	0.0496614	0.0775526	0.0750002	0.00804974	0.0669505
FGRAMPH1_01G02163/FGRAMPH1_01G02163/clean/HG970332:2834026-2834095:-	10.4167	0.935869	1.41427	0.661733	0.508142	0.595866	0.115385	0.06383	0.0515549
FGRAMPH1_01G02165/FGRAMPH1_01G02165/clean/HG970332:2835365-2835441:+	1259.5	4.48687	0.641657	6.99262	2.69795e-12	8.98492e-11	0.0337888	0.00155719	0.0322317
FGRAMPH1_01G02165/FGRAMPH1_01G02165/clean/HG970332:2835695-2835746:+	1287.33	7.61356	1.25359	6.07339	1.2524e-09	2.04454e-08	0.0153684	7.96913e-05	0.0152887
FGRAMPH1_01G02171/FGRAMPH1_01G02171/clean/HG970332:2841138-2841194:+	100.583	4.76194	1.29827	3.6679	0.00024455	0.00073466	0.0376214	0.00143872	0.0361827
FGRAMPH1_01G02169/FGRAMPH1_01G02169/clean/HG970332:2841811-2841872:-	175.25	0.514677	0.417058	1.23407	0.217178	0.286263	0.736178	0.661381	0.0747979
FGRAMPH1_01G02173/FGRAMPH1_01G02173/clean/HG970332:2846609-2846754:+	0	NA	NA	NA	NA	NA	NA	NA	NA
FGRAMPH1_01G02173/FGRAMPH1_01G02173/clean/HG970332:2846817-2847086:+	0.0833333	0.961754	6.23296	0.154301	0.877372	NA	0.66075	0.5	0.16075
FGRAMPH1_01G02177/FGRAMPH1_01G02177/clean/HG970332:2849968-2850056:+	18.75	-0.963778	1.21341	-0.794273	0.427037	0.515113	0.0585108	0.108108	-0.0495975
FGRAMPH1_01G02177/FGRAMPH1_01G02177/clean/HG970332:2850250-2850328:+	20.3333	3.09661	1.67291	1.85104	0.0641645	0.0974591	0.19903	0.0282288	0.170801
FGRAMPH1_01G02179/FGRAMPH1_01G02179/clean/HG970332:2853772-2853836:+	18.9167	4.12076	1.41155	2.91932	0.00350798	0.00739671	0.175824	0.0121142	0.16371
FGRAMPH1_01G02179/FGRAMPH1_01G02179/clean/HG970332:2855629-2855682:+	18.3333	4.51669	1.37667	3.28087	0.00103488	0.00255077	0.123077	0.00609401	0.116983
FGRAMPH1_01G02181/FGRAMPH1_01G02181/clean/HG970332:2857124-2857213:+	420.667	4.72107	1.2652	3.73148	0.000190361	0.000592799	0.0154369	0.000594121	0.0148428
FGRAMPH1_01G02181/FGRAMPH1_01G02181/clean/HG970332:2857276-2857331:+	480.667	6.19686	1.25781	4.92672	8.36215e-07	5.71667e-06	0.0186762	0.000259371	0.0184168
FGRAMPH1_01G02181/FGRAMPH1_01G02181/clean/HG970332:2857450-2857507:+	494.25	6.80386	1.2443	5.46801	4.55119e-08	4.84462e-07	0.0273093	0.000251224	0.027058
FGRAMPH1_01G02183/FGRAMPH1_01G02183/clean/HG970332:2858688-2858744:-	353.5	5.50823	1.12303	4.90482	9.35149e-07	6.30792e-06	0.0494175	0.00114091	0.0482766
FGRAMPH1_01G02187/FGRAMPH1_01G02187/clean/HG970332:2864076-2864150:-	109	2.62038	1.14829	2.28198	0.0224902	0.0381803	0.0320856	0.00536196	0.0267236
FGRAMPH1_01G02189/FGRAMPH1_01G02189/clean/HG970332:2864533-2864730:+	75.6667	4.47935	0.88263	5.07501	3.87481e-07	2.97921e-06	0.295224	0.0184332	0.276791
FGRAMPH1_01G02189/FGRAMPH1_01G02189/clean/HG970332:2865276-2865329:+	81.4167	1.93369	0.82322	2.34893	0.0188273	0.0325403	0.168022	0.0502093	0.117813
FGRAMPH1_01G02197/FGRAMPH1_01G02197/clean/HG970332:2876339-2876392:-	11.8333	0.430723	2.05334	0.209767	0.83385	0.899249	0.0472445	0.0354829	0.0117616
FGRAMPH1_01G02197/FGRAMPH1_01G02197/clean/HG970332:2876921-2876977:-	12.5	1.62695	1.54635	1.05212	0.292743	0.371904	0.195804	0.0730713	0.122733
FGRAMPH1_01G02203/FGRAMPH1_01G02203/clean/HG970332:2882631-2882753:-	26.0833	0.764066	1.81049	0.422023	0.673009	0.755013	0.997207	0.995265	0.00194126
FGRAMPH1_01G02207/FGRAMPH1_01G02207/clean/HG970332:2890830-2890920:-	75.5833	6.17286	1.21221	5.09225	3.53847e-07	2.75698e-06	0.209945	0.00366975	0.206275
FGRAMPH1_01G02211/FGRAMPH1_01G02211/clean/HG970332:2893902-2894162:-	0	NA	NA	NA	NA	NA	NA	NA	NA
FGRAMPH1_01G02213/FGRAMPH1_01G02213/clean/HG970332:2895274-2895328:+	78.25	0.994159	0.532576	1.8667	0.0619437	0.0943854	0.204819	0.114504	0.0903155
FGRAMPH1_01G02213/FGRAMPH1_01G02213/clean/HG970332:2895387-2895569:+	170.333	2.29365	0.839801	2.73118	0.00631081	0.0123029	0.0210877	0.00437447	0.0167132
FGRAMPH1_01G02213/FGRAMPH1_01G02213/clean/HG970332:2895595-2895756:+	183.417	5.05597	0.941006	5.37294	7.74626e-08	7.63879e-07	0.0747664	0.00242327	0.0723431
FGRAMPH1_01G02213/FGRAMPH1_01G02213/clean/HG970332:2895902-2895960:+	195.583	4.46733	1.28729	3.47034	0.000519795	0.00141526	0.0172065	0.000790838	0.0164157
FGRAMPH1_01G02219/FGRAMPH1_01G02219/clean/HG970332:2904678-2904731:-	0.583333	0	5.42861	0	1	NA	0.073075	0.499995	-0.42692
FGRAMPH1_01G02219/FGRAMPH1_01G02219/clean/HG970332:2904962-2905015:-	0.833333	-1.22232	5.12774	-0.238374	0.811591	NA	0.300006	0.499996	-0.199989
FGRAMPH1_01G02221/FGRAMPH1_01G02221/clean/HG970332:2907964-2908177:-	70.5833	2.09221	1.23	1.70098	0.0889469	0.130198	0.148241	0.0392158	0.109026
FGRAMPH1_01G02221/FGRAMPH1_01G02221/clean/HG970332:2909011-2909063:-	81.25	3.58137	1.48619	2.40976	0.015963	0.0280725	0.118791	0.0111363	0.107654
FGRAMPH1_01G02223/FGRAMPH1_01G02223/clean/HG970332:2912930-2913065:+	189.75	7.19785	1.24283	5.79149	6.97638e-09	9.28273e-08	0.0712531	0.000522289	0.0707308
FGRAMPH1_01G02223/FGRAMPH1_01G02223/clean/HG970332:2913169-2913230:+	250.833	5.39748	1.27871	4.22103	2.43185e-05	0.000101853	0.0162399	0.00039149	0.0158484
FGRAMPH1_01G02223/FGRAMPH1_01G02223/clean/HG970332:2913253-2913316:+	246.833	3.48255	0.506458	6.8763	6.14289e-12	1.86949e-10	0.13481	0.0137482	0.121062
FGRAMPH1_01G02223/FGRAMPH1_01G02223/clean/HG970332:2913350-2913415:+	284.75	2.99457	0.479238	6.24859	4.14166e-10	7.67491e-09	0.0952381	0.0130354	0.0822027
FGRAMPH1_01G02223/FGRAMPH1_01G02223/clean/HG970332:2913650-2913734:+	281.5	3.14771	0.492868	6.38652	1.69706e-10	3.51349e-09	0.109541	0.0136905	0.0958502
FGRAMPH1_01G02233/FGRAMPH1_01G02233/clean/HG970332:2923427-2923532:+	81.8333	3.88827	1.16593	3.3349	0.000853306	0.00215751	0.0776054	0.00564975	0.0719557
FGRAMPH1_01G02233/FGRAMPH1_01G02233/clean/HG970332:2923831-2923884:+	114.583	6.59665	0.989851	6.66428	2.6596e-11	6.88895e-10	0.358407	0.0057389	0.352668
FGRAMPH1_01G02237/FGRAMPH1_01G02237/clean/HG970332:2928555-2928661:+	32.6667	2.42267	1.11234	2.178	0.0294063	0.0483782	0.0940172	0.0189874	0.0750298
FGRAMPH1_01G02241/FGRAMPH1_01G02241/clean/HG970332:2933813-2933864:-	43.5833	5.45657	1.34334	4.06195	4.86648e-05	0.000184587	0.17037	0.00465471	0.165716
FGRAMPH1_01G02241/FGRAMPH1_01G02241/clean/HG970332:2933963-2934022:-	40.5	3.64432	1.352	2.69551	0.00702815	0.0135316	0.0566038	0.00477555	0.0518283
FGRAMPH1_01G02241/FGRAMPH1_01G02241/clean/HG970332:2934236-2934306:-	36.9167	3.88059	1.36989	2.83277	0.00461462	0.00934469	0.0712167	0.00517892	0.0660378
FGRAMPH1_01G02247/FGRAMPH1_01G02247/clean/HG970332:2940368-2940424:-	422.667	7.19	1.25252	5.74042	9.44421e-09	1.21836e-07	0.105193	0.000804452	0.104388
FGRAMPH1_01G02247/FGRAMPH1_01G02247/clean/HG970332:2940511-2940563:-	385.083	8.02995	1.25353	6.40587	1.49515e-10	3.15716e-09	0.108753	0.000466639	0.108286
FGRAMPH1_01G02247/FGRAMPH1_01G02247/clean/HG970332:2940625-2940680:-	335.417	5.51825	1.26984	4.34563	1.38875e-05	6.31652e-05	0.0250082	0.000559347	0.0244489
FGRAMPH1_01G02249/FGRAMPH1_01G02249/clean/HG970332:2942220-2942272:+	53.3333	2.46345	1.46449	1.68212	0.0925464	0.134806	0.048276	0.00911324	0.0391627
FGRAMPH1_01G02253/FGRAMPH1_01G02253/clean/HG970332:2944762-2944831:+	70.1667	3.53803	1.46228	2.41953	0.0155404	0.0274079	0.01227	0.00106829	0.0112017
FGRAMPH1_01G02251/FGRAMPH1_01G02251/clean/HG970332:2946135-2946190:-	902.917	4.34995	0.68999	6.30436	2.89378e-10	5.62165e-09	0.0351614	0.0017839	0.0333775
FGRAMPH1_01G02251/FGRAMPH1_01G02251/clean/HG970332:2946261-2946321:-	766.583	4.13317	1.11543	3.70545	0.00021102	0.000647275	0.00997551	0.000573893	0.00940161
FGRAMPH1_01G02251/FGRAMPH1_01G02251/clean/HG970332:2946393-2946470:-	710.167	2.7823	0.800844	3.47421	0.000512355	0.00139897	0.0112727	0.00165454	0.0096182
FGRAMPH1_01G02257/FGRAMPH1_01G02257/clean/HG970332:2949984-2950062:+	7.16667	-1.67807	1.92797	-0.870379	0.384094	0.471362	0.0165165	0.0509994	-0.0344829
FGRAMPH1_01G02257/FGRAMPH1_01G02257/clean/HG970332:2950195-2950272:+	6.91667	1.48427	1.70465	0.87072	0.383907	0.471183	0.065574	0.0244691	0.0411049
FGRAMPH1_01G02261/FGRAMPH1_01G02261/clean/HG970332:2953628-2953696:-	626.167	3.78349	0.542483	6.97439	3.07192e-12	1.01148e-10	0.0474831	0.00360705	0.043876
FGRAMPH1_01G02261/FGRAMPH1_01G02261/clean/HG970332:2953852-2953909:-	776.667	4.31249	0.532936	8.09195	5.87166e-16	4.38719e-14	0.0553673	0.00294118	0.0524261
FGRAMPH1_01G02261/FGRAMPH1_01G02261/clean/HG970332:2953995-2954065:-	712.333	6.14977	1.10889	5.5459	2.92441e-08	3.26191e-07	0.0262435	0.000379438	0.0258641
FGRAMPH1_01G02263/FGRAMPH1_01G02263/clean/HG970332:2957578-2957634:-	20.25	4.40309	1.4512	3.0341	0.00241255	0.00533297	0.19898	0.0116047	0.187375
FGRAMPH1_01G02265/FGRAMPH1_01G02265/clean/HG970332:2960804-2960865:+	287.833	4.95214	1.02531	4.82988	1.36618e-06	8.76881e-06	0.0363637	0.00121754	0.0351461
FGRAMPH1_01G02265/FGRAMPH1_01G02265/clean/HG970332:2960923-2960980:+	284.167	5.14124	0.95509	5.38299	7.326e-08	7.27978e-07	0.0536106	0.00160257	0.052008
FGRAMPH1_01G02265/FGRAMPH1_01G02265/clean/HG970332:2961114-2961165:+	250.167	5.79968	1.24729	4.64981	3.32243e-06	1.88083e-05	0.0486619	0.000917439	0.0477444
FGRAMPH1_01G02265/FGRAMPH1_01G02265/clean/HG970332:2961349-2961401:+	263.667	5.99828	1.03255	5.80917	6.27833e-09	8.44062e-08	0.0750939	0.00126851	0.0738254
FGRAMPH1_01G02267/FGRAMPH1_01G02267/clean/HG970332:2962438-2962514:-	112.917	3.87867	1.31347	2.95299	0.00314712	0.00671969	0.0232221	0.00161364	0.0216084
FGRAMPH1_01G02271/FGRAMPH1_01G02271/clean/HG970332:2968147-2968338:-	135.75	2.77633	0.571992	4.85379	1.21122e-06	7.90926e-06	0.147808	0.0246914	0.123117
FGRAMPH1_01G02275/FGRAMPH1_01G02275/clean/HG970332:2971253-2971332:+	397.333	3.7944	1.01511	3.73793	0.00018554	0.000580112	0.0157335	0.00115075	0.0145827
FGRAMPH1_01G02277/FGRAMPH1_01G02277/clean/HG970332:2972269-2972404:+	52.4167	0.935105	1.76245	0.53057	0.595717	0.680819	0.998666	0.997452	0.00121387
FGRAMPH1_01G02279/FGRAMPH1_01G02279/clean/HG970332:2976769-2976928:-	196.667	3.86931	1.20139	3.2207	0.0012788	0.00306953	0.0516201	0.0037106	0.0479095
FGRAMPH1_01G02281/FGRAMPH1_01G02281/clean/HG970332:2977856-2977923:+	116.833	4.2759	1.0029	4.26352	2.0123e-05	8.61697e-05	0.144886	0.00867055	0.136216
FGRAMPH1_01G02283/FGRAMPH1_01G02283/clean/HG970332:2979022-2979082:-	121.25	3.59505	0.583294	6.16335	7.1221e-10	1.24089e-08	0.359817	0.0444445	0.315373
FGRAMPH1_01G02283/FGRAMPH1_01G02283/clean/HG970332:2979211-2979263:-	113.167	5.91958	1.26202	4.69056	2.72457e-06	1.59027e-05	0.0937199	0.00170552	0.0920143
FGRAMPH1_01G02285/FGRAMPH1_01G02285/clean/HG970332:2981416-2981468:-	159.917	7.65761	1.24429	6.15421	7.5451e-10	1.3029e-08	0.1125	0.000627393	0.111873
FGRAMPH1_01G02285/FGRAMPH1_01G02285/clean/HG970332:2983409-2983461:-	78.5833	6.09152	1.34395	4.53256	5.82727e-06	3.03226e-05	0.114855	0.00189923	0.112955
FGRAMPH1_01G02285/FGRAMPH1_01G02285/clean/HG970332:2983620-2983692:-	50	4.02594	1.22374	3.28986	0.00100237	0.0024827	0.138889	0.00980398	0.129085
FGRAMPH1_01G02287/FGRAMPH1_01G02287/clean/HG970332:2987521-2987598:+	21.1667	1.05936	1.79099	0.591496	0.554188	0.640899	0.0123458	0.00596233	0.00638344
FGRAMPH1_01G02287/FGRAMPH1_01G02287/clean/HG970332:2987887-2987943:+	18.4167	1.25628	1.89188	0.664038	0.506666	0.594493	0.0149255	0.00630283	0.00862266
FGRAMPH1_01G02287/FGRAMPH1_01G02287/clean/HG970332:2988172-2988226:+	22.8333	1.44633	1.52002	0.951524	0.341338	0.425432	0.0287357	0.01074	0.0179957
FGRAMPH1_01G02287/FGRAMPH1_01G02287/clean/HG970332:2990616-2990670:+	31.6667	4.33577	1.40634	3.08302	0.00204914	0.00462436	0.0540541	0.00282188	0.0512323
FGRAMPH1_01G02291/FGRAMPH1_01G02291/clean/HG970332:2992423-2992479:-	123.5	5.64051	1.25686	4.48776	7.19753e-06	3.64441e-05	0.110318	0.00247953	0.107838
FGRAMPH1_01G02297/FGRAMPH1_01G02297/clean/HG970332:2999106-2999157:-	44.4167	4.55133	1.34243	3.39035	0.00069803	0.00181815	0.0548388	0.00246844	0.0523703
FGRAMPH1_01G02297/FGRAMPH1_01G02297/clean/HG970332:2999427-2999481:-	25.8333	0.485096	0.984548	0.492709	0.622218	0.706053	0.0824743	0.0603449	0.0221294
FGRAMPH1_01G02301/FGRAMPH1_01G02301/clean/HG970332:3002909-3002966:+	43.5	7.16691	1.38441	5.17687	2.25635e-07	1.88395e-06	0.569264	0.00911324	0.560151
FGRAMPH1_01G02307/FGRAMPH1_01G02307/clean/HG970332:3015036-3015175:+	0.0833333	0.961754	6.23296	0.154301	0.877372	NA	0.66075	0.5	0.16075
FGRAMPH1_01G02307/FGRAMPH1_01G02307/clean/HG970332:3015328-3015402:+	0.0833333	0.961754	6.23296	0.154301	0.877372	NA	0.66075	0.5	0.16075
FGRAMPH1_01G02309/FGRAMPH1_01G02309/clean/HG970332:3016111-3016190:+	0.666667	-3.8577	5.22524	-0.738282	0.460343	NA	0.499997	0.935471	-0.435474
FGRAMPH1_01G02309/FGRAMPH1_01G02309/clean/HG970332:3016249-3016322:+	0.833333	2.21783	4.11817	0.538548	0.590199	NA	0.82307	0.500001	0.323069
FGRAMPH1_01G02313/FGRAMPH1_01G02313/clean/HG970332:3021427-3021501:+	2.58333	3.66222	2.44733	1.49641	0.134546	0.187614	0.211792	0.020783	0.191009
FGRAMPH1_01G02315/FGRAMPH1_01G02315/clean/HG970332:3025771-3026024:+	0.0833333	0	6.23296	0	1	NA	0.499994	0.339248	0.160746
FGRAMPH1_01G02315/FGRAMPH1_01G02315/clean/HG970332:3026081-3026146:+	0.166667	0	6.20507	0	1	NA	0.499993	0.216252	0.283741
FGRAMPH1_01G02315/FGRAMPH1_01G02315/clean/HG970332:3026160-3026216:+	0.166667	0	6.20507	0	1	NA	0.499993	0.216252	0.283741
FGRAMPH1_01G02315/FGRAMPH1_01G02315/clean/HG970332:3026408-3026470:+	0.333333	0	5.60942	0	1	NA	0.155367	0.339244	-0.183877
FGRAMPH1_01G02317/FGRAMPH1_01G02317/clean/HG970332:3028774-3029015:+	1087.25	1.91649	0.967143	1.9816	0.0475237	0.074564	0.00904422	0.00241183	0.0066324
FGRAMPH1_01G02317/FGRAMPH1_01G02317/clean/HG970332:3029193-3029254:+	1304.92	3.76068	1.2735	2.95303	0.00314669	0.00671969	0.00670163	0.000497517	0.00620411
FGRAMPH1_01G02317/FGRAMPH1_01G02317/clean/HG970332:3029420-3029506:+	1181.67	7.28647	1.39947	5.20659	1.92347e-07	1.65218e-06	0.0212496	0.00013905	0.0211105
FGRAMPH1_01G02317/FGRAMPH1_01G02317/clean/HG970332:3029805-3029868:+	1244.33	7.35488	1.34971	5.44924	5.0586e-08	5.33602e-07	0.020059	0.00012503	0.0199339
FGRAMPH1_01G02323/FGRAMPH1_01G02323/clean/HG970332:3037529-3037601:+	0.333333	0	6.16301	0	1	NA	0.121237	0.499995	-0.378759
FGRAMPH1_01G02323/FGRAMPH1_01G02323/clean/HG970332:3038478-3038529:+	0.5	2.21782	4.94519	0.448481	0.653806	NA	0.900602	0.660754	0.239848
FGRAMPH1_01G02325/FGRAMPH1_01G02325/clean/HG970332:3041045-3041185:+	13.5833	-1.47393	0.997654	-1.47739	0.13957	0.193901	0.358975	0.608695	-0.249721
FGRAMPH1_01G02325/FGRAMPH1_01G02325/clean/HG970332:3041866-3041922:+	14.9167	2.1032	1.57114	1.33865	0.180686	0.243084	0.046154	0.0111363	0.0350177
FGRAMPH1_01G02329/FGRAMPH1_01G02329/clean/HG970332:3049505-3049556:-	7.83333	1.01948	1.91649	0.531953	0.594758	0.679924	0.0327871	0.0164469	0.0163402
FGRAMPH1_01G02329/FGRAMPH1_01G02329/clean/HG970332:3050352-3050407:-	6.91667	-0.397282	1.98711	-0.19993	0.841536	0.905803	0.0178911	0.0234302	-0.00553903
FGRAMPH1_01G02329/FGRAMPH1_01G02329/clean/HG970332:3050716-3051044:-	10.5833	2.8212	1.64956	1.71027	0.0872155	0.127824	0.0909093	0.0139519	0.0769574
FGRAMPH1_01G02333/FGRAMPH1_01G02333/clean/HG970332:3052595-3052723:+	25.25	0.018617	1.03329	0.0180173	0.985625	1	0.149172	0.147541	0.00163041
FGRAMPH1_01G02333/FGRAMPH1_01G02333/clean/HG970332:3053078-3053131:+	34.8333	3.25733	1.44028	2.2616	0.023722	0.040015	0.0408164	0.00443048	0.0363859
FGRAMPH1_01G02333/FGRAMPH1_01G02333/clean/HG970332:3055330-3055417:+	38.6667	-0.0577755	0.78834	-0.0732876	0.941577	0.988563	0.352941	0.36214	-0.00919861
FGRAMPH1_01G02335/FGRAMPH1_01G02335/clean/HG970332:3056737-3056861:-	178	0.808856	0.505112	1.60134	0.109302	0.156265	0.0495627	0.028907	0.0206557
FGRAMPH1_01G02339/FGRAMPH1_01G02339/clean/HG970332:3059561-3059616:+	0.833333	0	5.90049	0	1	NA	0.0523001	0.499993	-0.447693
FGRAMPH1_01G02339/FGRAMPH1_01G02339/clean/HG970332:3059785-3059858:+	0.666667	2.70325	4.48332	0.602958	0.546537	NA	0.926927	0.660755	0.266172
FGRAMPH1_01G02339/FGRAMPH1_01G02339/clean/HG970332:3060100-3060205:+	1.08333	3.48087	3.8249	0.910055	0.362794	NA	0.956036	0.660755	0.29528
FGRAMPH1_01G02339/FGRAMPH1_01G02339/clean/HG970332:3060275-3060345:+	0.25	0.961764	6.23296	0.154303	0.877371	NA	0.499998	0.339247	0.160751
FGRAMPH1_01G02345/FGRAMPH1_01G02345/clean/HG970332:3066279-3066472:+	107.667	2.5002	0.96125	2.60099	0.00929558	0.0173137	0.0512821	0.00946376	0.0418183
FGRAMPH1_01G02345/FGRAMPH1_01G02345/clean/HG970332:3066669-3066725:+	127.417	5.79635	1.27518	4.5455	5.48054e-06	2.88013e-05	0.079932	0.0015608	0.0783712
FGRAMPH1_01G02347/FGRAMPH1_01G02347/clean/HG970332:3069507-3069564:+	12.1667	-6.16989	2.38251	-2.58966	0.009607	0.0178254	0.0136988	0.499997	-0.486299
FGRAMPH1_01G02349/FGRAMPH1_01G02349/clean/HG970332:3075449-3075506:+	28.6667	1.98158	0.777511	2.54861	0.0108152	0.0198241	0.309322	0.101852	0.20747
FGRAMPH1_01G02351/FGRAMPH1_01G02351/clean/HG970332:3076656-3076718:+	2	0	3.01816	0	1	NA	0.0577719	0.0354831	0.0222887
FGRAMPH1_01G02353/FGRAMPH1_01G02353/clean/HG970332:3078726-3079043:-	0	NA	NA	NA	NA	NA	NA	NA	NA
FGRAMPH1_01G02357/FGRAMPH1_01G02357/clean/HG970332:3083247-3083309:-	109.083	2.83189	1.19369	2.37238	0.0176739	0.0307427	0.0213741	0.00305812	0.0183159
FGRAMPH1_01G02367/FGRAMPH1_01G02367/clean/HG970332:3096307-3096363:-	85.3333	4.56355	1.26579	3.6053	0.000311791	0.000905391	0.077189	0.00352486	0.0736641
FGRAMPH1_01G02371/FGRAMPH1_01G02371/clean/HG970332:3101020-3101195:-	58.75	3.16883	0.868545	3.64843	0.000263848	0.000784345	0.17636	0.0232559	0.153104
FGRAMPH1_01G02371/FGRAMPH1_01G02371/clean/HG970332:3101364-3101430:-	56.6667	4.49057	1.28708	3.48896	0.000484907	0.00133398	0.072797	0.0034804	0.0693166
FGRAMPH1_01G02373/FGRAMPH1_01G02373/clean/HG970332:3105609-3105894:-	0.583333	-1.32193	4.09561	-0.322768	0.746871	NA	0.783751	0.900604	-0.116853
FGRAMPH1_01G02373/FGRAMPH1_01G02373/clean/HG970332:3106048-3106277:-	1.75	0.70043	3.09427	0.226364	0.820919	NA	0.95928	0.935473	0.0238073
FGRAMPH1_01G02375/FGRAMPH1_01G02375/clean/HG970332:3107373-3107612:+	1.25	0.961778	3.17452	0.302968	0.761914	NA	0.926928	0.866894	0.0600336
FGRAMPH1_01G02375/FGRAMPH1_01G02375/clean/HG970332:3107660-3107729:+	1.08333	-2.54674	3.70517	-0.687348	0.491864	NA	0.736231	0.942228	-0.205996
FGRAMPH1_01G02375/FGRAMPH1_01G02375/clean/HG970332:3107773-3107826:+	0.166667	-1.85772	6.20507	-0.299387	0.764644	NA	0.499996	0.78375	-0.283755
FGRAMPH1_01G02377/FGRAMPH1_01G02377/clean/HG970332:3116657-3116771:-	0	NA	NA	NA	NA	NA	NA	NA	NA
FGRAMPH1_01G02377/FGRAMPH1_01G02377/clean/HG970332:3116987-3117343:-	0.416667	3.17958	6.15455	0.516622	0.60542	NA	0.900601	0.5	0.400601
FGRAMPH1_01G02381/FGRAMPH1_01G02381/clean/HG970332:3120113-3120245:+	9.33333	-0.218173	1.58839	-0.137355	0.89075	0.946849	0.462265	0.499999	-0.0377347
FGRAMPH1_01G02381/FGRAMPH1_01G02381/clean/HG970332:3120315-3120405:+	6.08333	2.66508	1.80691	1.47494	0.140229	0.194633	0.411765	0.0993946	0.312371
FGRAMPH1_01G02385/FGRAMPH1_01G02385/clean/HG970332:3124956-3125009:+	27.25	4.65642	1.30097	3.5792	0.000344648	0.00098776	0.169884	0.00804972	0.161835
FGRAMPH1_01G02387/FGRAMPH1_01G02387/clean/HG970332:3129732-3129794:-	60.8333	4.66439	1.33106	3.50427	0.000457858	0.00126644	0.052411	0.00217638	0.0502346
FGRAMPH1_01G02387/FGRAMPH1_01G02387/clean/HG970332:3129878-3129947:-	52.0833	4.62628	1.33322	3.47001	0.000520433	0.00141633	0.0620526	0.0026716	0.059381
FGRAMPH1_01G02389/FGRAMPH1_01G02389/clean/HG970332:3134036-3134090:+	3.33333	0	2.19622	0	1	1	0.0256045	0.0282237	-0.00261911
FGRAMPH1_01G02391/FGRAMPH1_01G02391/clean/HG970332:3135685-3135744:+	72.5833	3.91013	1.13319	3.45056	0.000559422	0.00150658	0.0745968	0.00533336	0.0692635
FGRAMPH1_01G02393/FGRAMPH1_01G02393/clean/HG970332:3138894-3139068:+	3.66667	2.23119	2.06534	1.0803	0.280007	0.357868	0.463415	0.155363	0.308052
FGRAMPH1_01G02393/FGRAMPH1_01G02393/clean/HG970332:3139228-3139287:+	98.25	4.32784	1.29172	3.35045	0.000806814	0.00205647	0.0269577	0.00137766	0.02558
FGRAMPH1_01G02393/FGRAMPH1_01G02393/clean/HG970332:3140067-3140122:+	85.8333	4.60128	1.27513	3.60848	0.000307996	0.000895933	0.0569515	0.0024818	0.0544697
FGRAMPH1_01G02399/FGRAMPH1_01G02399/clean/HG970332:3143223-3143327:-	6.75	-1.19153	1.79623	-0.663349	0.507107	0.594772	0.0555558	0.118438	-0.0628821
FGRAMPH1_01G02399/FGRAMPH1_01G02399/clean/HG970332:3143899-3143967:-	4.75	1.70573	1.752	0.973586	0.330262	0.413129	0.183674	0.0645268	0.119147
FGRAMPH1_01G02401/FGRAMPH1_01G02401/clean/HG970332:3147569-3147627:+	1.5	6.7154	3.2489	2.06697	0.0387366	NA	0.783751	0.0333396	0.750411
FGRAMPH1_01G02401/FGRAMPH1_01G02401/clean/HG970332:3147760-3147812:+	3.58333	6.12075	2.10832	2.90315	0.00369434	0.00772676	0.545454	0.0169522	0.528502
FGRAMPH1_01G02401/FGRAMPH1_01G02401/clean/HG970332:3147921-3148063:+	3.83333	0.231316	2.05971	0.112305	0.910581	0.962261	0.599999	0.560976	0.0390228
FGRAMPH1_01G02403/FGRAMPH1_01G02403/clean/HG970332:3151129-3151181:-	147.417	5.63932	1.28606	4.38495	1.16011e-05	5.43718e-05	0.0403588	0.000843058	0.0395157
FGRAMPH1_01G02407/FGRAMPH1_01G02407/clean/HG970332:3154618-3154714:-	10.9167	0.511894	1.89928	0.26952	0.78753	0.858936	0.992884	0.989884	0.00300002
FGRAMPH1_01G02409/FGRAMPH1_01G02409/clean/HG970332:3159973-3160024:+	27.75	4.07615	1.40746	2.89609	0.00377841	0.00787292	0.123596	0.00829164	0.115304
FGRAMPH1_01G02419/FGRAMPH1_01G02419/clean/HG970332:3176730-3176784:-	5.58333	0	2.03899	0	1	1	0.0207829	0.0132804	0.00750252
FGRAMPH1_01G02427/FGRAMPH1_01G02427/clean/HG970332:3185321-3185377:-	0.5	0	6.14893	0	1	NA	0.0842293	0.499994	-0.415765
FGRAMPH1_01G02427/FGRAMPH1_01G02427/clean/HG970332:3185414-3185465:-	0.416667	0	6.15456	0	1	NA	0.0994001	0.499995	-0.400595
FGRAMPH1_01G02427/FGRAMPH1_01G02427/clean/HG970332:3185644-3185700:-	1.25	0	4.11319	0	1	NA	0.035484	0.499996	-0.464512
FGRAMPH1_01G02427/FGRAMPH1_01G02427/clean/HG970332:3185730-3185879:-	1.25	0.584981	3.26861	0.178969	0.857962	NA	0.600001	0.499998	0.100003
FGRAMPH1_01G02427/FGRAMPH1_01G02427/clean/HG970332:3185895-3185980:-	0.583333	2.48088	4.67232	0.530972	0.595438	NA	0.848078	0.499999	0.348079
FGRAMPH1_01G02427/FGRAMPH1_01G02427/clean/HG970332:3186077-3186230:-	10.5833	0.292728	1.04518	0.280073	0.779422	0.851287	0.757895	0.71875	0.039145
FGRAMPH1_01G02431/FGRAMPH1_01G02431/clean/HG970332:3191542-3191640:-	86.9167	2.00476	0.713392	2.81019	0.0049513	0.00993669	0.124654	0.0342679	0.0903859
FGRAMPH1_01G02431/FGRAMPH1_01G02431/clean/HG970332:3191829-3191902:-	83.5	1.86371	0.901135	2.06818	0.0386228	0.061788	0.0449928	0.0127796	0.0322132
FGRAMPH1_01G02431/FGRAMPH1_01G02431/clean/HG970332:3191948-3192005:-	89.0833	4.34957	1.30773	3.32604	0.000880881	0.00221666	0.0344828	0.00174876	0.032734
FGRAMPH1_01G02433/FGRAMPH1_01G02433/clean/HG970332:3193866-3193922:+	206.833	1.09007	1.50193	0.725782	0.467972	0.556317	0.00414295	0.00195039	0.00219256
FGRAMPH1_01G02437/FGRAMPH1_01G02437/clean/HG970332:3199880-3199937:-	130.083	2.59114	0.73365	3.53185	0.000412665	0.00115848	0.0489796	0.00847459	0.040505
FGRAMPH1_01G02439/FGRAMPH1_01G02439/clean/HG970332:3201324-3201681:+	33.6667	1.88071	0.535227	3.51385	0.000441661	0.00122688	0.699153	0.386905	0.312248
FGRAMPH1_01G02441/FGRAMPH1_01G02441/clean/HG970332:3203111-3203162:-	4.91667	0.263037	1.82188	0.144377	0.885203	0.943072	0.23077	0.2	0.0307696
FGRAMPH1_01G02441/FGRAMPH1_01G02441/clean/HG970332:3203548-3203601:-	4.33333	0.290692	2.0478	0.141954	0.887117	0.944313	0.0697679	0.0577714	0.0119964
FGRAMPH1_01G02441/FGRAMPH1_01G02441/clean/HG970332:3203707-3203772:-	5.41667	4.20822	1.8173	2.31564	0.0205778	0.0352469	0.375	0.0314397	0.343561
FGRAMPH1_01G02443/FGRAMPH1_01G02443/clean/HG970332:3206513-3206614:-	0.0833333	0.961754	6.23296	0.154301	0.877372	NA	0.66075	0.5	0.16075
FGRAMPH1_01G02445/FGRAMPH1_01G02445/clean/HG970332:3210545-3210607:+	45.8333	5.97916	1.38937	4.30352	1.68107e-05	7.43061e-05	0.276689	0.00602745	0.270661
FGRAMPH1_01G02449/FGRAMPH1_01G02449/clean/HG970332:3220786-3220837:-	15.1667	2.11826	1.52118	1.39251	0.163769	0.222978	0.137725	0.0354828	0.102242
FGRAMPH1_01G02449/FGRAMPH1_01G02449/clean/HG970332:3223324-3223378:-	11.1667	5.44845	2.11023	2.58192	0.0098252	0.0181926	0.995805	0.844637	0.151168
FGRAMPH1_01G02457/FGRAMPH1_01G02457/clean/HG970332:3233271-3233326:+	1.08333	3.48087	3.80029	0.915947	0.359694	NA	0.956036	0.660755	0.29528
FGRAMPH1_01G02461/FGRAMPH1_01G02461/clean/HG970332:3238458-3238522:+	354.417	5.18272	1.25805	4.11966	3.79438e-05	0.000148518	0.0196681	0.000552073	0.019116
FGRAMPH1_01G02461/FGRAMPH1_01G02461/clean/HG970332:3238922-3238973:+	373.083	5.55282	1.31175	4.23313	2.30463e-05	9.70826e-05	0.023297	0.000507869	0.0227891
FGRAMPH1_01G02465/FGRAMPH1_01G02465/clean/HG970332:3245725-3245794:+	5.66667	1.87447	1.39143	1.34716	0.17793	0.239736	0.25	0.0833336	0.166667
FGRAMPH1_01G02465/FGRAMPH1_01G02465/clean/HG970332:3245909-3245981:+	6.41667	2.44269	2.08116	1.17372	0.240509	0.312737	0.0625004	0.0121142	0.0503862
FGRAMPH1_01G02465/FGRAMPH1_01G02465/clean/HG970332:3246310-3246373:+	7.83333	1.43128	1.91339	0.748032	0.454441	0.543166	0.02682	0.0101156	0.0167044
FGRAMPH1_01G02465/FGRAMPH1_01G02465/clean/HG970332:3246951-3247003:+	11.1667	1.42123	1.87925	0.756274	0.449485	0.538214	0.0188315	0.00711555	0.011716
FGRAMPH1_01G02467/FGRAMPH1_01G02467/clean/HG970332:3247549-3247605:-	37.0833	3.77186	1.39991	2.69435	0.00705258	0.0135741	0.0343348	0.00259619	0.0317386
FGRAMPH1_01G02467/FGRAMPH1_01G02467/clean/HG970332:3249069-3249129:-	24.3333	0	1.78638	0	1	1	0.00317959	0.00461577	-0.00143618
FGRAMPH1_01G02473/FGRAMPH1_01G02473/clean/HG970332:3261659-3261711:-	8.25	3.88372	2.04243	1.90152	0.0572335	0.0879633	0.225353	0.0193271	0.206026
FGRAMPH1_01G02475/FGRAMPH1_01G02475/clean/HG970332:3263963-3264014:-	62.25	7.19569	1.31326	5.47925	4.27138e-08	4.58446e-07	0.202797	0.00173229	0.201065
FGRAMPH1_01G02475/FGRAMPH1_01G02475/clean/HG970332:3265048-3265102:-	38.8333	5.34467	1.37014	3.90081	9.58711e-05	0.000329347	0.197917	0.0060357	0.191881
FGRAMPH1_01G02481/FGRAMPH1_01G02481/clean/HG970332:3269891-3269992:+	0.5	-3.44266	5.72549	-0.601286	0.547649	NA	0.499996	0.915773	-0.415777
FGRAMPH1_01G02483/FGRAMPH1_01G02483/clean/HG970332:3271605-3271661:+	0.5	0	4.30987	0	1	NA	0.121233	0.216247	-0.0950141
FGRAMPH1_01G02487/FGRAMPH1_01G02487/clean/HG970332:3277427-3278005:+	25.5	-0.417768	0.709966	-0.588434	0.556241	0.642826	0.236715	0.292929	-0.0562142
FGRAMPH1_01G02487/FGRAMPH1_01G02487/clean/HG970332:3278275-3278556:+	25.3333	2.81321	1.46566	1.91941	0.054932	0.0849301	0.0320856	0.0046943	0.0273913
FGRAMPH1_01G02491/FGRAMPH1_01G02491/clean/HG970332:3283052-3283107:-	2.16667	1.61672	2.51472	0.642904	0.520286	NA	0.133334	0.0477695	0.0855647
FGRAMPH1_01G02493/FGRAMPH1_01G02493/clean/HG970332:3285423-3285484:+	0.75	0	4.95306	0	1	NA	0.057774	0.499996	-0.442222
FGRAMPH1_01G02493/FGRAMPH1_01G02493/clean/HG970332:3285589-3285645:+	0.583333	0	6.1449	0	1	NA	0.0730762	0.499994	-0.426918
FGRAMPH1_01G02493/FGRAMPH1_01G02493/clean/HG970332:3286022-3286077:+	2.16667	-0.70116	2.61801	-0.267822	0.788836	NA	0.0535403	0.0842243	-0.0306841
FGRAMPH1_01G02493/FGRAMPH1_01G02493/clean/HG970332:3286145-3286203:+	2.08333	0	2.58117	0	1	NA	0.0297452	0.0730715	-0.0433264
FGRAMPH1_01G02497/FGRAMPH1_01G02497/clean/HG970332:3288992-3289053:+	66.3333	6.93981	1.28025	5.42064	5.93846e-08	6.0932e-07	0.209259	0.00215093	0.207108
FGRAMPH1_01G02499/FGRAMPH1_01G02499/clean/HG970332:3290759-3290820:-	353.833	6.34895	1.2865	4.93505	8.01293e-07	5.51676e-06	0.0580737	0.000755803	0.0573179
FGRAMPH1_01G02501/FGRAMPH1_01G02501/clean/HG970332:3291689-3291766:-	559.333	3.95264	0.491598	8.0404	8.95445e-16	6.40325e-14	0.107164	0.00769231	0.0994712
FGRAMPH1_01G02503/FGRAMPH1_01G02503/clean/HG970332:3292959-3293015:+	262.333	1.66809	1.7449	0.955982	0.339081	0.423026	0.0118503	0.00375944	0.00809082
FGRAMPH1_01G02505/FGRAMPH1_01G02505/clean/HG970332:3296327-3296382:+	72.8333	5.46438	1.30962	4.17248	3.01296e-05	0.000122242	0.0950119	0.00237225	0.0926397
FGRAMPH1_01G02507/FGRAMPH1_01G02507/clean/HG970332:3300128-3300241:+	381.667	2.46457	0.707496	3.48352	0.000494875	0.00135948	0.0325246	0.00605374	0.0264708
FGRAMPH1_01G02507/FGRAMPH1_01G02507/clean/HG970332:3300439-3300494:+	448.917	6.62953	1.34102	4.94366	7.66713e-07	5.3006e-06	0.0173913	0.000178726	0.0172126
FGRAMPH1_01G02511/FGRAMPH1_01G02511/clean/HG970332:3304307-3304362:+	0.916667	3.17959	4.43033	0.717687	0.47295	NA	0.900602	0.500002	0.4006
FGRAMPH1_01G02517/FGRAMPH1_01G02517/clean/HG970332:3315107-3315383:-	5.75	-1.37439	1.41702	-0.969914	0.332089	0.415147	0.490909	0.714285	-0.223376
FGRAMPH1_01G02525/FGRAMPH1_01G02525/clean/HG970332:3323124-3323177:-	39.9167	2.94864	1.50591	1.95805	0.050224	0.0783578	0.0274391	0.00364116	0.0237979
FGRAMPH1_01G02525/FGRAMPH1_01G02525/clean/HG970332:3324642-3324703:-	46.4167	2.56526	1.49935	1.71092	0.0870963	0.127681	0.025463	0.00439519	0.0210678
FGRAMPH1_01G02527/FGRAMPH1_01G02527/clean/HG970332:3326520-3326575:-	48.8333	4.92138	1.30585	3.76872	0.000164089	0.000520866	0.107383	0.00395426	0.103428
FGRAMPH1_01G02527/FGRAMPH1_01G02527/clean/HG970332:3327093-3327163:-	61.4167	2.47234	0.752882	3.28383	0.00102406	0.00252729	0.207904	0.0451613	0.162743
FGRAMPH1_01G02529/FGRAMPH1_01G02529/clean/HG970332:3328028-3328082:-	1571.25	9.00237	1.24028	7.25833	3.91902e-13	1.62709e-11	0.0281116	5.63978e-05	0.0280552
FGRAMPH1_01G02529/FGRAMPH1_01G02529/clean/HG970332:3328477-3328687:-	2364.5	6.10203	1.10382	5.52812	3.23676e-08	3.57608e-07	0.00976455	0.000143535	0.00962102
FGRAMPH1_01G02529/FGRAMPH1_01G02529/clean/HG970332:3328727-3328801:-	2136.67	2.40819	0.622619	3.86784	0.000109805	0.000368736	0.0874755	0.0177391	0.0697365
FGRAMPH1_01G02531/FGRAMPH1_01G02531/clean/HG970332:3329281-3329339:+	411.5	7.01524	1.23072	5.70012	1.1972e-08	1.49088e-07	0.0612754	0.000504351	0.0607711
FGRAMPH1_01G02531/FGRAMPH1_01G02531/clean/HG970332:3329409-3329465:+	454.083	4.82739	0.918155	5.2577	1.45865e-07	1.30896e-06	0.0334784	0.00121853	0.0322599
FGRAMPH1_01G02531/FGRAMPH1_01G02531/clean/HG970332:3329955-3330156:+	140.833	1.83715	0.364782	5.0363	4.74624e-07	3.53497e-06	0.753946	0.461664	0.292282
FGRAMPH1_01G02533/FGRAMPH1_01G02533/clean/HG970332:3331511-3331589:+	46.8333	3.83251	1.30302	2.94125	0.00326896	0.00694721	0.0787235	0.00596232	0.0727611
FGRAMPH1_01G02535/FGRAMPH1_01G02535/clean/HG970332:3332713-3332784:-	25.5	-0.065192	1.06308	-0.0613236	0.951102	0.996504	0.101852	0.106061	-0.00420869
FGRAMPH1_01G02537/FGRAMPH1_01G02537/clean/HG970332:3334120-3334250:-	0.0833333	0.961754	6.23296	0.154301	0.877372	NA	0.66075	0.5	0.16075
FGRAMPH1_01G02541/FGRAMPH1_01G02541/clean/HG970332:3339058-3339116:-	425.167	4.56354	1.10998	4.11136	3.93333e-05	0.00015318	0.0216216	0.000933714	0.0206879
FGRAMPH1_01G02541/FGRAMPH1_01G02541/clean/HG970332:3339324-3339376:-	495.417	3.42305	0.773297	4.42656	9.57467e-06	4.62313e-05	0.022796	0.00217015	0.0206258
FGRAMPH1_01G02545/FGRAMPH1_01G02545/clean/HG970332:3340648-3341245:+	1181.83	1.43493	0.418228	3.43097	0.000601425	0.00160197	0.0321511	0.0121375	0.0200136
FGRAMPH1_01G02545/FGRAMPH1_01G02545/clean/HG970332:3341446-3341507:+	2712.17	2.03306	0.525879	3.86603	0.000110623	0.000371271	0.00406202	0.000995555	0.00306647
FGRAMPH1_01G02545/FGRAMPH1_01G02545/clean/HG970332:3341752-3341850:+	2034.75	5.65644	1.2411	4.55761	5.17392e-06	2.74373e-05	0.00495343	9.86874e-05	0.00485474
FGRAMPH1_01G02545/FGRAMPH1_01G02545/clean/HG970332:3341916-3342007:+	1763.42	6.31496	1.1018	5.73151	9.95384e-09	1.27217e-07	0.0164287	0.000209756	0.016219
FGRAMPH1_01G02549/FGRAMPH1_01G02549/clean/HG970332:3346204-3346641:+	4918.67	2.87503	0.54298	5.29491	1.19077e-07	1.10595e-06	0.0178842	0.00247605	0.0154081
FGRAMPH1_01G02549/FGRAMPH1_01G02549/clean/HG970332:3346977-3347043:+	4632.67	5.20196	0.631805	8.23349	1.81832e-16	1.48212e-14	0.0287733	0.000804216	0.0279691
FGRAMPH1_01G02551/FGRAMPH1_01G02551/clean/HG970332:3348530-3348582:-	200.417	6.78126	1.23721	5.48108	4.22727e-08	4.54129e-07	0.0667951	0.000650314	0.0661448
FGRAMPH1_01G02551/FGRAMPH1_01G02551/clean/HG970332:3348761-3348815:-	206.5	7.1325	1.23642	5.76867	7.9898e-09	1.04757e-07	0.0831281	0.000645748	0.0824824
FGRAMPH1_01G02551/FGRAMPH1_01G02551/clean/HG970332:3348843-3348901:-	196.75	5.96112	1.24175	4.80057	1.58217e-06	9.98469e-06	0.0419048	0.000701575	0.0412032
FGRAMPH1_01G02551/FGRAMPH1_01G02551/clean/HG970332:3349920-3350042:-	188.833	1.43328	0.733087	1.95513	0.0505674	0.0788408	0.0436409	0.0166163	0.0270246
FGRAMPH1_01G02553/FGRAMPH1_01G02553/clean/HG970332:3354478-3354537:+	10.1667	2.04152	1.48795	1.37204	0.170052	0.230279	0.106796	0.0282236	0.0785727
FGRAMPH1_01G02557/FGRAMPH1_01G02557/clean/HG970332:3358608-3358665:+	42.5	3.15126	1.00744	3.12799	0.00176005	0.00404797	0.18299	0.0245902	0.1584
FGRAMPH1_01G02559/FGRAMPH1_01G02559/clean/HG970332:3360167-3360221:-	130.75	4.57686	0.770372	5.94111	2.83101e-09	4.17699e-08	0.137423	0.00663132	0.130792
FGRAMPH1_01G02561/FGRAMPH1_01G02561/clean/HG970332:3360737-3360986:+	3408.42	3.4801	0.639748	5.4398	5.33411e-08	5.57618e-07	0.0328561	0.00303522	0.0298209
FGRAMPH1_01G02561/FGRAMPH1_01G02561/clean/HG970332:3361126-3361212:+	5404.42	4.5276	0.725451	6.24108	4.34546e-10	8.01411e-09	0.00687907	0.000300229	0.00657884
FGRAMPH1_01G02561/FGRAMPH1_01G02561/clean/HG970332:3361438-3361530:+	5248.75	3.02986	0.611079	4.95822	7.11428e-07	4.97992e-06	0.00649392	0.000799669	0.00569426
FGRAMPH1_01G02563/FGRAMPH1_01G02563/clean/HG970332:3363440-3363510:-	48.5	-0.270593	1.1678	-0.231712	0.816762	0.884692	0.0824056	0.0977445	-0.0153389
FGRAMPH1_01G02569/FGRAMPH1_01G02569/clean/HG970332:3367427-3367490:-	1.58333	1.90688	2.91744	0.653613	0.513361	NA	0.964517	0.878769	0.0857482
FGRAMPH1_01G02569/FGRAMPH1_01G02569/clean/HG970332:3370806-3370860:-	68.1667	2.05823	0.931477	2.20964	0.0271303	0.0450214	0.17415	0.0481929	0.125957
FGRAMPH1_01G02569/FGRAMPH1_01G02569/clean/HG970332:3371677-3371737:-	67.5	4.1633	1.49409	2.78651	0.0053279	0.0106101	0.154762	0.0101156	0.144647
FGRAMPH1_01G02571/FGRAMPH1_01G02571/clean/HG970332:3372463-3372515:+	30.8333	4.10131	1.33538	3.07127	0.00213151	0.00478892	0.106977	0.00693088	0.100046
FGRAMPH1_01G02571/FGRAMPH1_01G02571/clean/HG970332:3372591-3372669:+	40.8333	1.44963	0.817413	1.77343	0.0761574	0.113573	0.09894	0.0386474	0.0602926
FGRAMPH1_01G02575/FGRAMPH1_01G02575/clean/HG970332:3376958-3377009:-	7	1.11832	1.84822	0.605078	0.545127	0.631799	0.970206	0.9375	0.0327063
FGRAMPH1_01G02575/FGRAMPH1_01G02575/clean/HG970332:3377191-3377249:-	24.5833	5.06865	1.55302	3.26373	0.00109954	0.00268967	0.0813955	0.00263336	0.0787621
FGRAMPH1_01G02575/FGRAMPH1_01G02575/clean/HG970332:3377323-3377394:-	26.0833	3.22802	1.19911	2.69202	0.00710204	0.0136603	0.109756	0.0129871	0.0967692
FGRAMPH1_01G02575/FGRAMPH1_01G02575/clean/HG970332:3378672-3378753:-	20.1667	1.52125	1.73196	0.878342	0.379758	0.467025	0.0208334	0.00735791	0.0134755
FGRAMPH1_01G02579/FGRAMPH1_01G02579/clean/HG970332:3382658-3382712:-	16.6667	4.56298	1.41145	3.23284	0.00122566	0.0029572	0.178572	0.00911324	0.169458
FGRAMPH1_01G02581/FGRAMPH1_01G02581/clean/HG970332:3386983-3387040:-	17.5833	3.8442	1.40343	2.73916	0.00615971	0.01205	0.118421	0.00926627	0.109155
FGRAMPH1_01G02583/FGRAMPH1_01G02583/clean/HG970332:3387967-3388028:+	943	3.76886	0.502504	7.50015	6.37444e-14	3.08301e-12	0.0517174	0.00398497	0.0477324
FGRAMPH1_01G02583/FGRAMPH1_01G02583/clean/HG970332:3388116-3388169:+	1030.08	4.02425	0.472426	8.51827	1.6196e-17	1.57317e-15	0.0496639	0.00320149	0.0464625
FGRAMPH1_01G02587/FGRAMPH1_01G02587/clean/HG970332:3392330-3392382:-	116.083	5.31504	1.34225	3.95979	7.50151e-05	0.000267393	0.0381407	0.000995083	0.0371456
FGRAMPH1_01G02587/FGRAMPH1_01G02587/clean/HG970332:3392721-3392778:-	0	NA	NA	NA	NA	NA	NA	NA	NA
FGRAMPH1_01G02595/FGRAMPH1_01G02595/clean/HG970332:3400249-3400317:+	3.08333	0.0280182	1.74844	0.0160247	0.987215	1	0.433334	0.428571	0.00476256
FGRAMPH1_01G02595/FGRAMPH1_01G02595/clean/HG970332:3400461-3400614:+	54.5	1.27025	0.747932	1.69835	0.0894424	0.130792	0.102564	0.0452381	0.0573261
FGRAMPH1_01G02595/FGRAMPH1_01G02595/clean/HG970332:3400700-3400773:+	56	5.27155	1.34021	3.93339	8.37563e-05	0.000292996	0.0466102	0.00126405	0.0453462
FGRAMPH1_01G02597/FGRAMPH1_01G02597/clean/HG970332:3402804-3402868:-	10.6667	0.438195	2.1674	0.202175	0.83978	0.904247	0.0446433	0.0333391	0.0113041
FGRAMPH1_01G02597/FGRAMPH1_01G02597/clean/HG970332:3402921-3402973:-	9.58333	1.77431	1.99605	0.888915	0.374049	0.460976	0.118812	0.0379212	0.0808912
FGRAMPH1_01G02601/FGRAMPH1_01G02601/clean/HG970332:3407787-3407869:-	20.3333	1.27016	1.15568	1.09906	0.271744	0.348339	0.0827069	0.0360361	0.0466708
FGRAMPH1_01G02605/FGRAMPH1_01G02605/clean/HG970332:3410953-3411007:-	5.25	0.713342	1.97025	0.362057	0.71731	0.79504	0.0454548	0.0282236	0.0172312
FGRAMPH1_01G02605/FGRAMPH1_01G02605/clean/HG970332:3411175-3411238:-	5.58333	0	2.03329	0	1	1	0.0116047	0.0268503	-0.0152456
FGRAMPH1_01G02605/FGRAMPH1_01G02605/clean/HG970332:3411307-3411358:-	6.08333	2.21136	1.72909	1.27892	0.200926	0.267229	0.1	0.0234302	0.0765701
FGRAMPH1_01G02605/FGRAMPH1_01G02605/clean/HG970332:3412214-3412268:-	3.58333	0	2.30758	0	1	1	0.0169522	0.0477694	-0.0308171
FGRAMPH1_01G02607/FGRAMPH1_01G02607/clean/HG970332:3422842-3422894:+	37.0833	5.74837	1.30906	4.39121	1.12724e-05	5.30015e-05	0.306878	0.00816889	0.29871
FGRAMPH1_01G02607/FGRAMPH1_01G02607/clean/HG970332:3423998-3424056:+	49	5.70668	1.30289	4.38003	1.18665e-05	5.54149e-05	0.186147	0.00436046	0.181787
FGRAMPH1_01G02609/FGRAMPH1_01G02609/clean/HG970332:3425959-3426030:+	31.5833	2.27527	1.23484	1.84257	0.065392	0.0991041	0.0638299	0.013889	0.0499409
FGRAMPH1_01G02609/FGRAMPH1_01G02609/clean/HG970332:3426056-3426111:+	30.5	3.23572	1.41847	2.28114	0.0225402	0.0382428	0.0355556	0.00389839	0.0316572
FGRAMPH1_01G02609/FGRAMPH1_01G02609/clean/HG970332:3426545-3426601:+	29	4.11148	1.34581	3.05503	0.00225037	0.00502017	0.0714286	0.00443047	0.0669982
FGRAMPH1_01G02609/FGRAMPH1_01G02609/clean/HG970332:3427286-3427337:+	35.0833	5.84822	1.38809	4.21313	2.51858e-05	0.000104808	0.145299	0.00294225	0.142357
FGRAMPH1_01G02615/FGRAMPH1_01G02615/clean/HG970332:3438216-3438270:+	46.5	3.0703	1.34575	2.28147	0.0225206	0.0382153	0.130785	0.0175982	0.113187
FGRAMPH1_01G02615/FGRAMPH1_01G02615/clean/HG970332:3438335-3438390:+	49.75	4.27286	1.32039	3.23607	0.00121189	0.00293065	0.140978	0.00841812	0.132559
FGRAMPH1_01G02615/FGRAMPH1_01G02615/clean/HG970332:3438814-3438867:+	63.1667	3.77611	1.31992	2.86087	0.00422477	0.00864839	0.175872	0.0153379	0.160534
FGRAMPH1_01G02619/FGRAMPH1_01G02619/clean/HG970332:3449432-3449573:+	0.5	1.85767	5.13964	0.361439	0.717771	NA	0.783748	0.500002	0.283746
FGRAMPH1_01G02621/FGRAMPH1_01G02621/clean/HG970332:3449941-3450100:-	1.66667	0.584955	2.64121	0.221473	0.824724	NA	0.956036	0.935473	0.0205632
FGRAMPH1_01G02623/FGRAMPH1_01G02623/clean/HG970332:3451905-3452024:+	17.5833	3.12583	1.47829	2.11449	0.0344735	0.0556928	0.0779222	0.00958829	0.0683339
FGRAMPH1_01G02623/FGRAMPH1_01G02623/clean/HG970332:3452617-3452678:+	12.75	4.35305	1.44905	3.00406	0.00266399	0.00580619	0.178218	0.0105006	0.167717
FGRAMPH1_01G02625/FGRAMPH1_01G02625/clean/HG970332:3454446-3454513:+	6.41667	0.589243	1.99207	0.295795	0.767387	0.840506	0.0363639	0.0244691	0.0118948
FGRAMPH1_01G02627/FGRAMPH1_01G02627/clean/HG970332:3466721-3466781:+	29.1667	0.0630787	1.97105	0.0320026	0.97447	1	0.995428	0.995224	0.000203368
FGRAMPH1_01G02627/FGRAMPH1_01G02627/clean/HG970332:3478135-3478198:+	48.5833	6.20744	1.2645	4.90902	9.15315e-07	6.19544e-06	0.301508	0.00580741	0.2957
FGRAMPH1_01G02631/FGRAMPH1_01G02631/clean/HG970332:3483783-3483842:+	25.4167	3.76418	1.37178	2.74402	0.00606926	0.0118956	0.145594	0.0123861	0.133208
FGRAMPH1_01G02631/FGRAMPH1_01G02631/clean/HG970332:3484808-3484860:+	27.4167	3.93115	1.32191	2.97384	0.00294101	0.00632175	0.128677	0.00958828	0.119088
FGRAMPH1_01G02633/FGRAMPH1_01G02633/clean/HG970332:3486568-3486674:+	245.167	5.97128	1.24869	4.78204	1.73525e-06	1.07642e-05	0.0415306	0.000690168	0.0408404
FGRAMPH1_01G02633/FGRAMPH1_01G02633/clean/HG970332:3487148-3487209:+	333.833	6.23754	1.24388	5.01458	5.31481e-07	3.88776e-06	0.0327692	0.000448802	0.0323204
FGRAMPH1_01G02635/FGRAMPH1_01G02635/clean/HG970332:3488716-3488781:+	58	1.76785	0.722329	2.44743	0.014388	0.025569	0.104019	0.0329671	0.0710519
FGRAMPH1_01G02635/FGRAMPH1_01G02635/clean/HG970332:3488921-3488984:+	63.0833	3.04666	1.33746	2.27795	0.0227297	0.0385196	0.0299146	0.00371809	0.0261965
FGRAMPH1_01G02635/FGRAMPH1_01G02635/clean/HG970332:3489315-3489374:+	60.3333	2.90612	1.40063	2.07487	0.0379982	0.0608807	0.0139211	0.00187982	0.0120413
FGRAMPH1_01G02639/FGRAMPH1_01G02639/clean/HG970332:3493080-3493131:+	96.75	4.88857	1.30458	3.74723	0.000178796	0.000561433	0.0820896	0.00301003	0.0790796
FGRAMPH1_01G02641/FGRAMPH1_01G02641/clean/HG970332:3494605-3494658:-	44	5.29371	1.41202	3.74903	0.00017752	0.000557728	0.0903227	0.00252491	0.0877978
FGRAMPH1_01G02641/FGRAMPH1_01G02641/clean/HG970332:3494711-3494763:-	64.8333	3.50988	1.21026	2.90011	0.00373035	0.00778531	0.0660794	0.00617288	0.0599065
FGRAMPH1_01G02645/FGRAMPH1_01G02645/clean/HG970332:3499112-3499193:-	1.66667	0	3.35989	0	1	NA	0.0282241	0.339243	-0.311018
FGRAMPH1_01G02645/FGRAMPH1_01G02645/clean/HG970332:3499218-3499282:-	1.75	4.21784	3.31765	1.27133	0.20361	NA	0.973149	0.660755	0.312394
FGRAMPH1_01G02645/FGRAMPH1_01G02645/clean/HG970332:3499849-3499905:-	0.5	0	6.14893	0	1	NA	0.0842293	0.499994	-0.415765
FGRAMPH1_01G02647/FGRAMPH1_01G02647/clean/HG970332:3502077-3502132:-	367.833	5.04055	1.39897	3.60304	0.000314513	0.000912157	0.0241783	0.000752265	0.023426
FGRAMPH1_01G02647/FGRAMPH1_01G02647/clean/HG970332:3503377-3503442:-	313.417	3.05399	1.42524	2.14279	0.0321299	0.0523419	0.0156348	0.00190882	0.013726
FGRAMPH1_01G02649/FGRAMPH1_01G02649/clean/HG970332:3504414-3504476:-	3	0	2.73267	0	1	1	0.0256047	0.035483	-0.00987832
FGRAMPH1_01G02653/FGRAMPH1_01G02653/clean/HG970332:3507264-3507322:-	44.25	2.38824	1.32737	1.79922	0.0719836	0.107971	0.0627803	0.0126336	0.0501467
FGRAMPH1_01G02653/FGRAMPH1_01G02653/clean/HG970332:3507566-3507635:-	37.6667	3.20565	1.3119	2.44352	0.0145449	0.0258162	0.0833334	0.00975783	0.0735756
FGRAMPH1_01G02655/FGRAMPH1_01G02655/clean/HG970332:3509179-3509233:-	58.0833	2.65327	1.37138	1.93475	0.0530214	0.0822489	0.0323887	0.00529266	0.0270961
FGRAMPH1_01G02659/FGRAMPH1_01G02659/clean/HG970332:3514378-3514429:-	14	1.41887	1.31233	1.08119	0.279614	0.357484	0.121496	0.0491805	0.0723151
FGRAMPH1_01G02659/FGRAMPH1_01G02659/clean/HG970332:3515226-3515277:-	14.9167	4.1601	1.5171	2.74213	0.00610415	0.011956	0.147541	0.00958829	0.137953
FGRAMPH1_01G02661/FGRAMPH1_01G02661/clean/HG970332:3518756-3518808:+	1.08333	-0.0381904	4.2114	-0.00906835	0.992765	NA	0.11844	0.121232	-0.00279199
FGRAMPH1_01G02663/FGRAMPH1_01G02663/clean/HG970332:3521450-3521505:+	3.66667	0.398302	2.21747	0.17962	0.857451	0.919791	0.0833339	0.0645269	0.018807
FGRAMPH1_01G02669/FGRAMPH1_01G02669/clean/HG970332:3531205-3531281:-	81	0.666263	0.911981	0.730567	0.465044	0.553626	0.0264551	0.016835	0.00962003
FGRAMPH1_01G02669/FGRAMPH1_01G02669/clean/HG970332:3532004-3532055:-	75.0833	4.10313	1.34428	3.05229	0.00227104	0.00505756	0.0353536	0.00212802	0.0332256
FGRAMPH1_01G02669/FGRAMPH1_01G02669/clean/HG970332:3532153-3532212:-	74.8333	2.82161	1.26183	2.23613	0.0253435	0.042364	0.0254238	0.0036765	0.0217473
FGRAMPH1_01G02671/FGRAMPH1_01G02671/clean/HG970332:3533661-3533755:-	116.25	5.21724	1.18331	4.40903	1.03833e-05	4.94796e-05	0.0684211	0.00197046	0.0664506
FGRAMPH1_01G02675/FGRAMPH1_01G02675/clean/HG970332:3540703-3541057:+	5.58333	1.75489	1.69246	1.03689	0.299789	0.379573	0.529412	0.25	0.279412
FGRAMPH1_01G02675/FGRAMPH1_01G02675/clean/HG970332:3541279-3541358:+	10.8333	3.09624	1.54995	1.99764	0.0457556	0.0720031	0.190909	0.0268503	0.164059
FGRAMPH1_01G02677/FGRAMPH1_01G02677/clean/HG970332:3547693-3547792:+	28.0833	0.840366	0.798042	1.05303	0.292325	0.371494	0.467433	0.328947	0.138486
FGRAMPH1_01G02681/FGRAMPH1_01G02681/clean/HG970332:3550619-3550678:-	6.83333	1.02647	2.19935	0.466712	0.640706	0.724703	0.990066	0.979971	0.010095
FGRAMPH1_01G02681/FGRAMPH1_01G02681/clean/HG970332:3551565-3551617:-	6.16667	-0.0679484	2.06127	-0.0329644	0.973703	1	0.021464	0.0224759	-0.00101184
FGRAMPH1_01G02681/FGRAMPH1_01G02681/clean/HG970332:3552708-3552820:-	4	2.4916	1.868	1.33384	0.182258	0.245	0.256411	0.0577714	0.198639
FGRAMPH1_01G02681/FGRAMPH1_01G02681/clean/HG970332:3552993-3553052:-	3.66667	-1.16748	2.31298	-0.504751	0.613734	0.697784	0.0297939	0.0645269	-0.034733
FGRAMPH1_01G02681/FGRAMPH1_01G02681/clean/HG970332:3554386-3554438:-	9.91667	-0.106913	1.15025	-0.0929474	0.925945	0.974873	0.5	0.518518	-0.0185181
FGRAMPH1_01G02683/FGRAMPH1_01G02683/clean/HG970332:3555748-3555803:-	0.333333	-1.48082	6.17706	-0.23973	0.81054	NA	0.263774	0.499996	-0.236222
FGRAMPH1_01G02683/FGRAMPH1_01G02683/clean/HG970332:3556057-3556110:-	0.25	-0.895889	6.20507	-0.14438	0.8852	NA	0.349555	0.499997	-0.150442
FGRAMPH1_01G02685/FGRAMPH1_01G02685/clean/HG970332:3558170-3558224:+	0.25	2.44263	6.17706	0.395435	0.692522	NA	0.844631	0.5	0.344631
FGRAMPH1_01G02689/FGRAMPH1_01G02689/clean/HG970332:3560283-3560346:+	1.5	0	2.90085	0	1	NA	0.0730718	0.0477696	0.0253022
FGRAMPH1_01G02689/FGRAMPH1_01G02689/clean/HG970332:3560654-3560793:+	1.83333	-0.807358	2.56741	-0.314464	0.753169	NA	0.935473	0.962079	-0.0266059
FGRAMPH1_01G02689/FGRAMPH1_01G02689/clean/HG970332:3560812-3560910:+	0	NA	NA	NA	NA	NA	NA	NA	NA
FGRAMPH1_01G02695/FGRAMPH1_01G02695/clean/HG970332:3565044-3565102:-	2649	4.39302	0.634558	6.92295	4.42325e-12	1.39963e-10	0.0131018	0.000631474	0.0124703
FGRAMPH1_01G02695/FGRAMPH1_01G02695/clean/HG970332:3565611-3565663:-	2051.25	6.07879	1.08776	5.58836	2.2923e-08	2.65333e-07	0.0117256	0.000175502	0.0115501
FGRAMPH1_01G02695/FGRAMPH1_01G02695/clean/HG970332:3566141-3566199:-	2678.83	9.25001	1.24597	7.42394	1.13683e-13	5.21688e-12	0.0241671	4.06726e-05	0.0241264
FGRAMPH1_01G02695/FGRAMPH1_01G02695/clean/HG970332:3566320-3566381:-	2545.75	5.19076	0.580969	8.93466	4.08445e-19	5.28982e-17	0.0367875	0.0010446	0.0357429
FGRAMPH1_01G02695/FGRAMPH1_01G02695/clean/HG970332:3566438-3566573:-	2382.58	5.40537	0.635957	8.49958	1.90281e-17	1.81797e-15	0.03209	0.000781659	0.0313083
FGRAMPH1_01G02695/FGRAMPH1_01G02695/clean/HG970332:3566731-3566953:-	2655.5	4.1967	0.552876	7.59068	3.1823e-14	1.6724e-12	0.0302364	0.00169743	0.028539
FGRAMPH1_01G02697/FGRAMPH1_01G02697/clean/HG970332:3569464-3569518:-	4258.58	6.35406	0.956209	6.64505	3.03113e-11	7.74799e-10	0.00968747	0.00011957	0.0095679
FGRAMPH1_01G02697/FGRAMPH1_01G02697/clean/HG970332:3569601-3569665:-	3882.58	3.48906	0.718131	4.85852	1.18265e-06	7.73568e-06	0.0113262	0.00101924	0.0103069
FGRAMPH1_01G02699/FGRAMPH1_01G02699/clean/HG970332:3570216-3570379:+	23.75	4.96217	1.32783	3.73704	0.000186197	0.000581696	0.426778	0.0233274	0.403451
FGRAMPH1_01G02699/FGRAMPH1_01G02699/clean/HG970332:3570451-3570505:+	388	5.35686	1.25012	4.28508	1.82673e-05	7.93897e-05	0.0193677	0.000481711	0.018886
FGRAMPH1_01G02699/FGRAMPH1_01G02699/clean/HG970332:3570808-3570862:+	357.667	4.80107	1.2664	3.79112	0.000149969	0.000481025	0.0140187	0.000509745	0.013509
FGRAMPH1_01G02699/FGRAMPH1_01G02699/clean/HG970332:3570956-3571007:+	351.917	5.92551	1.24323	4.76621	1.87719e-06	1.1504e-05	0.0581543	0.00101486	0.0571394
FGRAMPH1_01G02699/FGRAMPH1_01G02699/clean/HG970332:3571297-3571358:+	227	1.95529	0.526456	3.71407	0.000203955	0.000629413	0.919362	0.746193	0.17317
FGRAMPH1_01G02703/FGRAMPH1_01G02703/clean/HG970332:3572769-3572825:-	111.083	3.95165	0.769273	5.13685	2.79376e-07	2.25513e-06	0.102713	0.00734396	0.0953693
FGRAMPH1_01G02703/FGRAMPH1_01G02703/clean/HG970332:3572886-3572946:-	92.4167	4.61858	1.15935	3.98377	6.78301e-05	0.000244776	0.0701755	0.00306281	0.0671127
FGRAMPH1_01G02701/FGRAMPH1_01G02701/clean/HG970332:3574932-3575011:-	8.25	1.14136	1.2801	0.891617	0.372598	0.459383	0.423729	0.25	0.173729
FGRAMPH1_01G02705/FGRAMPH1_01G02705/clean/HG970332:3582155-3582210:-	347.917	5.96446	1.24559	4.78847	1.68059e-06	1.04915e-05	0.0398749	0.000664662	0.0392103
FGRAMPH1_01G02705/FGRAMPH1_01G02705/clean/HG970332:3582755-3582910:-	324.333	5.20149	1.25643	4.1399	3.47464e-05	0.000137944	0.02838	0.000793173	0.0275868
FGRAMPH1_01G02707/FGRAMPH1_01G02707/clean/HG970332:3587763-3587829:-	179.667	3.42572	1.4175	2.41673	0.0156606	0.0275949	0.00505563	0.000472635	0.00458299
FGRAMPH1_01G02707/FGRAMPH1_01G02707/clean/HG970332:3588270-3588321:-	153.083	5.54884	0.928491	5.97619	2.28418e-09	3.43541e-08	0.127854	0.00312176	0.124732
FGRAMPH1_01G02707/FGRAMPH1_01G02707/clean/HG970332:3588388-3588443:-	140	5.64541	1.29008	4.37601	1.20873e-05	5.63331e-05	0.031401	0.000647263	0.0307537
FGRAMPH1_01G02707/FGRAMPH1_01G02707/clean/HG970332:3589681-3589758:-	135.917	5.2843	1.33571	3.95617	7.616e-05	0.000270969	0.0561556	0.00152439	0.0546312
FGRAMPH1_01G02707/FGRAMPH1_01G02707/clean/HG970332:3589978-3590102:-	213.25	1.83939	0.779929	2.3584	0.0183537	0.0318207	0.0273794	0.00780489	0.0195745
FGRAMPH1_01G02709/FGRAMPH1_01G02709/clean/HG970332:3591912-3591977:+	4.33333	1.44056	2.39605	0.601225	0.54769	0.634391	0.985686	0.962079	0.0236074
FGRAMPH1_01G02709/FGRAMPH1_01G02709/clean/HG970332:3592191-3592808:+	3.75	0.801096	1.72601	0.464133	0.642552	0.72651	0.793103	0.6875	0.105604
FGRAMPH1_01G02709/FGRAMPH1_01G02709/clean/HG970332:3593050-3593132:+	6.41667	-2.61136	1.75334	-1.48936	0.136392	0.190029	0.895833	0.981327	-0.0854935
FGRAMPH1_01G02711/FGRAMPH1_01G02711/clean/HG970332:3593907-3593959:+	3.08333	-4.06339	2.68603	-1.51279	0.130334	0.182656	0.029794	0.339243	-0.309449
FGRAMPH1_01G02721/FGRAMPH1_01G02721/clean/HG970332:3607432-3607486:-	7.5	-0.257796	1.163	-0.221664	0.824575	0.891334	0.36508	0.407407	-0.0423277
FGRAMPH1_01G02725/FGRAMPH1_01G02725/clean/HG970332:3611251-3611304:-	74.4167	3.44512	1.30563	2.63867	0.00832308	0.0157311	0.0693878	0.00679934	0.0625885
FGRAMPH1_01G02725/FGRAMPH1_01G02725/clean/HG970332:3611462-3611527:-	92.5833	2.75117	1.31842	2.08672	0.0369137	0.0593634	0.0194805	0.00294225	0.0165383
FGRAMPH1_01G02729/FGRAMPH1_01G02729/clean/HG970332:3615578-3615713:+	2.75	4.89591	2.88627	1.69628	0.0898338	0.131216	0.983048	0.660756	0.322292
FGRAMPH1_01G02731/FGRAMPH1_01G02731/clean/HG970332:3618666-3618724:+	134.083	3.57119	1.14167	3.12804	0.00175979	0.00404797	0.070379	0.00632915	0.0640499
FGRAMPH1_01G02733/FGRAMPH1_01G02733/clean/HG970332:3620125-3620183:+	34.25	5.43602	1.4615	3.71948	0.000199634	0.000618026	0.128514	0.00339476	0.125119
FGRAMPH1_01G02733/FGRAMPH1_01G02733/clean/HG970332:3620386-3620446:+	40	5.8886	1.33621	4.40695	1.04835e-05	4.9835e-05	0.16129	0.00323552	0.158055
FGRAMPH1_01G02733/FGRAMPH1_01G02733/clean/HG970332:3621804-3621857:+	56.75	5.18007	1.31354	3.94359	8.02719e-05	0.000282503	0.0584959	0.00171081	0.0567851
FGRAMPH1_01G02733/FGRAMPH1_01G02733/clean/HG970332:3622060-3622111:+	86.0833	6.62338	1.2934	5.1209	3.04081e-07	2.41771e-06	0.093254	0.00104206	0.092212
FGRAMPH1_01G02733/FGRAMPH1_01G02733/clean/HG970332:3622228-3622282:+	89.6667	2.19166	1.25832	1.74174	0.0815539	0.120465	0.0176679	0.00392159	0.0137463
FGRAMPH1_01G02735/FGRAMPH1_01G02735/clean/HG970332:3623392-3623447:+	43.3333	4.6625	1.29647	3.5963	0.000322772	0.000934019	0.1067	0.0046943	0.102006
FGRAMPH1_01G02737/FGRAMPH1_01G02737/clean/HG970332:3624624-3624682:-	86	3.11132	0.720653	4.31736	1.57907e-05	7.04385e-05	0.216902	0.0310559	0.185846
FGRAMPH1_01G02737/FGRAMPH1_01G02737/clean/HG970332:3625607-3625664:-	89.9167	4.92122	1.26664	3.88526	0.000102219	0.000347162	0.0554157	0.00193248	0.0534832
FGRAMPH1_01G02737/FGRAMPH1_01G02737/clean/HG970332:3625829-3625885:-	94.0833	4.85883	1.27568	3.80881	0.000139635	0.000451982	0.0567787	0.00207023	0.0547085
FGRAMPH1_01G02737/FGRAMPH1_01G02737/clean/HG970332:3625976-3626030:-	84.8333	3.41503	1.11824	3.05393	0.00225862	0.00503435	0.0822623	0.00833338	0.0739289
FGRAMPH1_01G02739/FGRAMPH1_01G02739/clean/HG970332:3626981-3627034:+	102.833	4.86541	1.25957	3.86275	0.000112118	0.000375748	0.0564175	0.00204696	0.0543706
FGRAMPH1_01G02739/FGRAMPH1_01G02739/clean/HG970332:3627488-3627542:+	114	2.99892	1.13028	2.65327	0.00797172	0.0151357	0.031106	0.00400002	0.027106
FGRAMPH1_01G02741/FGRAMPH1_01G02741/clean/HG970332:3628310-3628436:+	1.91667	1.29278	2.45399	0.526807	0.598328	NA	0.583333	0.363637	0.219696
FGRAMPH1_01G02743/FGRAMPH1_01G02743/clean/HG970332:3629374-3629529:+	944.583	2.12469	0.451473	4.70612	2.52478e-06	1.48781e-05	0.299239	0.0891836	0.210055
FGRAMPH1_01G02743/FGRAMPH1_01G02743/clean/HG970332:3629653-3629806:+	1433	4.67308	0.752259	6.21206	5.22932e-10	9.43545e-09	0.0187405	0.000748058	0.0179924
FGRAMPH1_01G02743/FGRAMPH1_01G02743/clean/HG970332:3629899-3629952:+	1394.33	7.01824	1.2395	5.66216	1.49479e-08	1.81072e-07	0.0215364	0.000169767	0.0213666
FGRAMPH1_01G02743/FGRAMPH1_01G02743/clean/HG970332:3630106-3630161:+	1123.75	6.8615	1.24464	5.51283	3.53115e-08	3.87562e-07	0.0224104	0.000197102	0.0222133
FGRAMPH1_01G02743/FGRAMPH1_01G02743/clean/HG970332:3630367-3630421:+	1502.67	5.72075	1.15478	4.95397	7.27146e-07	5.06915e-06	0.0137562	0.000264413	0.0134918
FGRAMPH1_01G02745/FGRAMPH1_01G02745/clean/HG970332:3634471-3634563:+	70.5	4.65227	1.28774	3.61275	0.000302962	0.000885044	0.142229	0.0065507	0.135678
FGRAMPH1_01G02745/FGRAMPH1_01G02745/clean/HG970332:3634675-3634796:+	65.1667	4.37029	1.29251	3.38124	0.000721586	0.00187281	0.0685806	0.00354752	0.0650331
FGRAMPH1_01G02751/FGRAMPH1_01G02751/clean/HG970332:3642424-3642495:-	37.3333	4.50218	1.351	3.33249	0.000860739	0.00217301	0.161994	0.00845805	0.153536
FGRAMPH1_01G02753/FGRAMPH1_01G02753/clean/HG970332:3643729-3643798:+	200.583	4.3663	1.26249	3.45849	0.000543215	0.00146976	0.0204191	0.00100965	0.0194095
FGRAMPH1_01G02755/FGRAMPH1_01G02755/clean/HG970332:3646662-3646724:+	3.66667	0	2.51246	0	1	1	0.0577716	0.0155218	0.0422498
FGRAMPH1_01G02755/FGRAMPH1_01G02755/clean/HG970332:3646855-3646913:+	3.08333	2.76914	2.42271	1.14299	0.253042	0.327258	0.118438	0.0193272	0.099111
FGRAMPH1_01G02757/FGRAMPH1_01G02757/clean/HG970332:3647494-3647547:-	73.3333	3.15616	1.40135	2.25224	0.0243074	0.0408605	0.0315501	0.00364116	0.027909
FGRAMPH1_01G02757/FGRAMPH1_01G02757/clean/HG970332:3648565-3648629:-	65.9167	5.21659	1.42612	3.65788	0.000254306	0.000759465	0.118936	0.00361729	0.115319
FGRAMPH1_01G02759/FGRAMPH1_01G02759/clean/HG970332:3649740-3649791:-	145	6.66296	1.27803	5.21346	1.85346e-07	1.60386e-06	0.0823635	0.00088497	0.0814786
FGRAMPH1_01G02759/FGRAMPH1_01G02759/clean/HG970332:3651764-3651847:-	104.25	4.68106	1.30719	3.58102	0.00034226	0.000983079	0.05071	0.00207803	0.048632
FGRAMPH1_01G02759/FGRAMPH1_01G02759/clean/HG970332:3652094-3652414:-	87	-0.431447	0.681319	-0.633253	0.526568	0.613856	0.1868	0.236515	-0.0497149
FGRAMPH1_01G02763/FGRAMPH1_01G02763/clean/HG970332:3656520-3656579:-	2.66667	0	2.54443	0	1	1	0.035483	0.0314398	0.00404326
FGRAMPH1_01G02763/FGRAMPH1_01G02763/clean/HG970332:3658437-3658489:-	1.66667	0	3.115	0	1	NA	0.0477698	0.0577718	-0.010002
FGRAMPH1_01G02765/FGRAMPH1_01G02765/clean/HG970332:3660958-3661026:-	21.25	2.29476	1.40707	1.63088	0.102917	0.148171	0.0820514	0.0178911	0.0641603
FGRAMPH1_01G02771/FGRAMPH1_01G02771/clean/HG970332:3668514-3668864:+	986.583	2.02156	0.915129	2.20905	0.0271715	0.045077	0.117494	0.0317493	0.0857444
FGRAMPH1_01G02771/FGRAMPH1_01G02771/clean/HG970332:3668897-3668961:+	1106	6.14559	0.917713	6.69663	2.13281e-11	5.6372e-10	0.0466516	0.00069073	0.0459608
FGRAMPH1_01G02771/FGRAMPH1_01G02771/clean/HG970332:3669517-3669584:+	870.333	5.24814	0.844821	6.21213	5.2271e-10	9.43545e-09	0.0283254	0.000766434	0.0275589
FGRAMPH1_01G02773/FGRAMPH1_01G02773/clean/HG970332:3671324-3671391:+	65.6667	5.87264	1.32116	4.44506	8.78671e-06	4.30508e-05	0.117431	0.00226574	0.115166
FGRAMPH1_01G02773/FGRAMPH1_01G02773/clean/HG970332:3671658-3671711:+	51	4.72623	1.2718	3.71618	0.00020226	0.000625177	0.087146	0.00359373	0.0835523
FGRAMPH1_01G02777/FGRAMPH1_01G02777/clean/HG970332:3679435-3679493:-	4.75	0.818204	2.12806	0.384484	0.70062	0.779388	0.0512824	0.029745	0.0215374
FGRAMPH1_01G02777/FGRAMPH1_01G02777/clean/HG970332:3680606-3680659:-	4.41667	2.3983	1.90213	1.26085	0.207365	0.27457	0.195122	0.0439636	0.151159
FGRAMPH1_01G02783/FGRAMPH1_01G02783/clean/HG970332:3684713-3684771:-	155.75	4.80994	1.26913	3.78994	0.000150684	0.00048281	0.0347464	0.00128167	0.0334647
FGRAMPH1_01G02783/FGRAMPH1_01G02783/clean/HG970332:3684974-3685036:-	164.167	3.9875	0.921059	4.32926	1.49614e-05	6.72021e-05	0.101552	0.0070755	0.0944769
FGRAMPH1_01G02783/FGRAMPH1_01G02783/clean/HG970332:3685316-3685381:-	214.75	4.82387	1.2371	3.89934	9.64572e-05	0.000330581	0.062323	0.00234124	0.0599817
FGRAMPH1_01G02787/FGRAMPH1_01G02787/clean/HG970332:3688577-3688635:-	711.167	3.54871	0.939083	3.77891	0.000157514	0.00050232	0.0135542	0.0011728	0.0123814
FGRAMPH1_01G02787/FGRAMPH1_01G02787/clean/HG970332:3688718-3688786:-	564.75	3.66381	0.810549	4.52016	6.17923e-06	3.18977e-05	0.0231102	0.00186307	0.0212471
FGRAMPH1_01G02787/FGRAMPH1_01G02787/clean/HG970332:3688841-3688899:-	510.083	4.49936	1.2428	3.62034	0.000294214	0.00086208	0.0129078	0.000577831	0.0123299
FGRAMPH1_01G02789/FGRAMPH1_01G02789/clean/HG970332:3689879-3689931:-	518.833	5.77567	1.11195	5.19417	2.0564e-07	1.75471e-06	0.042246	0.000804512	0.0414415
FGRAMPH1_01G02789/FGRAMPH1_01G02789/clean/HG970332:3690287-3690349:-	391.25	5.67924	1.25735	4.51685	6.27664e-06	3.2311e-05	0.0184779	0.000367259	0.0181107
FGRAMPH1_01G02793/FGRAMPH1_01G02793/clean/HG970332:3696369-3696439:+	178.083	3.9628	1.26276	3.1382	0.00169988	0.00393287	0.0198625	0.00129796	0.0185645
FGRAMPH1_01G02793/FGRAMPH1_01G02793/clean/HG970332:3696459-3696522:+	179.5	4.20775	0.815562	5.15933	2.47838e-07	2.03436e-06	0.08	0.00468386	0.0753162
FGRAMPH1_01G02793/FGRAMPH1_01G02793/clean/HG970332:3696610-3696673:+	195.5	4.65368	1.24894	3.7261	0.000194466	0.000604452	0.029533	0.00120755	0.0283254
FGRAMPH1_01G02793/FGRAMPH1_01G02793/clean/HG970332:3696891-3696952:+	163.083	5.50529	1.26061	4.36715	1.25877e-05	5.82692e-05	0.0582691	0.00136039	0.0569087
FGRAMPH1_01G02797/FGRAMPH1_01G02797/clean/HG970332:3699330-3699383:+	450.333	5.08638	0.932706	5.45336	4.94274e-08	5.22326e-07	0.0528672	0.00164025	0.0512269
FGRAMPH1_01G02799/FGRAMPH1_01G02799/clean/HG970332:3700428-3700505:-	55.9167	6.52054	1.28487	5.07487	3.87759e-07	2.97938e-06	0.1575	0.00203211	0.155468
FGRAMPH1_01G02799/FGRAMPH1_01G02799/clean/HG970332:3700628-3700682:-	53.1667	1.45591	1.63722	0.88926	0.373863	0.460796	0.00549454	0.00200991	0.00348463
FGRAMPH1_01G02799/FGRAMPH1_01G02799/clean/HG970332:3700698-3701061:-	23.3333	0.520828	1.77728	0.293047	0.769486	0.842409	0.996667	0.995224	0.0014423
FGRAMPH1_01G02801/FGRAMPH1_01G02801/clean/HG970332:3701572-3701626:+	99	4.35928	0.829024	5.25833	1.4537e-07	1.30725e-06	0.209382	0.0127389	0.196643
FGRAMPH1_01G02801/FGRAMPH1_01G02801/clean/HG970332:3701754-3701814:+	100.583	6.10613	1.24855	4.89057	1.00547e-06	6.71618e-06	0.104427	0.00168985	0.102737
FGRAMPH1_01G02807/FGRAMPH1_01G02807/clean/HG970332:3710099-3710155:-	96.4167	2.84213	1.43864	1.97557	0.0482038	0.0754685	0.043031	0.00623165	0.0367993
FGRAMPH1_01G02809/FGRAMPH1_01G02809/clean/HG970332:3710963-3711024:+	188.75	1.14366	0.662078	1.72737	0.0841004	0.123694	0.028949	0.0133136	0.0156354
FGRAMPH1_01G02813/FGRAMPH1_01G02813/clean/HG970332:3713882-3713938:+	290.5	5.25919	0.90331	5.82214	5.80998e-09	7.8925e-08	0.0630631	0.00175439	0.0613087
FGRAMPH1_01G02817/FGRAMPH1_01G02817/clean/HG970332:3718306-3718360:+	192.917	5.20667	1.28016	4.06722	4.7578e-05	0.000180582	0.0237128	0.000657285	0.0230555
FGRAMPH1_01G02819/FGRAMPH1_01G02819/clean/HG970332:3720476-3720533:-	126.917	3.2552	1.42175	2.28957	0.0220464	0.0375033	0.0132626	0.00140574	0.0118569
FGRAMPH1_01G02819/FGRAMPH1_01G02819/clean/HG970332:3720865-3721010:-	156.083	5.00395	1.41284	3.54176	0.000397474	0.00111961	0.0463884	0.00151371	0.0448747
FGRAMPH1_01G02819/FGRAMPH1_01G02819/clean/HG970332:3721120-3721203:-	187.833	4.84412	1.4209	3.40919	0.000651551	0.00171627	0.0320947	0.00115312	0.0309415
FGRAMPH1_01G02819/FGRAMPH1_01G02819/clean/HG970332:3721223-3721302:-	179.5	4.04947	1.28203	3.15865	0.00158504	0.00370766	0.0659538	0.00424631	0.0617075
FGRAMPH1_01G02819/FGRAMPH1_01G02819/clean/HG970332:3721316-3721383:-	198.167	4.00248	1.44353	2.7727	0.00555931	0.0110091	0.0171123	0.00108509	0.0160273
FGRAMPH1_01G02821/FGRAMPH1_01G02821/clean/HG970332:3723145-3723197:-	197.583	6.05947	1.3503	4.48751	7.20619e-06	3.64721e-05	0.0846428	0.00138457	0.0832582
FGRAMPH1_01G02827/FGRAMPH1_01G02827/clean/HG970332:3728595-3728655:+	118.417	5.6919	1.25221	4.5455	5.48052e-06	2.88013e-05	0.160319	0.0036799	0.156639
FGRAMPH1_01G02827/FGRAMPH1_01G02827/clean/HG970332:3729418-3729471:+	63.4167	1.05364	1.20065	0.877556	0.380185	0.467352	0.0434784	0.0214286	0.0220497
FGRAMPH1_01G02829/FGRAMPH1_01G02829/clean/HG970332:3730428-3730492:-	11	3.70721	2.26445	1.63714	0.101602	0.146552	0.0594642	0.00481727	0.054647
FGRAMPH1_01G02833/FGRAMPH1_01G02833/clean/HG970332:3734393-3734459:-	85.3333	4.24817	1.37942	3.07968	0.00207223	0.00467104	0.0492846	0.00272052	0.0465641
FGRAMPH1_01G02835/FGRAMPH1_01G02835/clean/HG970332:3737144-3737198:-	66.25	2.25952	0.765257	2.95263	0.00315082	0.00672637	0.090708	0.0204082	0.0702998
FGRAMPH1_01G02835/FGRAMPH1_01G02835/clean/HG970332:3737339-3737391:-	56.6667	4.58269	1.32037	3.47075	0.000519006	0.00141344	0.086207	0.00392158	0.0822854
FGRAMPH1_01G02835/FGRAMPH1_01G02835/clean/HG970332:3737774-3737827:-	53.5	4.9411	1.30562	3.78449	0.000154023	0.000492265	0.07277	0.00254823	0.0702218
FGRAMPH1_01G02837/FGRAMPH1_01G02837/clean/HG970332:3740894-3741070:+	4.58333	4.11546	2.35551	1.74716	0.0806088	0.119251	0.989499	0.844637	0.144862
FGRAMPH1_01G02839/FGRAMPH1_01G02839/clean/HG970332:3741434-3741758:+	2.08333	5.50155	3.52405	1.56114	0.11849	NA	0.978403	0.5	0.478403
FGRAMPH1_01G02839/FGRAMPH1_01G02839/clean/HG970332:3741953-3742089:+	1.33333	2.80734	3.18935	0.880223	0.378738	NA	0.962078	0.783753	0.178325
FGRAMPH1_01G02841/FGRAMPH1_01G02841/clean/HG970332:3748272-3748328:+	41.25	3.73265	1.20936	3.08646	0.00202554	0.00457729	0.0954358	0.00787406	0.0875617
FGRAMPH1_01G02847/FGRAMPH1_01G02847/clean/HG970332:3755403-3755509:+	17.4167	-0.346939	0.936814	-0.370339	0.71113	0.788821	0.278196	0.328947	-0.0507517
FGRAMPH1_01G02847/FGRAMPH1_01G02847/clean/HG970332:3756160-3756212:+	16.1667	3.33968	1.49109	2.23975	0.0251072	0.0420233	0.0630632	0.00660457	0.0564586
FGRAMPH1_01G02851/FGRAMPH1_01G02851/clean/HG970332:3758670-3758800:+	1.58333	-1.70571	2.62691	-0.649322	0.51613	NA	0.769231	0.915775	-0.146545
FGRAMPH1_01G02855/FGRAMPH1_01G02855/clean/HG970332:3764334-3764488:-	49.75	6.14178	1.46961	4.1792	2.92537e-05	0.000119271	0.121019	0.00194612	0.119073
FGRAMPH1_01G02861/FGRAMPH1_01G02861/clean/HG970332:3770486-3770609:-	165.25	1.99991	0.573222	3.48889	0.000485036	0.00133402	0.0692369	0.0182584	0.0509784
FGRAMPH1_01G02863/FGRAMPH1_01G02863/clean/HG970332:3773550-3773607:+	87	5.40403	1.25614	4.30208	1.69204e-05	7.47327e-05	0.0969306	0.00252851	0.0944021
FGRAMPH1_01G02865/FGRAMPH1_01G02865/clean/HG970332:3774674-3774738:-	3589.58	3.03545	0.802603	3.78201	0.000155567	0.000496655	0.00262521	0.000320925	0.00230429
FGRAMPH1_01G02865/FGRAMPH1_01G02865/clean/HG970332:3775220-3775484:-	3882.58	3.47249	0.570376	6.08807	1.14277e-09	1.88938e-08	0.0244763	0.0022553	0.022221
FGRAMPH1_01G02867/FGRAMPH1_01G02867/clean/HG970332:3776449-3776524:+	150.333	2.60998	0.787597	3.31386	0.000920189	0.00230512	0.0440141	0.00748505	0.0365291
FGRAMPH1_01G02867/FGRAMPH1_01G02867/clean/HG970332:3777139-3777191:+	169.25	4.69193	1.12905	4.15566	3.24351e-05	0.000130277	0.0556039	0.00227274	0.0533311
FGRAMPH1_01G02871/FGRAMPH1_01G02871/clean/HG970332:3782667-3782725:-	59.5833	5.02935	1.26643	3.97127	7.14897e-05	0.000256001	0.189655	0.00711554	0.18254
FGRAMPH1_01G02875/FGRAMPH1_01G02875/clean/HG970332:3788232-3788288:-	43.0833	3.27202	1.54311	2.12041	0.0339714	0.0549741	0.0254238	0.00269325	0.0227306
FGRAMPH1_01G02875/FGRAMPH1_01G02875/clean/HG970332:3788803-3788859:-	31.4167	4.0808	1.47334	2.76977	0.00560967	0.0110937	0.0588236	0.0036799	0.0551437
FGRAMPH1_01G02875/FGRAMPH1_01G02875/clean/HG970332:3789726-3789808:-	23.6667	2.62252	1.85257	1.41561	0.156889	0.214611	0.01556	0.00256006	0.013
FGRAMPH1_01G02879/FGRAMPH1_01G02879/clean/HG970332:3798454-3798505:-	408.833	3.84034	0.782705	4.9065	9.27163e-07	6.26493e-06	0.0282787	0.00202758	0.0262511
FGRAMPH1_01G02881/FGRAMPH1_01G02881/clean/HG970332:3799162-3799215:+	37.25	2.12039	1.01737	2.08419	0.037143	0.0596828	0.390533	0.12844	0.262092
FGRAMPH1_01G02883/FGRAMPH1_01G02883/clean/HG970332:3805723-3805780:-	38.5833	4.85342	1.29096	3.75956	0.000170215	0.000537095	0.106383	0.0041012	0.102282
FGRAMPH1_01G02883/FGRAMPH1_01G02883/clean/HG970332:3805839-3805892:-	39.5833	4.60188	1.28629	3.57765	0.000346703	0.000993159	0.0909091	0.0041012	0.0868079
FGRAMPH1_01G02883/FGRAMPH1_01G02883/clean/HG970332:3806105-3806161:-	36.8333	4.21371	1.32428	3.18188	0.00146323	0.00344972	0.0757098	0.00439519	0.0713147
FGRAMPH1_01G02883/FGRAMPH1_01G02883/clean/HG970332:3806842-3806906:-	25.5833	2.76753	1.38988	1.99119	0.0464596	0.0730124	0.0571429	0.00882186	0.0483211
FGRAMPH1_01G02887/FGRAMPH1_01G02887/clean/HG970332:3815284-3815425:+	89	3.90312	0.875827	4.4565	8.33097e-06	4.11965e-05	0.208265	0.0172787	0.190986
FGRAMPH1_01G02889/FGRAMPH1_01G02889/clean/HG970332:3818660-3818718:-	520.583	7.114	1.27599	5.57527	2.47148e-08	2.82427e-07	0.0472077	0.000357546	0.0468501
FGRAMPH1_01G02893/FGRAMPH1_01G02893/clean/HG970332:3827015-3827077:+	35.6667	2.59255	1.52669	1.69816	0.0894782	0.130804	0.042493	0.00730391	0.0351891
FGRAMPH1_01G02897/FGRAMPH1_01G02897/clean/HG970332:3834264-3834317:-	12.0833	1.40939	1.40379	1.00399	0.315385	0.396647	0.150443	0.0625002	0.0879425
FGRAMPH1_01G02903/FGRAMPH1_01G02903/clean/HG970332:3839271-3839325:+	85.9167	6.21556	1.28101	4.85209	1.22169e-06	7.95086e-06	0.105417	0.00158319	0.103834
FGRAMPH1_01G02911/FGRAMPH1_01G02911/clean/HG970332:3843899-3843954:-	14.1667	-0.50659	1.30458	-0.388316	0.697782	0.777047	0.0462964	0.0645163	-0.0182198
FGRAMPH1_01G02911/FGRAMPH1_01G02911/clean/HG970332:3844150-3844204:-	12.3333	2.56298	1.57732	1.6249	0.104185	0.149702	0.0612246	0.010916	0.0503087
FGRAMPH1_01G02911/FGRAMPH1_01G02911/clean/HG970332:3844292-3844354:-	12.75	2.63533	1.59917	1.64793	0.099366	0.143826	0.0666668	0.0113657	0.0553012
FGRAMPH1_01G02913/FGRAMPH1_01G02913/clean/HG970332:3846885-3846937:-	21.3333	4.05864	1.34295	3.02218	0.00250962	0.00551719	0.15534	0.010916	0.144424
FGRAMPH1_01G02915/FGRAMPH1_01G02915/clean/HG970332:3858042-3858101:-	111.833	5.6592	1.27441	4.44063	8.96951e-06	4.38175e-05	0.0685359	0.00145388	0.067082
FGRAMPH1_01G02917/FGRAMPH1_01G02917/clean/HG970332:3858780-3858840:+	76.1667	4.1944	1.52723	2.74641	0.00602511	0.011819	0.0747784	0.00439519	0.0703832
FGRAMPH1_01G02919/FGRAMPH1_01G02919/clean/HG970332:3862070-3862200:-	64.1667	4.85925	1.38141	3.51761	0.000435457	0.00121315	0.0560001	0.00203963	0.0539605
FGRAMPH1_01G02921/FGRAMPH1_01G02921/clean/HG970332:3865102-3865285:-	0.666667	3.85764	6.14186	0.62809	0.529945	NA	0.93547	0.5	0.43547
FGRAMPH1_01G02921/FGRAMPH1_01G02921/clean/HG970332:3865329-3865468:-	0.0833333	0.961754	6.23296	0.154301	0.877372	NA	0.66075	0.5	0.16075
FGRAMPH1_01G02923/FGRAMPH1_01G02923/clean/HG970332:3869551-3869608:-	10.8333	4.7617	1.60188	2.97256	0.00295327	0.00634566	0.282609	0.0143138	0.268295
FGRAMPH1_01G02927/FGRAMPH1_01G02927/clean/HG970332:3873907-3873962:+	651.25	4.03464	0.683948	5.89904	3.65623e-09	5.22267e-08	0.0368795	0.00233101	0.0345485
FGRAMPH1_01G02927/FGRAMPH1_01G02927/clean/HG970332:3874039-3874095:+	623.75	5.24522	0.825628	6.35301	2.11142e-10	4.26529e-09	0.0349438	0.000953747	0.0339901
FGRAMPH1_01G02933/FGRAMPH1_01G02933/clean/HG970332:3888785-3888852:+	51.5833	3.74997	1.36011	2.7571	0.00583158	0.0114819	0.0294118	0.00224728	0.0271645
FGRAMPH1_01G02933/FGRAMPH1_01G02933/clean/HG970332:3888986-3889047:+	56.8333	4.49465	1.32232	3.39907	0.00067616	0.00177069	0.0423941	0.00195994	0.0404341
FGRAMPH1_01G02933/FGRAMPH1_01G02933/clean/HG970332:3889166-3889267:+	86.0833	2.40213	0.879354	2.7317	0.00630092	0.0122856	0.0487013	0.00959235	0.039109
FGRAMPH1_01G02935/FGRAMPH1_01G02935/clean/HG970332:3892870-3893080:-	86.5	0.436417	0.572505	0.762294	0.445885	0.534475	0.203105	0.158491	0.0446143
FGRAMPH1_01G02935/FGRAMPH1_01G02935/clean/HG970332:3893161-3893390:-	20	0.824621	0.986657	0.835773	0.403283	0.491599	0.216749	0.135135	0.0816137
FGRAMPH1_01G02937/FGRAMPH1_01G02937/clean/HG970332:3902830-3902882:+	58.3333	4.35536	1.3272	3.28161	0.00103215	0.00254458	0.142857	0.0080767	0.134781
FGRAMPH1_01G02939/FGRAMPH1_01G02939/clean/HG970332:3907490-3907545:-	119.25	3.58346	1.49699	2.39379	0.0166755	0.029211	0.0338165	0.00291121	0.0309053
FGRAMPH1_01G02941/FGRAMPH1_01G02941/clean/HG970332:3908528-3908581:+	7.25	2.82798	1.78777	1.58184	0.113685	0.161796	0.109091	0.0169522	0.0921391
FGRAMPH1_01G02945/FGRAMPH1_01G02945/clean/HG970332:3911789-3911841:-	109.333	5.37342	1.28834	4.17082	3.03509e-05	0.000123021	0.0508475	0.00129066	0.0495568
FGRAMPH1_01G02945/FGRAMPH1_01G02945/clean/HG970332:3912315-3912375:-	101.083	4.47835	1.27167	3.52163	0.000428899	0.00119763	0.0345225	0.00160157	0.0329209
FGRAMPH1_01G02945/FGRAMPH1_01G02945/clean/HG970332:3912876-3912946:-	100	4.09974	1.30522	3.14102	0.00168358	0.00389981	0.0309735	0.0018608	0.0291127
FGRAMPH1_01G02947/FGRAMPH1_01G02947/clean/HG970332:3918216-3918272:-	51.75	5.30775	1.34169	3.95602	7.6208e-05	0.000270982	0.0900001	0.00249072	0.0875094
FGRAMPH1_01G02955/FGRAMPH1_01G02955/clean/HG970332:3928437-3928697:+	2.91667	2.02591	2.28372	0.887109	0.37502	0.462019	0.97657	0.910988	0.0655817
FGRAMPH1_01G02957/FGRAMPH1_01G02957/clean/HG970332:3931115-3931184:-	90.75	3.08746	0.982427	3.14269	0.00167405	0.0038816	0.0526316	0.00649353	0.0461381
FGRAMPH1_01G02959/FGRAMPH1_01G02959/clean/HG970332:3933575-3933636:-	69.75	5.56444	1.31473	4.23238	2.31229e-05	9.73701e-05	0.0800746	0.00183604	0.0782385
FGRAMPH1_01G02961/FGRAMPH1_01G02961/clean/HG970332:3940742-3940799:-	1799.83	3.25822	0.505856	6.441	1.18685e-10	2.58096e-09	0.0201174	0.00214114	0.0179763
FGRAMPH1_01G02961/FGRAMPH1_01G02961/clean/HG970332:3940848-3940902:-	1782.58	3.50676	0.468218	7.48958	6.90938e-14	3.28717e-12	0.0490293	0.00451528	0.0445141
FGRAMPH1_01G02961/FGRAMPH1_01G02961/clean/HG970332:3940968-3941132:-	1868.33	2.93231	0.405088	7.2387	4.53005e-13	1.8398e-11	0.0481809	0.00658774	0.0415932
FGRAMPH1_01G02963/FGRAMPH1_01G02963/clean/HG970332:3942184-3942237:-	0.75	0.321967	5.30044	0.0607434	0.951564	NA	0.555559	0.499996	0.0555622
FGRAMPH1_01G02963/FGRAMPH1_01G02963/clean/HG970332:3942626-3942677:-	1.5	0.321945	2.84295	0.113243	0.909838	NA	0.555557	0.499998	0.0555585
FGRAMPH1_01G02963/FGRAMPH1_01G02963/clean/HG970332:3942747-3942798:-	0.333333	2.51687e-05	5.65943	4.44721e-06	0.999996	NA	0.500002	0.499997	4.3614e-06
FGRAMPH1_01G02967/FGRAMPH1_01G02967/clean/HG970332:3949317-3949382:+	387	5.09679	1.24179	4.1044	4.05373e-05	0.000157239	0.0243132	0.00072766	0.0235856
FGRAMPH1_01G02967/FGRAMPH1_01G02967/clean/HG970332:3949769-3949824:+	253.083	3.54029	0.834341	4.24321	2.20343e-05	9.32578e-05	0.0397906	0.00354926	0.0362413
FGRAMPH1_01G02967/FGRAMPH1_01G02967/clean/HG970332:3950281-3950332:+	298.083	4.55528	0.753816	6.04296	1.51312e-09	2.41602e-08	0.0820036	0.00378502	0.0782186
FGRAMPH1_01G02969/FGRAMPH1_01G02969/clean/HG970332:3954320-3954484:+	437.917	3.78147	1.16322	3.25085	0.00115059	0.00279984	0.0161921	0.00119547	0.0149966
FGRAMPH1_01G02969/FGRAMPH1_01G02969/clean/HG970332:3954716-3954868:+	485.667	4.80792	1.14646	4.19369	2.74452e-05	0.000112721	0.0278854	0.00102303	0.0268624
FGRAMPH1_01G02971/FGRAMPH1_01G02971/clean/HG970332:3957890-3957945:-	265.167	4.32233	0.702555	6.1523	7.6368e-10	1.31338e-08	0.0968433	0.00533131	0.091512
FGRAMPH1_01G02971/FGRAMPH1_01G02971/clean/HG970332:3958093-3958154:-	209.333	7.17759	1.25133	5.73597	9.69539e-09	1.24323e-07	0.0717186	0.000533395	0.0711852
FGRAMPH1_01G02977/FGRAMPH1_01G02977/clean/HG970332:3962878-3962937:+	176.167	5.2386	1.27937	4.09468	4.22748e-05	0.000162948	0.0247487	0.000671686	0.024077
FGRAMPH1_01G02979/FGRAMPH1_01G02979/clean/HG970332:3965270-3965329:-	38.9167	4.34698	1.32296	3.2858	0.00101692	0.0025118	0.0903956	0.00485966	0.0855359
FGRAMPH1_01G02979/FGRAMPH1_01G02979/clean/HG970332:3967257-3967313:-	33.5	4.68978	1.36013	3.44803	0.000564686	0.00151799	0.149533	0.00676654	0.142766
FGRAMPH1_01G02979/FGRAMPH1_01G02979/clean/HG970332:3968010-3968075:-	31.1667	2.79971	1.48172	1.8895	0.0588247	0.0901236	0.114286	0.018194	0.096092
FGRAMPH1_01G02981/FGRAMPH1_01G02981/clean/HG970332:3972803-3972862:-	2.66667	1.078	2.46216	0.437826	0.661512	0.744337	0.181819	0.0952387	0.0865802
FGRAMPH1_01G02987/FGRAMPH1_01G02987/clean/HG970332:3979828-3979883:-	114.25	4.76887	1.28471	3.71201	0.00020562	0.000633713	0.0959781	0.00387912	0.092099
FGRAMPH1_01G02987/FGRAMPH1_01G02987/clean/HG970332:3980749-3980801:-	115.417	5.21228	1.2413	4.19905	2.68032e-05	0.000110512	0.151594	0.00479664	0.146797
FGRAMPH1_01G02987/FGRAMPH1_01G02987/clean/HG970332:3981251-3981308:-	118.75	1.64485	1.33892	1.22849	0.219263	0.288555	0.0163666	0.00529266	0.011074
FGRAMPH1_01G02987/FGRAMPH1_01G02987/clean/HG970332:3981403-3981480:-	102.5	6.54496	1.2582	5.20183	1.97337e-07	1.69005e-06	0.204854	0.00275153	0.202103
FGRAMPH1_01G02987/FGRAMPH1_01G02987/clean/HG970332:3981514-3981596:-	94.8333	2.19336	0.569338	3.85248	0.00011693	0.000389854	0.345436	0.103448	0.241987
FGRAMPH1_01G02989/FGRAMPH1_01G02989/clean/HG970332:3983038-3983096:+	57.5833	4.53273	1.35111	3.35481	0.000794199	0.00203075	0.0636184	0.00292664	0.0606917
FGRAMPH1_01G02989/FGRAMPH1_01G02989/clean/HG970332:3983175-3983228:+	66.3333	2.9888	1.33175	2.24427	0.0248152	0.0416122	0.0429753	0.00562505	0.0373502
FGRAMPH1_01G02993/FGRAMPH1_01G02993/clean/HG970332:3992606-3992660:+	70.0833	4.84789	1.21338	3.99535	6.45979e-05	0.000235004	0.15458	0.00630919	0.148271
FGRAMPH1_01G02995/FGRAMPH1_01G02995/clean/HG970332:3994286-3994431:+	128.917	4.00039	1.27499	3.13757	0.00170352	0.00393973	0.037872	0.00245348	0.0354185
FGRAMPH1_01G02995/FGRAMPH1_01G02995/clean/HG970332:3995306-3995364:+	183.333	4.48036	1.27967	3.50118	0.000463203	0.00128015	0.0204842	0.000936007	0.0195482
FGRAMPH1_01G02995/FGRAMPH1_01G02995/clean/HG970332:3995565-3995618:+	163.333	4.57312	1.09014	4.19498	2.72899e-05	0.000112122	0.0815753	0.00371749	0.0778578
FGRAMPH1_01G02995/FGRAMPH1_01G02995/clean/HG970332:3996122-3996175:+	173.25	4.59305	0.625595	7.34189	2.10602e-13	9.19393e-12	0.289046	0.0165663	0.27248
FGRAMPH1_01G02997/FGRAMPH1_01G02997/clean/HG970332:3997211-3997268:+	17.0833	1.00212	1.57015	0.638231	0.523323	0.611085	0.039326	0.0200285	0.0192974
FGRAMPH1_01G02997/FGRAMPH1_01G02997/clean/HG970332:3997603-3997659:+	24	1.94019	1.5278	1.26992	0.204113	0.270787	0.0555557	0.015097	0.0404587
FGRAMPH1_01G03001/FGRAMPH1_01G03001/clean/HG970332:4004539-4004612:-	417.5	3.27641	0.622424	5.26395	1.40995e-07	1.27596e-06	0.043081	0.00462488	0.0384561
FGRAMPH1_01G03001/FGRAMPH1_01G03001/clean/HG970332:4004908-4004972:-	379.5	5.44197	1.09483	4.9706	6.67459e-07	4.69801e-06	0.0446097	0.00107297	0.0435367
FGRAMPH1_01G03005/FGRAMPH1_01G03005/clean/HG970332:4005496-4005556:+	27.9167	0.586971	0.826451	0.710231	0.477561	0.565524	0.746988	0.662791	0.0841974
FGRAMPH1_01G03005/FGRAMPH1_01G03005/clean/HG970332:4005807-4005866:+	98.3333	4.23263	1.37924	3.06881	0.00214913	0.00482199	0.043158	0.00239349	0.0407645
FGRAMPH1_01G03009/FGRAMPH1_01G03009/clean/HG970332:4010122-4010186:-	494.083	5.41801	0.963723	5.62196	1.88804e-08	2.22518e-07	0.0431538	0.00105375	0.0421001
FGRAMPH1_01G03009/FGRAMPH1_01G03009/clean/HG970332:4013245-4013370:-	229.167	4.5329	1.01421	4.46937	7.84494e-06	3.91777e-05	0.146377	0.00735297	0.139024
FGRAMPH1_01G03009/FGRAMPH1_01G03009/clean/HG970332:4014265-4014396:-	1.33333	-2.42119	3.05729	-0.791941	0.428395	NA	0.266669	0.660754	-0.394085
FGRAMPH1_01G03015/FGRAMPH1_01G03015/clean/HG970332:4019044-4019132:-	111.417	5.83388	1.12346	5.19281	2.07149e-07	1.76243e-06	0.18638	0.00400003	0.18238
FGRAMPH1_01G03015/FGRAMPH1_01G03015/clean/HG970332:4019216-4019280:-	115.25	4.73952	1.28129	3.69903	0.000216423	0.00066124	0.029148	0.00112262	0.0280254
FGRAMPH1_01G03017/FGRAMPH1_01G03017/clean/HG970332:4021648-4021700:+	115.833	3.49855	0.789176	4.43316	9.28604e-06	4.51745e-05	0.122449	0.0121951	0.110254
FGRAMPH1_01G03017/FGRAMPH1_01G03017/clean/HG970332:4021781-4021834:+	124.333	4.92503	1.25843	3.91363	9.09188e-05	0.000314652	0.0673725	0.00237225	0.0650003
FGRAMPH1_01G03017/FGRAMPH1_01G03017/clean/HG970332:4022004-4022057:+	141.583	3.64679	0.840508	4.3388	1.43265e-05	6.48757e-05	0.0894515	0.00778212	0.0816694
FGRAMPH1_01G03019/FGRAMPH1_01G03019/clean/HG970332:4023050-4023102:+	2.75	0	2.42832	0	1	1	0.0314398	0.0333392	-0.00189942
FGRAMPH1_01G03019/FGRAMPH1_01G03019/clean/HG970332:4023195-4023252:+	4.58333	3.33577	2.21622	1.50516	0.132283	0.184857	0.125001	0.013952	0.111049
FGRAMPH1_01G03019/FGRAMPH1_01G03019/clean/HG970332:4023596-4023647:+	6.41667	1.14439	1.30341	0.877998	0.379945	0.467156	0.296297	0.16	0.136296
FGRAMPH1_01G03019/FGRAMPH1_01G03019/clean/HG970332:4024064-4024117:+	0.916667	2.18417	3.42757	0.637237	0.523971	NA	0.263768	0.0730721	0.190696
FGRAMPH1_01G03023/FGRAMPH1_01G03023/clean/HG970332:4024762-4024821:+	192.583	5.84642	1.25554	4.65652	3.21603e-06	1.82859e-05	0.0468469	0.000853489	0.0459934
FGRAMPH1_01G03023/FGRAMPH1_01G03023/clean/HG970332:4025347-4025399:+	233.333	5.87123	1.13187	5.18721	2.13468e-07	1.80827e-06	0.111171	0.00213221	0.109039
FGRAMPH1_01G03025/FGRAMPH1_01G03025/clean/HG970332:4026574-4026631:+	3	-1.80734	2.15665	-0.838031	0.402013	0.490358	0.275863	0.571428	-0.295565
FGRAMPH1_01G03025/FGRAMPH1_01G03025/clean/HG970332:4026690-4026741:+	2.25	-0.142258	2.55056	-0.0557754	0.955521	NA	0.200001	0.216246	-0.0162444
FGRAMPH1_01G03027/FGRAMPH1_01G03027/clean/HG970332:4028506-4028670:+	107.083	1.08709	0.546126	1.99056	0.0465298	0.0731129	0.111268	0.0556522	0.0556155
FGRAMPH1_01G03029/FGRAMPH1_01G03029/clean/HG970332:4030554-4030622:+	31.25	4.77646	1.37281	3.47933	0.000502661	0.00137794	0.0849058	0.003374	0.0815317
FGRAMPH1_01G03031/FGRAMPH1_01G03031/clean/HG970332:4033488-4033555:+	183.75	4.89031	1.26068	3.87912	0.000104836	0.000354707	0.0325771	0.00113415	0.0314429
FGRAMPH1_01G03031/FGRAMPH1_01G03031/clean/HG970332:4033849-4033908:+	157.75	5.22469	1.26671	4.12462	3.71355e-05	0.00014579	0.0756603	0.00218423	0.0734761
FGRAMPH1_01G03031/FGRAMPH1_01G03031/clean/HG970332:4034039-4034091:+	172.583	2.78762	0.62311	4.47373	7.68684e-06	3.85533e-05	0.0931148	0.014652	0.0784628
FGRAMPH1_01G03033/FGRAMPH1_01G03033/clean/HG970332:4035746-4035807:+	478.25	2.531	0.551	4.59347	4.35946e-06	2.37448e-05	0.0417671	0.00748504	0.0342821
FGRAMPH1_01G03033/FGRAMPH1_01G03033/clean/HG970332:4036235-4036311:+	340.917	4.4389	0.7427	5.97671	2.27686e-09	3.4316e-08	0.075	0.0037244	0.0712756
FGRAMPH1_01G03035/FGRAMPH1_01G03035/clean/HG970332:4038551-4038710:+	0	NA	NA	NA	NA	NA	NA	NA	NA
FGRAMPH1_01G03037/FGRAMPH1_01G03037/clean/HG970332:4041060-4041124:+	46.3333	1.47284	0.828127	1.77852	0.0753184	0.112452	0.112601	0.0437159	0.0688847
FGRAMPH1_01G03037/FGRAMPH1_01G03037/clean/HG970332:4041780-4041885:+	133.25	2.47631	0.96949	2.55424	0.0106419	0.0195281	0.0363952	0.0067416	0.0296536
FGRAMPH1_01G03037/FGRAMPH1_01G03037/clean/HG970332:4042186-4042237:+	115.667	4.4122	0.862476	5.11573	3.12529e-07	2.47644e-06	0.169597	0.00950121	0.160096
FGRAMPH1_01G03039/FGRAMPH1_01G03039/clean/HG970332:4043562-4043630:-	0.5	2.21781	5.85597	0.378726	0.704892	NA	0.900601	0.660754	0.239847
FGRAMPH1_01G03039/FGRAMPH1_01G03039/clean/HG970332:4043671-4043764:-	1.58333	-0.459439	3.73146	-0.123126	0.902008	NA	0.935472	0.95223	-0.0167581
FGRAMPH1_01G03041/FGRAMPH1_01G03041/clean/HG970332:4044551-4044623:+	357.083	3.75449	0.965457	3.88882	0.000100733	0.000343416	0.0170016	0.00127987	0.0157217
FGRAMPH1_01G03043/FGRAMPH1_01G03043/clean/HG970332:4045939-4046072:-	234.917	1.68976	0.458869	3.68244	0.000231013	0.000699218	0.0949132	0.031483	0.0634302
FGRAMPH1_01G03043/FGRAMPH1_01G03043/clean/HG970332:4046327-4046380:-	0	NA	NA	NA	NA	NA	NA	NA	NA
FGRAMPH1_01G03045/FGRAMPH1_01G03045/clean/HG970332:4047714-4047797:+	7.75	-1.20092	2.04015	-0.588642	0.556101	0.642728	0.0375003	0.0822041	-0.0447038
FGRAMPH1_01G03045/FGRAMPH1_01G03045/clean/HG970332:4048586-4048646:+	13	-2.36786	1.78231	-1.32853	0.184002	0.24706	0.0168069	0.0810813	-0.0642744
FGRAMPH1_01G03047/FGRAMPH1_01G03047/clean/HG970332:4049560-4049643:+	3.66667	-0.825541	2.1977	-0.375639	0.707185	0.785567	0.913043	0.949	-0.0359573
FGRAMPH1_01G03049/FGRAMPH1_01G03049/clean/HG970332:4053593-4053721:+	53.75	2.43349	0.929487	2.6181	0.0088422	0.0165744	0.266409	0.0629922	0.203417
FGRAMPH1_01G03049/FGRAMPH1_01G03049/clean/HG970332:4053868-4053967:+	54.1667	4.39208	1.44195	3.04593	0.00231963	0.00515691	0.0749508	0.00384408	0.0711067
FGRAMPH1_01G03049/FGRAMPH1_01G03049/clean/HG970332:4053981-4054038:+	53.3333	6.65272	1.39169	4.78033	1.75009e-06	1.0839e-05	0.285429	0.00395426	0.281475
FGRAMPH1_01G03049/FGRAMPH1_01G03049/clean/HG970332:4056800-4056889:+	1.58333	4.06583	3.38454	1.2013	0.229636	NA	0.970255	0.660755	0.309499
FGRAMPH1_01G03049/FGRAMPH1_01G03049/clean/HG970332:4057121-4057177:+	0.583333	3.665	6.14489	0.59643	0.550888	NA	0.926925	0.5	0.426925
FGRAMPH1_01G03053/FGRAMPH1_01G03053/clean/HG970332:4057707-4057772:+	18.75	3.04841	1.52758	1.99557	0.0459803	0.0723275	0.0852275	0.0111363	0.0740912
FGRAMPH1_01G03053/FGRAMPH1_01G03053/clean/HG970332:4058222-4058274:+	18.5833	2.701	1.46313	1.84604	0.0648868	0.0984536	0.0555557	0.00896518	0.0465905
FGRAMPH1_01G03055/FGRAMPH1_01G03055/clean/HG970332:4065687-4065894:-	23	2.91662	1.61154	1.80984	0.0703211	0.105736	0.121952	0.0180619	0.10389
FGRAMPH1_01G03055/FGRAMPH1_01G03055/clean/HG970332:4066627-4066775:-	20.1667	0.815867	1.17423	0.694808	0.487176	0.575215	0.171569	0.105263	0.0663056
FGRAMPH1_01G03057/FGRAMPH1_01G03057/clean/HG970332:4070455-4070534:+	19.3333	0.665085	1.69093	0.393325	0.69408	0.773959	0.0123458	0.00782153	0.00452422
FGRAMPH1_01G03057/FGRAMPH1_01G03057/clean/HG970332:4071105-4071164:+	13.75	2.84392	1.70334	1.66962	0.0949953	0.138115	0.0707967	0.0105006	0.0602961
FGRAMPH1_01G03057/FGRAMPH1_01G03057/clean/HG970332:4071567-4071622:+	13.4167	-1.81377	1.53365	-1.18266	0.236946	0.308689	0.0217393	0.0724639	-0.0507246
FGRAMPH1_01G03059/FGRAMPH1_01G03059/clean/HG970332:4072925-4073020:-	358.833	4.41149	0.622445	7.08735	1.36701e-12	4.90273e-11	0.112848	0.00594178	0.106906
FGRAMPH1_01G03059/FGRAMPH1_01G03059/clean/HG970332:4073472-4073536:-	381.5	3.97334	0.548888	7.2389	4.52348e-13	1.8398e-11	0.107369	0.00759976	0.0997694
FGRAMPH1_01G03059/FGRAMPH1_01G03059/clean/HG970332:4073555-4073623:-	402.917	5.42229	1.25095	4.33453	1.4607e-05	6.58644e-05	0.0137205	0.000324307	0.0133962
FGRAMPH1_01G03061/FGRAMPH1_01G03061/clean/HG970332:4074772-4074832:+	109.333	4.93097	1.29807	3.7987	0.000145456	0.000468221	0.0886743	0.00317959	0.0854948
FGRAMPH1_01G03063/FGRAMPH1_01G03063/clean/HG970332:4076691-4076755:-	2160.17	2.93478	0.629618	4.66121	3.14358e-06	1.79264e-05	0.0166092	0.00220399	0.0144052
FGRAMPH1_01G03063/FGRAMPH1_01G03063/clean/HG970332:4076837-4077032:-	2153.25	4.11941	0.746778	5.51625	3.46316e-08	3.80458e-07	0.0122221	0.000711391	0.0115107
FGRAMPH1_01G03063/FGRAMPH1_01G03063/clean/HG970332:4077133-4077256:-	1704.83	2.02539	0.513845	3.94164	8.09274e-05	0.000284552	0.113419	0.0304668	0.0829523
FGRAMPH1_01G03065/FGRAMPH1_01G03065/clean/HG970332:4078895-4078951:+	2.58333	3.00973	2.2645	1.32909	0.183818	0.246841	0.181819	0.0268504	0.154968
FGRAMPH1_01G03069/FGRAMPH1_01G03069/clean/HG970332:4083872-4084192:+	1368.58	3.9842	0.685411	5.81287	6.141e-09	8.27508e-08	0.0166869	0.00107116	0.0156157
FGRAMPH1_01G03069/FGRAMPH1_01G03069/clean/HG970332:4084200-4084321:+	1459	5.55497	0.66413	8.36428	6.04819e-17	5.34074e-15	0.0504081	0.00112788	0.0492802
FGRAMPH1_01G03069/FGRAMPH1_01G03069/clean/HG970332:4084675-4084860:+	1381.33	5.82567	0.833038	6.99329	2.68522e-12	8.96816e-11	0.0289224	0.000524868	0.0283975
FGRAMPH1_01G03069/FGRAMPH1_01G03069/clean/HG970332:4084948-4085033:+	1347.42	4.79828	0.666046	7.20412	5.84197e-13	2.30047e-11	0.0255412	0.000941116	0.0246001
FGRAMPH1_01G03073/FGRAMPH1_01G03073/clean/HG970332:4090311-4090371:-	31.5	4.69875	1.39177	3.3761	0.000735221	0.00190354	0.123189	0.00538093	0.117808
FGRAMPH1_01G03073/FGRAMPH1_01G03073/clean/HG970332:4090591-4090648:-	24.6667	3.53488	1.42452	2.48145	0.0130849	0.0234788	0.0707548	0.00652645	0.0642284
FGRAMPH1_01G03075/FGRAMPH1_01G03075/clean/HG970332:4094887-4094956:+	160.083	4.13074	1.34386	3.07378	0.00211369	0.0047562	0.0200277	0.00116529	0.0188624
FGRAMPH1_01G03075/FGRAMPH1_01G03075/clean/HG970332:4095325-4095719:+	117.667	-0.0314565	0.547963	-0.0574063	0.954222	0.998826	0.347696	0.352657	-0.0049615
FGRAMPH1_01G03075/FGRAMPH1_01G03075/clean/HG970332:4096925-4096977:+	133.333	3.02454	1.19521	2.53056	0.0113881	0.0207536	0.0280465	0.00353359	0.0245129
FGRAMPH1_01G03077/FGRAMPH1_01G03077/clean/HG970332:4098844-4098979:+	218.25	2.7627	0.871637	3.16955	0.00152673	0.00358609	0.0397959	0.00606982	0.0337261
FGRAMPH1_01G03079/FGRAMPH1_01G03079/clean/HG970332:4101684-4101744:+	27.8333	4.02133	1.41973	2.83246	0.00461911	0.00935216	0.0582011	0.00379126	0.0544099
FGRAMPH1_01G03079/FGRAMPH1_01G03079/clean/HG970332:4102032-4102087:+	23.5833	2.15318	1.61258	1.33524	0.181797	0.244466	0.0191084	0.00436046	0.0147479
FGRAMPH1_01G03081/FGRAMPH1_01G03081/clean/HG970332:4104543-4104604:+	1436.92	6.11063	1.25425	4.87195	1.10502e-06	7.27693e-06	0.0127782	0.000187279	0.0125909
FGRAMPH1_01G03081/FGRAMPH1_01G03081/clean/HG970332:4104821-4104876:+	1185.5	4.88993	0.817286	5.98313	2.18892e-09	3.31783e-08	0.0253545	0.00087662	0.0244778
FGRAMPH1_01G03083/FGRAMPH1_01G03083/clean/HG970332:4106545-4106645:-	428.833	4.3704	0.710198	6.15378	7.56589e-10	1.30456e-08	0.0639285	0.00329103	0.0606375
FGRAMPH1_01G03083/FGRAMPH1_01G03083/clean/HG970332:4106751-4106811:-	482.25	3.70805	0.84852	4.37003	1.24232e-05	5.76911e-05	0.0207831	0.00162141	0.0191617
FGRAMPH1_01G03085/FGRAMPH1_01G03085/clean/HG970332:4107583-4107636:+	29.75	4.50787	1.35887	3.31738	0.000908667	0.00227724	0.131387	0.00660457	0.124782
FGRAMPH1_01G03087/FGRAMPH1_01G03087/clean/HG970332:4108931-4109008:+	243.75	5.324	1.36124	3.91115	9.18595e-05	0.000317637	0.0302347	0.00077771	0.029457
FGRAMPH1_01G03087/FGRAMPH1_01G03087/clean/HG970332:4109090-4109159:+	284.417	5.74901	1.33261	4.31411	1.60249e-05	7.12925e-05	0.0353439	0.000680802	0.0346631
FGRAMPH1_01G03087/FGRAMPH1_01G03087/clean/HG970332:4109511-4109567:+	213.667	3.66414	0.856147	4.27981	1.87056e-05	8.09628e-05	0.0935733	0.00807757	0.0854958
FGRAMPH1_01G03087/FGRAMPH1_01G03087/clean/HG970332:4110161-4110212:+	272.417	3.44948	0.761754	4.52834	5.94483e-06	3.0838e-05	0.0610561	0.00591717	0.055139
FGRAMPH1_01G03087/FGRAMPH1_01G03087/clean/HG970332:4111225-4111279:+	486.417	6.13037	1.2644	4.84845	1.24432e-06	8.07562e-06	0.033714	0.00049781	0.0332162
FGRAMPH1_01G03091/FGRAMPH1_01G03091/clean/HG970332:4115423-4115734:+	0.0833333	-0.961802	6.23296	-0.154309	0.877366	NA	0.499996	0.660753	-0.160758
FGRAMPH1_01G03091/FGRAMPH1_01G03091/clean/HG970332:4117802-4117865:+	13.9167	3.4547	1.43061	2.41484	0.0157423	0.027722	0.161905	0.0173147	0.14459
FGRAMPH1_01G03095/FGRAMPH1_01G03095/clean/HG970332:4122508-4122566:-	11	2.05864	1.67057	1.2323	0.217839	0.286875	0.054348	0.0136079	0.0407402
FGRAMPH1_01G03097/FGRAMPH1_01G03097/clean/HG970332:4125071-4125125:+	13.6667	3.50739	1.50778	2.3262	0.020008	0.0343718	0.148438	0.015097	0.133341
FGRAMPH1_01G03099/FGRAMPH1_01G03099/clean/HG970332:4131443-4131499:-	25.9167	2.52069	1.37916	1.82771	0.0675937	0.102135	0.131035	0.0256044	0.10543
FGRAMPH1_01G03109/FGRAMPH1_01G03109/clean/HG970332:4145130-4145189:-	29.5	1.25909	1.7137	0.734722	0.462509	0.551058	0.00934586	0.00392613	0.00541973
FGRAMPH1_01G03109/FGRAMPH1_01G03109/clean/HG970332:4145608-4145660:-	22	3.2828	1.47789	2.22128	0.0263318	0.0438337	0.0607736	0.00660457	0.054169
FGRAMPH1_01G03109/FGRAMPH1_01G03109/clean/HG970332:4145738-4145791:-	22.8333	2.62475	1.54568	1.69812	0.0894846	0.130804	0.0338984	0.00565673	0.0282417
FGRAMPH1_01G03109/FGRAMPH1_01G03109/clean/HG970332:4145893-4145952:-	32.3333	2.74225	1.46829	1.86764	0.061812	0.0942297	0.0298508	0.00457748	0.0252733
FGRAMPH1_01G03109/FGRAMPH1_01G03109/clean/HG970332:4146226-4146322:-	27.5833	2.12888	1.31379	1.62041	0.105145	0.150988	0.0762333	0.0185186	0.0577147
FGRAMPH1_01G03111/FGRAMPH1_01G03111/clean/HG970332:4146802-4146853:+	8	4.45636	1.54871	2.87746	0.00400888	0.00827328	0.186047	0.0103045	0.175742
FGRAMPH1_01G03113/FGRAMPH1_01G03113/clean/HG970332:4148319-4148372:-	65.6667	6.1945	1.26219	4.90773	9.21368e-07	6.22939e-06	0.121212	0.00187982	0.119332
FGRAMPH1_01G03113/FGRAMPH1_01G03113/clean/HG970332:4148778-4148838:-	93.5833	5.63398	1.2961	4.34687	1.38093e-05	6.2851e-05	0.0629371	0.00135068	0.0615864
FGRAMPH1_01G03115/FGRAMPH1_01G03115/clean/HG970332:4149765-4149826:+	19.8333	4.05428	1.62706	2.49179	0.0127102	0.0228626	0.182741	0.0132804	0.169461
FGRAMPH1_01G03117/FGRAMPH1_01G03117/clean/HG970332:4153588-4153646:-	5.58333	-0.565445	2.30353	-0.245469	0.806093	0.875251	0.0214641	0.0314397	-0.00997559
FGRAMPH1_01G03121/FGRAMPH1_01G03121/clean/HG970332:4157442-4157502:+	31.5833	3.52535	1.42983	2.46557	0.0136794	0.0244627	0.0346535	0.00310796	0.0315456
FGRAMPH1_01G03121/FGRAMPH1_01G03121/clean/HG970332:4157534-4157593:+	31.5	1.37964	1.19641	1.15315	0.248848	0.322465	0.0439025	0.0173411	0.0265614
FGRAMPH1_01G03129/FGRAMPH1_01G03129/clean/HG970332:4162271-4162374:-	6531	4.74332	0.546707	8.67617	4.09335e-18	4.39034e-16	0.024074	0.000920134	0.0231539
FGRAMPH1_01G03129/FGRAMPH1_01G03129/clean/HG970332:4162458-4162565:-	6213.08	2.42764	0.495014	4.90418	9.38191e-07	6.32479e-06	0.0123094	0.0023111	0.00999826
FGRAMPH1_01G03131/FGRAMPH1_01G03131/clean/HG970332:4164262-4164314:-	42.4167	6.61815	1.2769	5.18298	2.18374e-07	1.83648e-06	0.250721	0.00339476	0.247326
FGRAMPH1_01G03131/FGRAMPH1_01G03131/clean/HG970332:4164374-4164430:-	40.75	5.32665	1.28585	4.1425	3.43541e-05	0.000136806	0.121581	0.00343704	0.118144
FGRAMPH1_01G03133/FGRAMPH1_01G03133/clean/HG970332:4165699-4165750:+	17.4167	4.27481	1.41584	3.01927	0.00253386	0.00556139	0.185185	0.0116047	0.173581
FGRAMPH1_01G03135/FGRAMPH1_01G03135/clean/HG970332:4167251-4167307:-	88.8333	4.41213	1.29438	3.40869	0.000652757	0.00171849	0.0559647	0.00277674	0.053188
FGRAMPH1_01G03135/FGRAMPH1_01G03135/clean/HG970332:4169934-4169998:-	68.5	5.06662	1.3747	3.68563	0.000228136	0.000691408	0.0838711	0.00272436	0.0811467
FGRAMPH1_01G03135/FGRAMPH1_01G03135/clean/HG970332:4170156-4170225:-	70.0833	2.92243	1.42439	2.0517	0.0401985	0.0640188	0.0238806	0.00321666	0.020664
FGRAMPH1_01G03137/FGRAMPH1_01G03137/clean/HG970332:4174935-4174996:+	2.16667	3.58494	2.90264	1.23506	0.216806	NA	0.977524	0.783754	0.19377
FGRAMPH1_01G03137/FGRAMPH1_01G03137/clean/HG970332:4175012-4175065:+	2.25	1.97321	2.44156	0.808176	0.418989	NA	0.520001	0.216246	0.303755
FGRAMPH1_01G03139/FGRAMPH1_01G03139/clean/HG970332:4177418-4177485:+	1883.67	3.96564	0.504949	7.85355	4.04439e-15	2.48113e-13	0.0406695	0.00270612	0.0379634
FGRAMPH1_01G03139/FGRAMPH1_01G03139/clean/HG970332:4177609-4177663:+	1653.92	3.85904	0.517343	7.45936	8.69463e-14	4.05378e-12	0.0440429	0.003165	0.0408779
FGRAMPH1_01G03141/FGRAMPH1_01G03141/clean/HG970332:4179173-4179230:-	23.5	5.65869	1.38515	4.08525	4.40302e-05	0.000168766	0.141593	0.0032546	0.138338
FGRAMPH1_01G03141/FGRAMPH1_01G03141/clean/HG970332:4179547-4179607:-	19.75	5.98439	1.39177	4.29984	1.70924e-05	7.53515e-05	0.20202	0.0039828	0.198038
FGRAMPH1_01G03143/FGRAMPH1_01G03143/clean/HG970332:4182677-4182734:-	0.166667	4.2998e-06	6.23296	6.8985e-07	0.999999	NA	0.499999	0.499998	7.45099e-07
FGRAMPH1_01G03143/FGRAMPH1_01G03143/clean/HG970332:4182886-4183012:-	0.0833333	0.961754	6.23296	0.154301	0.877372	NA	0.66075	0.5	0.16075
FGRAMPH1_01G03147/FGRAMPH1_01G03147/clean/HG970332:4185548-4185661:+	40.25	3.00973	1.44856	2.07774	0.0377335	0.0605018	0.0747665	0.00993349	0.064833
FGRAMPH1_01G03147/FGRAMPH1_01G03147/clean/HG970332:4186117-4186171:+	32.5	4.22073	1.45248	2.90589	0.00366216	0.00767321	0.213068	0.0143138	0.198755
FGRAMPH1_01G03149/FGRAMPH1_01G03149/clean/HG970332:4193531-4193796:-	36.9167	0.800511	1.17087	0.683689	0.494172	0.582001	0.60961	0.472727	0.136883
FGRAMPH1_01G03153/FGRAMPH1_01G03153/clean/HG970332:4201066-4201120:+	38.6667	5.64018	1.31658	4.28396	1.83595e-05	7.97015e-05	0.151613	0.00357048	0.148043
FGRAMPH1_01G03159/FGRAMPH1_01G03159/clean/HG970332:4211045-4211098:-	16	3.29186	1.42636	2.30788	0.021006	0.0358749	0.204679	0.0256044	0.179074
FGRAMPH1_01G03161/FGRAMPH1_01G03161/clean/HG970332:4213880-4213982:+	120.917	3.00475	0.954957	3.14648	0.00165251	0.00384541	0.0380953	0.00491	0.0331853
FGRAMPH1_01G03163/FGRAMPH1_01G03163/clean/HG970332:4215604-4215656:-	192.583	7.44957	1.26369	5.8951	3.74463e-09	5.3424e-08	0.0973889	0.000616873	0.096772
FGRAMPH1_01G03163/FGRAMPH1_01G03163/clean/HG970332:4215773-4215826:-	194.333	7.2009	1.27912	5.62957	1.80656e-08	2.14844e-07	0.159546	0.00128862	0.158258
FGRAMPH1_01G03163/FGRAMPH1_01G03163/clean/HG970332:4215910-4215977:-	206.25	6.60995	1.31482	5.02725	4.9756e-07	3.67992e-06	0.0580888	0.000630981	0.0574578
FGRAMPH1_01G03165/FGRAMPH1_01G03165/clean/HG970332:4222123-4222182:-	6071.67	5.17331	0.694024	7.45408	9.0494e-14	4.20238e-12	0.00703904	0.000196415	0.00684263
FGRAMPH1_01G03165/FGRAMPH1_01G03165/clean/HG970332:4222283-4222348:-	5704.42	4.74871	0.607183	7.8209	5.24489e-15	3.1191e-13	0.0136091	0.000512924	0.0130962
FGRAMPH1_01G03165/FGRAMPH1_01G03165/clean/HG970332:4222444-4222622:-	5017	4.17177	0.523721	7.96564	1.64376e-15	1.12045e-13	0.0290168	0.00165535	0.0273614
FGRAMPH1_01G03165/FGRAMPH1_01G03165/clean/HG970332:4222632-4222735:-	4712.58	3.22965	0.583927	5.53091	3.18565e-08	3.5263e-07	0.00570554	0.000611358	0.00509419
FGRAMPH1_01G03167/FGRAMPH1_01G03167/clean/HG970332:4223059-4224014:-	4.75	0.999994	2.04624	0.488698	0.625055	0.709065	0.985686	0.971776	0.0139098
FGRAMPH1_01G03169/FGRAMPH1_01G03169/clean/HG970332:4225959-4226107:+	278.5	2.45025	0.610332	4.01461	5.95437e-05	0.000219148	0.0539683	0.0103306	0.0436377
FGRAMPH1_01G03169/FGRAMPH1_01G03169/clean/HG970332:4226452-4226506:+	233.5	2.93307	0.797243	3.67902	0.000234134	0.000707561	0.030399	0.00408832	0.0263107
FGRAMPH1_01G03171/FGRAMPH1_01G03171/clean/HG970332:4229094-4229146:+	38.9167	4.73175	1.34722	3.51223	0.000444365	0.00123381	0.0948013	0.00392612	0.0908752
FGRAMPH1_01G03171/FGRAMPH1_01G03171/clean/HG970332:4230333-4230388:+	51.0833	5.4551	1.30019	4.19561	2.72142e-05	0.00011193	0.167109	0.00455282	0.162556
FGRAMPH1_01G03173/FGRAMPH1_01G03173/clean/HG970332:4232853-4232917:-	57.1667	2.06438	1.21716	1.69606	0.0898752	0.131254	0.0265252	0.00647253	0.0200527
FGRAMPH1_01G03173/FGRAMPH1_01G03173/clean/HG970332:4233520-4233573:-	68.5	3.51584	1.37229	2.56203	0.0104064	0.0191441	0.0172786	0.00153476	0.0157439
FGRAMPH1_01G03175/FGRAMPH1_01G03175/clean/HG970332:4235779-4235834:-	95.9167	1.16734	0.787832	1.48171	0.138417	0.19262	0.0627063	0.0289257	0.0337807
FGRAMPH1_01G03177/FGRAMPH1_01G03177/clean/HG970332:4239885-4239940:+	87.75	5.24202	1.17208	4.47239	7.73503e-06	3.87616e-05	0.147059	0.00453518	0.142524
FGRAMPH1_01G03179/FGRAMPH1_01G03179/clean/HG970332:4242013-4242068:+	2	1.32722	2.47738	0.535734	0.592142	NA	0.133334	0.0577716	0.0755626
FGRAMPH1_01G03179/FGRAMPH1_01G03179/clean/HG970332:4242582-4242639:+	2.16667	-2.56174	2.89777	-0.884038	0.376676	NA	0.0446448	0.216246	-0.171601
FGRAMPH1_01G03181/FGRAMPH1_01G03181/clean/HG970332:4244018-4244083:-	28.4167	3.06736	1.42521	2.15222	0.0313799	0.0512777	0.0365297	0.00450278	0.032027
FGRAMPH1_01G03181/FGRAMPH1_01G03181/clean/HG970332:4245234-4245295:-	22.3333	3.8461	1.3844	2.77817	0.00546666	0.0108481	0.130233	0.0103045	0.119928
FGRAMPH1_01G03181/FGRAMPH1_01G03181/clean/HG970332:4245329-4245384:-	23.0833	2.75081	1.44114	1.90878	0.0562907	0.0867316	0.0666668	0.0105006	0.0561662
FGRAMPH1_01G03183/FGRAMPH1_01G03183/clean/HG970332:4246862-4246960:-	14.5	-0.791528	1.01994	-0.77605	0.437719	0.526148	0.156029	0.242424	-0.0863957
FGRAMPH1_01G03183/FGRAMPH1_01G03183/clean/HG970332:4247155-4247460:-	11.9167	-2.68084	1.49477	-1.79348	0.0728956	0.109156	0.866667	0.97657	-0.109903
FGRAMPH1_01G03185/FGRAMPH1_01G03185/clean/HG970332:4248180-4248346:+	1.91667	-0.698744	2.47376	-0.282462	0.777589	NA	0.545455	0.660754	-0.115299
FGRAMPH1_01G03187/FGRAMPH1_01G03187/clean/HG970332:4250215-4250268:+	31.9167	2.35314	1.44569	1.62769	0.103591	0.148903	0.0838511	0.0175982	0.0662529
FGRAMPH1_01G03189/FGRAMPH1_01G03189/clean/HG970332:4254070-4254135:+	147.75	1.61325	0.621718	2.59483	0.00946372	0.01761	0.979183	0.938931	0.0402521
FGRAMPH1_01G03189/FGRAMPH1_01G03189/clean/HG970332:4254196-4254365:+	121.417	1.70982	0.760381	2.24863	0.024536	0.0412033	0.0439453	0.0138568	0.0300885
FGRAMPH1_01G03189/FGRAMPH1_01G03189/clean/HG970332:4254611-4254666:+	150.417	3.98936	0.92672	4.30481	1.67125e-05	7.39537e-05	0.0749588	0.00507616	0.0698827
FGRAMPH1_01G03191/FGRAMPH1_01G03191/clean/HG970332:4257097-4257191:-	98.1667	6.15362	1.28817	4.77701	1.77917e-06	1.09958e-05	0.097171	0.00150957	0.0956615
FGRAMPH1_01G03195/FGRAMPH1_01G03195/clean/HG970332:4260311-4260364:-	249	5.54358	1.26048	4.39798	1.09264e-05	5.15413e-05	0.0441641	0.000989626	0.0431744
FGRAMPH1_01G03195/FGRAMPH1_01G03195/clean/HG970332:4260438-4260493:-	237.417	7.83041	1.26309	6.19941	5.66766e-10	1.01323e-08	0.102064	0.00049914	0.101565
FGRAMPH1_01G03197/FGRAMPH1_01G03197/clean/HG970332:4262786-4262921:+	230.167	4.00129	1.2941	3.09195	0.00198843	0.00450479	0.0238327	0.00152223	0.0223105
FGRAMPH1_01G03197/FGRAMPH1_01G03197/clean/HG970332:4262981-4263051:+	250.5	7.00985	1.24666	5.62293	1.87748e-08	2.21721e-07	0.083558	0.000706968	0.082851
FGRAMPH1_01G03197/FGRAMPH1_01G03197/clean/HG970332:4264236-4264289:+	178.917	6.48155	1.25944	5.14636	2.65591e-07	2.16788e-06	0.0661613	0.000792224	0.0653691
FGRAMPH1_01G03197/FGRAMPH1_01G03197/clean/HG970332:4264428-4264484:+	185.083	3.85983	1.1123	3.47012	0.000520221	0.00141609	0.0404964	0.00289857	0.0375979
FGRAMPH1_01G03199/FGRAMPH1_01G03199/clean/HG970332:4265882-4265945:+	64.75	5.7143	1.2971	4.40546	1.05562e-05	5.00786e-05	0.0756502	0.0015564	0.0740938
FGRAMPH1_01G03199/FGRAMPH1_01G03199/clean/HG970332:4266019-4266076:+	63.0833	1.58143	0.544594	2.90388	0.00368574	0.00771432	0.186158	0.0710059	0.115152
FGRAMPH1_01G03199/FGRAMPH1_01G03199/clean/HG970332:4266682-4266737:+	70.4167	4.80233	1.27699	3.76065	0.000169473	0.000535596	0.0663508	0.00254046	0.0638103
FGRAMPH1_01G03199/FGRAMPH1_01G03199/clean/HG970332:4266782-4266838:+	68.8333	3.65693	1.13437	3.22376	0.00126518	0.00304062	0.0567902	0.00475062	0.0520395
FGRAMPH1_01G03201/FGRAMPH1_01G03201/clean/HG970332:4269058-4269116:+	49.25	2.28673	1.35333	1.68971	0.091084	0.132909	0.0365385	0.00771222	0.0288263
FGRAMPH1_01G03201/FGRAMPH1_01G03201/clean/HG970332:4269519-4269573:+	45.0833	2.11361	1.34864	1.56721	0.117065	0.165978	0.114407	0.0289856	0.0854213
FGRAMPH1_01G03201/FGRAMPH1_01G03201/clean/HG970332:4269843-4269906:+	62.5	5.04333	1.33953	3.76501	0.000166545	0.000527801	0.140845	0.00494679	0.135898
FGRAMPH1_01G03203/FGRAMPH1_01G03203/clean/HG970332:4273366-4273428:+	3.91667	2.94519	2.1241	1.38656	0.165577	0.225095	0.200001	0.0314397	0.168561
FGRAMPH1_01G03203/FGRAMPH1_01G03203/clean/HG970332:4273748-4273807:+	4.5	-0.952513	2.28103	-0.41758	0.676254	0.757707	0.0396977	0.0740745	-0.0343768
FGRAMPH1_01G03203/FGRAMPH1_01G03203/clean/HG970332:4274059-4274149:+	3.83333	1.58496	1.86581	0.849474	0.395618	0.483773	0.2	0.0769234	0.123077
FGRAMPH1_01G03205/FGRAMPH1_01G03205/clean/HG970332:4275017-4275079:-	83.25	3.35161	1.55964	2.14896	0.0316376	0.0516409	0.0178118	0.00177339	0.0160384
FGRAMPH1_01G03205/FGRAMPH1_01G03205/clean/HG970332:4276234-4276293:-	67.5	4.85383	2.09299	2.3191	0.0203898	0.0349454	0.0362697	0.00129979	0.0349699
FGRAMPH1_01G03205/FGRAMPH1_01G03205/clean/HG970332:4276583-4276669:-	62.75	3.42472	1.66198	2.06062	0.0393389	0.0627645	0.0170317	0.00161093	0.0154208
FGRAMPH1_01G03205/FGRAMPH1_01G03205/clean/HG970332:4276758-4276848:-	64.9167	0.338858	1.07211	0.316067	0.751951	0.826161	0.168735	0.138298	0.0304368
FGRAMPH1_01G03207/FGRAMPH1_01G03207/clean/HG970332:4279714-4279769:+	20	4.63533	1.73594	2.67022	0.00758024	0.0144489	0.125	0.00571533	0.119285
FGRAMPH1_01G03207/FGRAMPH1_01G03207/clean/HG970332:4279894-4279955:+	25.25	2.22057	1.34824	1.64701	0.0995565	0.144028	0.270719	0.0737707	0.196948
FGRAMPH1_01G03207/FGRAMPH1_01G03207/clean/HG970332:4280603-4280666:+	28.75	3.29535	1.34211	2.45534	0.0140752	0.0250703	0.262377	0.0349652	0.227411
FGRAMPH1_01G03209/FGRAMPH1_01G03209/clean/HG970332:4282139-4282335:+	462.583	3.07808	0.604848	5.08902	3.59917e-07	2.79562e-06	0.189004	0.0268555	0.162148
FGRAMPH1_01G03215/FGRAMPH1_01G03215/clean/HG970332:4287408-4287715:+	0.833333	-0.584968	3.6436	-0.160547	0.87245	NA	0.878767	0.915775	-0.0370076
FGRAMPH1_01G03217/FGRAMPH1_01G03217/clean/HG970332:4294851-4294959:-	81.9167	3.24657	1.3327	2.43609	0.014847	0.0262885	0.0808315	0.0091805	0.071651
FGRAMPH1_01G03227/FGRAMPH1_01G03227/clean/HG970332:4310430-4310507:-	44.3333	3.28464	1.38565	2.37047	0.0177654	0.030888	0.14862	0.0175982	0.131022
FGRAMPH1_01G03229/FGRAMPH1_01G03229/clean/HG970332:4313115-4313305:-	0.25	0.895895	6.20507	0.144381	0.8852	NA	0.783748	0.660753	0.122994
FGRAMPH1_01G03229/FGRAMPH1_01G03229/clean/HG970332:4313388-4313741:-	0	NA	NA	NA	NA	NA	NA	NA	NA
FGRAMPH1_01G03229/FGRAMPH1_01G03229/clean/HG970332:4313843-4314004:-	0.5	-2.21785	4.94519	-0.448487	0.653802	NA	0.660752	0.900603	-0.239851
FGRAMPH1_01G03229/FGRAMPH1_01G03229/clean/HG970332:4314071-4314487:-	0.25	-2.44267	6.17706	-0.395443	0.692516	NA	0.499996	0.844633	-0.344638
FGRAMPH1_01G03229/FGRAMPH1_01G03229/clean/HG970332:4314492-4314643:-	0	NA	NA	NA	NA	NA	NA	NA	NA
FGRAMPH1_01G03231/FGRAMPH1_01G03231/clean/HG970332:4315615-4315790:-	110	2.45216	0.639662	3.83352	0.000126323	0.00041629	0.0806452	0.0157767	0.0648685
FGRAMPH1_01G03231/FGRAMPH1_01G03231/clean/HG970332:4315911-4316065:-	107.5	2.4658	0.440288	5.60041	2.13842e-08	2.49985e-07	0.23384	0.052356	0.181484
FGRAMPH1_01G03231/FGRAMPH1_01G03231/clean/HG970332:4316520-4316630:-	94.6667	0.833366	0.541726	1.53835	0.123962	0.17459	0.0773931	0.0449613	0.0324319
FGRAMPH1_01G03233/FGRAMPH1_01G03233/clean/HG970332:4324463-4324514:-	18.6667	2.62489	1.43316	1.83155	0.0670192	0.101438	0.0545455	0.00926627	0.0452793
FGRAMPH1_01G03233/FGRAMPH1_01G03233/clean/HG970332:4324911-4324962:-	20.9167	3.74431	1.37106	2.73095	0.00631512	0.0123092	0.102151	0.00841812	0.0937325
FGRAMPH1_01G03237/FGRAMPH1_01G03237/clean/HG970332:4329225-4329281:+	71.4167	4.92238	1.37896	3.56963	0.000357487	0.00101929	0.0695104	0.00245745	0.0670529
FGRAMPH1_01G03243/FGRAMPH1_01G03243/clean/HG970332:4334768-4334874:+	16	2.36023	1.50798	1.56516	0.117546	0.166613	0.142857	0.0314396	0.111418
FGRAMPH1_01G03243/FGRAMPH1_01G03243/clean/HG970332:4334970-4335026:+	15.25	1.68419	1.47519	1.14168	0.253588	0.327806	0.112426	0.0379212	0.074505
FGRAMPH1_01G03243/FGRAMPH1_01G03243/clean/HG970332:4335691-4335747:+	21.0833	1.51878	1.16446	1.30428	0.192139	0.256713	0.222727	0.0909093	0.131818
FGRAMPH1_01G03245/FGRAMPH1_01G03245/clean/HG970332:4340363-4340436:-	236	8.74843	1.87228	4.67261	2.97394e-06	1.71266e-05	0.123586	0.000327777	0.123258
FGRAMPH1_01G03245/FGRAMPH1_01G03245/clean/HG970332:4341702-4341772:-	0.25	0	6.20507	0	1	NA	0.339243	0.216251	0.122992
FGRAMPH1_01G03249/FGRAMPH1_01G03249/clean/HG970332:4355525-4355584:+	68.8333	3.13322	1.32467	2.36529	0.0180158	0.0312908	0.0304762	0.0035699	0.0269063
FGRAMPH1_01G03249/FGRAMPH1_01G03249/clean/HG970332:4355672-4355729:+	64.0833	2.93367	0.824603	3.55767	0.000374156	0.00106085	0.149402	0.022472	0.126931
FGRAMPH1_01G03249/FGRAMPH1_01G03249/clean/HG970332:4356116-4356249:+	71.5	0.47297	0.468864	1.00876	0.313091	0.394188	0.289738	0.227147	0.0625917
FGRAMPH1_01G03251/FGRAMPH1_01G03251/clean/HG970332:4357398-4357503:+	375.333	5.34375	1.31233	4.07197	4.66172e-05	0.00017763	0.0146716	0.000366527	0.014305
FGRAMPH1_01G03251/FGRAMPH1_01G03251/clean/HG970332:4358731-4358784:+	429.417	6.41834	1.27765	5.02353	5.07293e-07	3.73296e-06	0.0217678	0.000260105	0.0215077
FGRAMPH1_01G03253/FGRAMPH1_01G03253/clean/HG970332:4360657-4360719:+	413.083	5.24968	1.12908	4.64952	3.32713e-06	1.88257e-05	0.0244664	0.000658767	0.0238077
FGRAMPH1_01G03253/FGRAMPH1_01G03253/clean/HG970332:4360958-4361073:+	274.167	2.85611	0.633504	4.50843	6.5308e-06	3.34313e-05	0.0451389	0.0064865	0.0386524
FGRAMPH1_01G03255/FGRAMPH1_01G03255/clean/HG970332:4361698-4361752:-	601.833	4.24217	0.812605	5.22046	1.78483e-07	1.55602e-06	0.038517	0.00211239	0.0364046
FGRAMPH1_01G03255/FGRAMPH1_01G03255/clean/HG970332:4363924-4363980:-	314	6.64947	1.27974	5.19594	2.0369e-07	1.74063e-06	0.060783	0.00064424	0.0601388
FGRAMPH1_01G03259/FGRAMPH1_01G03259/clean/HG970332:4368466-4368549:+	40.5	4.91442	1.41476	3.47367	0.000513395	0.00140111	0.329356	0.016024	0.313332
FGRAMPH1_01G03259/FGRAMPH1_01G03259/clean/HG970332:4369600-4369662:+	55.6667	3.8962	1.37335	2.837	0.00455396	0.00924012	0.0683454	0.00490284	0.0634426
FGRAMPH1_01G03261/FGRAMPH1_01G03261/clean/HG970332:4372466-4372517:+	9.41667	4.86771	1.48143	3.28582	0.00101685	0.0025118	0.349398	0.0180619	0.331336
FGRAMPH1_01G03263/FGRAMPH1_01G03263/clean/HG970332:4377130-4377196:-	128.417	3.06895	0.616116	4.98111	6.32191e-07	4.49593e-06	0.133333	0.0180033	0.11533
FGRAMPH1_01G03263/FGRAMPH1_01G03263/clean/HG970332:4378840-4378919:-	91.1667	1.89371	0.836916	2.26273	0.0236524	0.0399091	0.0736843	0.0209581	0.0527262
FGRAMPH1_01G03263/FGRAMPH1_01G03263/clean/HG970332:4379306-4379372:-	80.8333	5.32491	1.39728	3.81092	0.00013845	0.000449289	0.0736995	0.00198105	0.0717185
FGRAMPH1_01G03265/FGRAMPH1_01G03265/clean/HG970332:4380193-4380252:+	76	1.67222	0.666118	2.5104	0.0120595	0.0218365	0.0855264	0.0285088	0.0570176
FGRAMPH1_01G03265/FGRAMPH1_01G03265/clean/HG970332:4380287-4380340:+	83.8333	1.97735	0.679611	2.90954	0.00361962	0.00759639	0.0682262	0.0182556	0.0499706
FGRAMPH1_01G03265/FGRAMPH1_01G03265/clean/HG970332:4380455-4380548:+	92.25	4.22317	1.28281	3.29213	0.000994322	0.00246434	0.0355872	0.00197185	0.0336154
FGRAMPH1_01G03265/FGRAMPH1_01G03265/clean/HG970332:4381382-4381446:+	23.25	2.89029	1.37305	2.10501	0.0352902	0.0569175	0.11336	0.0169521	0.0964083
FGRAMPH1_01G03267/FGRAMPH1_01G03267/clean/HG970332:4384536-4384635:-	739.333	1.59849	0.450833	3.54564	0.000391666	0.00110459	0.0271739	0.00913979	0.0180341
FGRAMPH1_01G03267/FGRAMPH1_01G03267/clean/HG970332:4384894-4384965:-	280.5	1.16866	0.4032	2.89845	0.00375009	0.0078196	0.198466	0.0992167	0.0992497
FGRAMPH1_01G03271/FGRAMPH1_01G03271/clean/HG970332:4389530-4389581:+	104.917	6.2451	1.26149	4.95059	7.39893e-07	5.13957e-06	0.105205	0.00154767	0.103657
FGRAMPH1_01G03273/FGRAMPH1_01G03273/clean/HG970332:4390603-4390660:+	131.333	2.92141	0.50343	5.80301	6.51346e-09	8.73658e-08	0.217016	0.0352941	0.181722
FGRAMPH1_01G03275/FGRAMPH1_01G03275/clean/HG970332:4391742-4391805:-	83.5	4.4752	1.16549	3.83975	0.000123158	0.000407126	0.0732266	0.00353985	0.0696868
FGRAMPH1_01G03277/FGRAMPH1_01G03277/clean/HG970332:4398669-4398726:+	72.6667	5.07126	1.28359	3.95085	7.78753e-05	0.000275566	0.119205	0.00400935	0.115196
FGRAMPH1_01G03281/FGRAMPH1_01G03281/clean/HG970332:4404942-4404994:+	212.417	5.00803	1.25837	3.97977	6.89829e-05	0.000248552	0.0335268	0.00107688	0.0324499
FGRAMPH1_01G03281/FGRAMPH1_01G03281/clean/HG970332:4405089-4405141:+	195.917	6.99806	1.24688	5.61247	1.99455e-08	2.34123e-07	0.0691869	0.000581143	0.0686058
FGRAMPH1_01G03281/FGRAMPH1_01G03281/clean/HG970332:4405233-4405294:+	241.25	7.36397	1.24359	5.92154	3.18941e-09	4.64698e-08	0.0709678	0.000463504	0.0705043
FGRAMPH1_01G03283/FGRAMPH1_01G03283/clean/HG970332:4406862-4407023:-	333.167	2.90223	1.15873	2.50466	0.0122569	0.0221292	0.00821544	0.00110682	0.00710862
FGRAMPH1_01G03285/FGRAMPH1_01G03285/clean/HG970332:4408051-4408111:-	125.25	3.56106	1.13248	3.14448	0.00166382	0.00386246	0.0469668	0.00415803	0.0428087
FGRAMPH1_01G03285/FGRAMPH1_01G03285/clean/HG970332:4408812-4408887:-	118.417	4.57875	1.33877	3.42011	0.00062595	0.00165557	0.028718	0.00123575	0.0274822
FGRAMPH1_01G03287/FGRAMPH1_01G03287/clean/HG970332:4409604-4409668:+	59.5833	2.80436	0.869771	3.22425	0.00126302	0.00303605	0.0791368	0.0121528	0.066984
FGRAMPH1_01G03287/FGRAMPH1_01G03287/clean/HG970332:4409792-4409853:+	123.833	-0.279931	0.932129	-0.300314	0.763938	0.837515	0.0165976	0.0200803	-0.00348278
FGRAMPH1_01G03287/FGRAMPH1_01G03287/clean/HG970332:4409882-4409937:+	118.833	0.72281	0.690679	1.04652	0.295321	0.374527	0.0515022	0.0318525	0.0196497
FGRAMPH1_01G03289/FGRAMPH1_01G03289/clean/HG970332:4411146-4411200:-	82.3333	4.90566	1.40157	3.50011	0.000465064	0.00128394	0.0841585	0.00305632	0.0811022
FGRAMPH1_01G03289/FGRAMPH1_01G03289/clean/HG970332:4411669-4411722:-	83.3333	3.72406	1.47825	2.51923	0.011761	0.021363	0.0538992	0.00429262	0.0496066
FGRAMPH1_01G03289/FGRAMPH1_01G03289/clean/HG970332:4412915-4412967:-	98.5833	3.34845	1.33671	2.50498	0.0122457	0.0221159	0.165121	0.0190477	0.146073
FGRAMPH1_01G03291/FGRAMPH1_01G03291/clean/HG970332:4414021-4414076:+	43.9167	1.40174	0.891264	1.57276	0.115775	0.16445	0.128	0.0526316	0.0753685
FGRAMPH1_01G03291/FGRAMPH1_01G03291/clean/HG970332:4414117-4414171:+	43.3333	0.412312	0.799305	0.515838	0.605968	0.690503	0.10929	0.0844156	0.0248741
FGRAMPH1_01G03291/FGRAMPH1_01G03291/clean/HG970332:4414394-4414445:+	40.25	4.31535	1.25598	3.43585	0.000590691	0.00157801	0.216617	0.0136987	0.202919
FGRAMPH1_01G03293/FGRAMPH1_01G03293/clean/HG970332:4416296-4416357:+	140.333	4.30033	1.28185	3.35478	0.000794287	0.00203075	0.0176252	0.000909774	0.0167155
FGRAMPH1_01G03293/FGRAMPH1_01G03293/clean/HG970332:4416519-4416592:+	194.333	3.96333	0.609608	6.50144	7.95574e-11	1.82544e-09	0.131277	0.0095949	0.121682
FGRAMPH1_01G03293/FGRAMPH1_01G03293/clean/HG970332:4416702-4416753:+	161.417	4.89922	1.10316	4.44109	8.95028e-06	4.37419e-05	0.0745394	0.00269181	0.0718476
FGRAMPH1_01G03293/FGRAMPH1_01G03293/clean/HG970332:4416871-4416935:+	122.25	3.92864	1.31561	2.98618	0.00282488	0.00610321	0.0151844	0.0010115	0.0141729
FGRAMPH1_01G03295/FGRAMPH1_01G03295/clean/HG970332:4417595-4417649:-	2.25	3.37557	2.04993	1.64667	0.099625	NA	0.388889	0.0577715	0.331118
FGRAMPH1_01G03295/FGRAMPH1_01G03295/clean/HG970332:4417889-4417941:-	2.58333	1.95726	2.30091	0.850647	0.394966	0.483178	0.125001	0.0354829	0.0895177
FGRAMPH1_01G03295/FGRAMPH1_01G03295/clean/HG970332:4418486-4418542:-	1.16667	-1.49762	3.12867	-0.478675	0.63217	NA	0.0890128	0.216246	-0.127233
FGRAMPH1_01G03297/FGRAMPH1_01G03297/clean/HG970332:4420490-4420542:+	21.5833	1.53827	1.42973	1.07592	0.281964	0.359976	0.0560346	0.0200285	0.036006
FGRAMPH1_01G03297/FGRAMPH1_01G03297/clean/HG970332:4420973-4421024:+	17.9167	1.53064	1.50382	1.01783	0.308759	0.389406	0.0489132	0.0174894	0.0314237
FGRAMPH1_01G03297/FGRAMPH1_01G03297/clean/HG970332:4421653-4421705:+	20	4.03069	1.40876	2.86116	0.00422095	0.00864467	0.136612	0.00958829	0.127024
FGRAMPH1_01G03299/FGRAMPH1_01G03299/clean/HG970332:4422581-4422634:-	74.1667	3.03667	1.35716	2.23752	0.0252526	0.0422423	0.0510346	0.00651102	0.0445235
FGRAMPH1_01G03301/FGRAMPH1_01G03301/clean/HG970332:4424244-4424306:+	36	2.28882	0.707818	3.23362	0.0012223	0.00294972	0.337705	0.0944883	0.243217
FGRAMPH1_01G03301/FGRAMPH1_01G03301/clean/HG970332:4424442-4424493:+	71.3333	5.98018	1.26944	4.71089	2.46632e-06	1.45704e-05	0.112069	0.00199537	0.110074
FGRAMPH1_01G03301/FGRAMPH1_01G03301/clean/HG970332:4424622-4424682:+	85	5.69455	1.24483	4.57456	4.77214e-06	2.56095e-05	0.135542	0.00301848	0.132524
FGRAMPH1_01G03301/FGRAMPH1_01G03301/clean/HG970332:4424785-4424840:+	87.8333	2.48605	1.33914	1.85645	0.0633897	0.0963577	0.0151286	0.00273436	0.0123943
FGRAMPH1_01G03301/FGRAMPH1_01G03301/clean/HG970332:4424854-4424925:+	83.5833	2.35767	0.86281	2.73254	0.00628473	0.0122602	0.0534592	0.0108992	0.0425599
FGRAMPH1_01G03301/FGRAMPH1_01G03301/clean/HG970332:4425157-4425216:+	72.5	2.2603	1.20647	1.87347	0.0610029	0.0931547	0.0268714	0.00573069	0.0211407
FGRAMPH1_01G03301/FGRAMPH1_01G03301/known-exon/HG970332:4425311-4425387:+	60.75	1.6689	0.808176	2.06502	0.0389207	0.0621962	0.102346	0.0346154	0.0677301
FGRAMPH1_01G03303/FGRAMPH1_01G03303/clean/HG970332:4426514-4426567:-	55	5.13419	1.32593	3.87215	0.000107882	0.000363313	0.0962344	0.00302284	0.0932116
FGRAMPH1_01G03303/FGRAMPH1_01G03303/clean/HG970332:4428030-4428106:-	60	4.96449	1.39485	3.55917	0.000372035	0.00105534	0.123746	0.00450278	0.119243
FGRAMPH1_01G03303/FGRAMPH1_01G03303/clean/HG970332:4428542-4428633:-	1	2.32193	3.58952	0.646863	0.517721	NA	0.833332	0.499999	0.333334
FGRAMPH1_01G03305/FGRAMPH1_01G03305/clean/HG970332:4437623-4437712:-	14.9167	5.31936	1.78756	2.97576	0.00292261	0.00628638	0.293651	0.0103045	0.283347
FGRAMPH1_01G03305/FGRAMPH1_01G03305/clean/HG970332:4439399-4439677:-	9.08333	0.250544	1.93074	0.129766	0.896752	0.95096	0.0491806	0.0416669	0.00751372
FGRAMPH1_01G03311/FGRAMPH1_01G03311/clean/HG970332:4452809-4452867:-	334.833	5.95244	0.732625	8.12481	4.48056e-16	3.43588e-14	0.171745	0.00333739	0.168408
FGRAMPH1_01G03311/FGRAMPH1_01G03311/clean/HG970332:4453266-4453334:-	266.417	7.14784	1.24939	5.72105	1.05869e-08	1.34131e-07	0.0973452	0.000759886	0.0965853
FGRAMPH1_01G03313/FGRAMPH1_01G03313/clean/HG970332:4455946-4456085:+	284.583	3.88391	0.98242	3.95341	7.70442e-05	0.000273289	0.0426148	0.00300603	0.0396088
FGRAMPH1_01G03313/FGRAMPH1_01G03313/clean/HG970332:4456189-4456290:+	353.25	5.09729	1.1164	4.56583	4.97515e-06	2.65176e-05	0.0498124	0.00152906	0.0482833
FGRAMPH1_01G03313/FGRAMPH1_01G03313/clean/HG970332:4456982-4457036:+	390.25	7.18217	1.26286	5.68722	1.29128e-08	1.59609e-07	0.0464274	0.00033514	0.0460923
FGRAMPH1_01G03317/FGRAMPH1_01G03317/clean/HG970332:4460764-4460825:+	106.25	0.722466	0.859968	0.840108	0.400848	0.489142	0.0472104	0.0291546	0.0180558
FGRAMPH1_01G03317/FGRAMPH1_01G03317/clean/HG970332:4460962-4461017:+	156.083	2.08648	0.735244	2.83781	0.00454237	0.0092208	0.171127	0.0463577	0.124769
FGRAMPH1_01G03319/FGRAMPH1_01G03319/clean/HG970332:4462476-4462570:-	0.666667	1.58493	4.54668	0.348591	0.727396	NA	0.915774	0.783752	0.132021
FGRAMPH1_01G03321/FGRAMPH1_01G03321/clean/HG970332:4463386-4463983:+	6243.42	2.61745	0.612724	4.27182	1.93885e-05	8.3392e-05	0.0192954	0.00319591	0.0160995
FGRAMPH1_01G03321/FGRAMPH1_01G03321/clean/HG970332:4464128-4464189:+	10590.2	4.03993	0.500399	8.07342	6.83576e-16	4.97985e-14	0.0245927	0.00153044	0.0230623
FGRAMPH1_01G03321/FGRAMPH1_01G03321/clean/HG970332:4464443-4464505:+	8830.5	4.60718	0.491459	9.3745	6.9506e-21	1.28597e-18	0.0141528	0.000588675	0.0135641
FGRAMPH1_01G03321/FGRAMPH1_01G03321/clean/HG970332:4464648-4464700:+	8713.42	5.95219	0.499339	11.9201	9.29631e-33	1.80596e-29	0.0485786	0.000823998	0.0477546
FGRAMPH1_01G03323/FGRAMPH1_01G03323/clean/HG970332:4466968-4467054:+	42.9167	1.4851	0.729528	2.0357	0.0417801	0.0663022	0.376147	0.177215	0.198932
FGRAMPH1_01G03325/FGRAMPH1_01G03325/clean/HG970332:4470614-4470667:-	51.5	2.68002	0.701296	3.82152	0.000132632	0.000433648	0.196532	0.0367647	0.159767
FGRAMPH1_01G03325/FGRAMPH1_01G03325/clean/HG970332:4471279-4471335:-	43.0833	5.27027	1.33595	3.94495	7.98181e-05	0.000281076	0.119445	0.00350249	0.115942
FGRAMPH1_01G03327/FGRAMPH1_01G03327/clean/HG970332:4473509-4473569:-	87.5833	3.96564	0.816713	4.85561	1.20016e-06	7.84582e-06	0.129094	0.00939852	0.119696
FGRAMPH1_01G03327/FGRAMPH1_01G03327/clean/HG970332:4473679-4473810:-	74.3333	2.09954	0.704204	2.98143	0.00286904	0.00618485	0.140351	0.0366973	0.103654
FGRAMPH1_01G03331/FGRAMPH1_01G03331/clean/HG970332:4479959-4480017:-	0	NA	NA	NA	NA	NA	NA	NA	NA
FGRAMPH1_01G03331/FGRAMPH1_01G03331/clean/HG970332:4480053-4480192:-	0	NA	NA	NA	NA	NA	NA	NA	NA
FGRAMPH1_01G03333/FGRAMPH1_01G03333/clean/HG970332:4485154-4485611:+	835.417	6.01123	1.14205	5.26353	1.41317e-07	1.27788e-06	0.0329	0.000527153	0.0323729
FGRAMPH1_01G03333/FGRAMPH1_01G03333/clean/HG970332:4486932-4486983:+	650	9.02325	1.25324	7.19995	6.02367e-13	2.3404e-11	0.0730945	0.000151536	0.072943
FGRAMPH1_01G03335/FGRAMPH1_01G03335/clean/HG970332:4488690-4488748:+	27	6.63533	1.48304	4.47414	7.67206e-06	3.84957e-05	0.176471	0.00215093	0.17432
FGRAMPH1_01G03335/FGRAMPH1_01G03335/clean/HG970332:4488796-4488857:+	25.5	3.29421	0.903602	3.64564	0.000266723	0.000791076	0.31746	0.0452676	0.272193
FGRAMPH1_01G03339/FGRAMPH1_01G03339/clean/HG970332:4496457-4496513:-	34.25	5.29937	1.37279	3.8603	0.000113248	0.00037899	0.128788	0.00373987	0.125048
FGRAMPH1_01G03343/FGRAMPH1_01G03343/clean/HG970332:4497475-4497529:+	103.333	3.85888	0.719391	5.3641	8.13532e-08	7.92854e-07	0.169184	0.0138409	0.155344
FGRAMPH1_01G03343/FGRAMPH1_01G03343/clean/HG970332:4497629-4497681:+	65.5833	2.86018	0.896895	3.18898	0.00142776	0.00338252	0.0944701	0.0141643	0.0803058
FGRAMPH1_01G03347/FGRAMPH1_01G03347/clean/HG970332:4500938-4500992:-	254.333	6.62159	1.27536	5.19195	2.08105e-07	1.769e-06	0.0635274	0.000688446	0.0628389
FGRAMPH1_01G03351/FGRAMPH1_01G03351/clean/HG970332:4507569-4507633:-	149.333	2.7596	0.755274	3.65378	0.000258411	0.000770145	0.0578292	0.00898205	0.0488472
FGRAMPH1_01G03353/FGRAMPH1_01G03353/clean/HG970332:4508197-4508268:+	170.833	3.56476	0.743668	4.79349	1.63904e-06	1.02713e-05	0.0817964	0.007472	0.0743244
FGRAMPH1_01G03353/FGRAMPH1_01G03353/clean/HG970332:4508310-4508375:+	184.333	5.45212	1.27682	4.2701	1.95389e-05	8.3915e-05	0.026455	0.000620341	0.0258347
FGRAMPH1_01G03353/FGRAMPH1_01G03353/clean/HG970332:4508911-4508973:+	179.083	3.77404	1.12625	3.35099	0.000805241	0.00205291	0.0296	0.00222471	0.0273753
FGRAMPH1_01G03357/FGRAMPH1_01G03357/clean/HG970332:4512691-4512755:-	89.5833	5.5822	1.27583	4.37534	1.21246e-05	5.64619e-05	0.103503	0.00240409	0.101099
FGRAMPH1_01G03357/FGRAMPH1_01G03357/clean/HG970332:4513056-4513114:-	85.5	4.86948	1.11538	4.36576	1.26684e-05	5.85497e-05	0.114983	0.00442481	0.110558
FGRAMPH1_01G03357/FGRAMPH1_01G03357/clean/HG970332:4513377-4513436:-	81.4167	4.37379	0.991306	4.41215	1.0235e-05	4.88731e-05	0.131439	0.00724641	0.124192
FGRAMPH1_01G03357/FGRAMPH1_01G03357/clean/HG970332:4513516-4513572:-	80.3333	2.30658	0.71792	3.21287	0.00131418	0.0031441	0.15625	0.0360825	0.120168
FGRAMPH1_01G03357/FGRAMPH1_01G03357/clean/HG970332:4513627-4513688:-	83.3333	6.8761	1.29808	5.29713	1.17639e-07	1.09436e-06	0.145396	0.00144626	0.14395
FGRAMPH1_01G03359/FGRAMPH1_01G03359/clean/HG970332:4516324-4516424:+	132.167	0.658515	0.552644	1.19157	0.23343	0.304755	0.056806	0.0367535	0.0200526
FGRAMPH1_01G03359/FGRAMPH1_01G03359/clean/HG970332:4516459-4516517:+	152.583	1.39425	0.865248	1.61138	0.107096	0.153525	0.0169332	0.00651043	0.0104228
FGRAMPH1_01G03359/FGRAMPH1_01G03359/clean/HG970332:4517072-4517131:+	156.25	5.31037	1.26436	4.20004	2.66864e-05	0.000110116	0.0493827	0.00130743	0.0480753
FGRAMPH1_01G03361/FGRAMPH1_01G03361/clean/HG970332:4518443-4518586:+	17.5833	2.99618	1.28402	2.33343	0.0196254	0.0337643	0.292135	0.0491805	0.242955
FGRAMPH1_01G03365/FGRAMPH1_01G03365/clean/HG970332:4521578-4521634:-	35.1667	5.07008	1.30677	3.87986	0.000104517	0.000353834	0.146497	0.0050835	0.141413
FGRAMPH1_01G03365/FGRAMPH1_01G03365/clean/HG970332:4521724-4521779:-	30.75	3.70243	1.35403	2.73438	0.00624982	0.0122003	0.141343	0.0124869	0.128856
FGRAMPH1_01G03365/FGRAMPH1_01G03365/clean/HG970332:4523548-4523602:-	18.5	0.835007	1.47047	0.567849	0.570137	0.656478	0.0447762	0.0256044	0.0191718
FGRAMPH1_01G03365/FGRAMPH1_01G03365/clean/HG970332:4525969-4526020:-	10.25	3.31931	1.61206	2.05905	0.0394891	0.0629838	0.478633	0.0842241	0.394409
FGRAMPH1_01G03367/FGRAMPH1_01G03367/clean/HG970332:4528274-4528341:+	25.6667	4.07721	1.53048	2.664	0.00772174	0.0147042	0.127049	0.00854854	0.118501
FGRAMPH1_01G03367/FGRAMPH1_01G03367/clean/HG970332:4528436-4528487:+	30.3333	2.85772	1.50166	1.90304	0.0570354	0.0876935	0.0625001	0.00911324	0.0533869
FGRAMPH1_01G03367/FGRAMPH1_01G03367/clean/HG970332:4528605-4528816:+	43.4167	0.513894	0.803789	0.639339	0.522602	0.610427	0.380841	0.301075	0.0797661
FGRAMPH1_01G03367/FGRAMPH1_01G03367/clean/HG970332:4530518-4530624:+	39.5	-2.24705	0.662793	-3.39028	0.000698219	0.00181824	0.674419	0.907692	-0.233274
FGRAMPH1_01G03367/FGRAMPH1_01G03367/clean/HG970332:4531301-4531356:+	9.58333	2.1224	0.989041	2.14591	0.0318799	0.0520073	0.513514	0.195122	0.318392
FGRAMPH1_01G03369/FGRAMPH1_01G03369/clean/HG970332:4532380-4532437:+	1	0.154449	3.82472	0.0403818	0.967789	NA	0.133107	0.121232	0.0118754
FGRAMPH1_01G03373/FGRAMPH1_01G03373/clean/HG970332:4535675-4535811:+	2.83333	4.94031	2.83282	1.74395	0.0811673	0.11997	0.983553	0.660756	0.322797
FGRAMPH1_01G03373/FGRAMPH1_01G03373/clean/HG970332:4536667-4536722:+	5.5	-1.32192	1.49977	-0.881418	0.378092	0.465172	0.333334	0.555555	-0.222221
FGRAMPH1_01G03375/FGRAMPH1_01G03375/clean/HG970332:4539785-4539839:-	92.5833	4.14511	1.28689	3.22102	0.00127733	0.00306666	0.0434154	0.00255861	0.0408568
FGRAMPH1_01G03375/FGRAMPH1_01G03375/clean/HG970332:4540326-4540394:-	7.75	0.253757	1.07815	0.235363	0.813927	0.882195	0.5	0.45614	0.0438597
FGRAMPH1_01G03379/FGRAMPH1_01G03379/clean/HG970332:4543907-4543983:+	190.583	5.50016	1.2796	4.29833	1.72089e-05	7.58363e-05	0.0410798	0.000945631	0.0401342
FGRAMPH1_01G03379/FGRAMPH1_01G03379/clean/HG970332:4544200-4544288:+	180.667	4.53404	1.28163	3.5377	0.000403624	0.00113502	0.0419274	0.00188538	0.0400421
FGRAMPH1_01G03379/FGRAMPH1_01G03379/clean/HG970332:4544940-4545008:+	164.083	4.90658	1.09631	4.47554	7.62184e-06	3.82602e-05	0.0813954	0.00294553	0.0784499
FGRAMPH1_01G03379/FGRAMPH1_01G03379/clean/HG970332:4545589-4545648:+	287.333	6.03543	1.25814	4.79712	1.60964e-06	1.0133e-05	0.05103	0.000819167	0.0502108
FGRAMPH1_01G03381/FGRAMPH1_01G03381/clean/HG970332:4547062-4547142:+	29.8333	2.63187	0.727395	3.61822	0.000296638	0.000868094	0.330509	0.0737706	0.256738
FGRAMPH1_01G03381/FGRAMPH1_01G03381/clean/HG970332:4547168-4547243:+	31.0833	2.3414	1.47694	1.58531	0.112896	0.160791	0.0207469	0.00416308	0.0165839
FGRAMPH1_01G03381/FGRAMPH1_01G03381/clean/HG970332:4547260-4547348:+	28.3333	2.40032	1.07811	2.22642	0.0259862	0.0433202	0.115741	0.0241936	0.0915472
FGRAMPH1_01G03381/FGRAMPH1_01G03381/clean/HG970332:4547689-4547753:+	23.5	3.10388	1.46035	2.12544	0.0335496	0.0544188	0.0444445	0.00538093	0.0390636
FGRAMPH1_01G03383/FGRAMPH1_01G03383/clean/HG970332:4549699-4549811:+	55.3333	1.1324	0.901634	1.25594	0.209139	0.276605	0.0957032	0.0460527	0.0496505
FGRAMPH1_01G03383/FGRAMPH1_01G03383/clean/HG970332:4551280-4551342:+	59	3.92517	1.35654	2.89352	0.00380947	0.00792206	0.0410157	0.00280753	0.0382082
FGRAMPH1_01G03383/FGRAMPH1_01G03383/clean/HG970332:4552463-4552532:+	108.25	4.79967	1.33181	3.60386	0.000313521	0.000909734	0.0253879	0.000934423	0.0244535
FGRAMPH1_01G03385/FGRAMPH1_01G03385/clean/HG970332:4554142-4554211:+	87.6667	4.2837	1.38592	3.09087	0.00199568	0.00451857	0.0727042	0.00400935	0.0686948
FGRAMPH1_01G03385/FGRAMPH1_01G03385/clean/HG970332:4555091-4555142:+	116.833	-0.422787	1.68153	-0.25143	0.801481	0.871381	0.998047	0.998542	-0.000495409
FGRAMPH1_01G03385/FGRAMPH1_01G03385/clean/HG970332:4555607-4555690:+	113.333	5.08201	1.29616	3.92081	8.82519e-05	0.000306881	0.0490982	0.00152206	0.0475762
FGRAMPH1_01G03385/FGRAMPH1_01G03385/clean/HG970332:4557418-4557472:+	131.333	5.57207	1.25358	4.44494	8.79175e-06	4.30574e-05	0.0738758	0.00167396	0.0722019
[truncated: 12,369 more rows]
